# Supplementary material for: Deep Sequencing of Small RNAs from Neurosurgical Extracellular Vesicles Substantiates miR-486-3p as a Circulating Biomarker that Distinguishes Glioblastoma from Lower-Grade Astrocytoma Patients
Source: Int J Mol Sci. 2020 Jul 13;21(14):4954. doi: 10.3390/ijms21144954 (PMC7404297; doi:10.3390/ijms21144954)
Supplement: Supplementary file 1 [file ijms-21-04954-s001.zip]

Archive with 6 entries (5 files):
- Supplementary Material/
- __MACOSX/._Supplementary Material
- Supplementary Material/Supplementary Material.docx
- __MACOSX/Supplementary Material/._Supplementary Material.docx
- Supplementary Material/Supplementary Tables.xlsx
- __MACOSX/Supplementary Material/._Supplementary Tables.xlsx
