# Supplementary material for: Deep Sequencing of Small RNAs from Neurosurgical Extracellular Vesicles Substantiates miR-486-3p as a Circulating Biomarker that Distinguishes Glioblastoma from Lower-Grade Astrocytoma Patients
Source: Int J Mol Sci. 2020 Jul 13;21(14):4954. doi: 10.3390/ijms21144954 (PMC7404297; doi:10.3390/ijms21144954)
Supplement: Supplementary file 1 [file ijms-21-04954-s001.zip › Supplementary Material/Supplementary Tables.xlsx]

## Sheet: Table S1A
CUSA specimens for EV miRNA profiling. Patients were diagnosed with GBM (IDH-wt; WHO2016 astrocytoma grade IV) or GII-III (IDH-mut; WHO2016 diffuse or anaplastic astrocytoma; grade II or III). Immunohistochemistry (IHC) results are listed as immunonegative (-), weak (+), moderate (++) and strong (+++), or not performed (np)
CUSA-EV Sample	Gender	Age	Diagnosis	Grade	IDH mutational status	p53mut IHC	EGFR IHC/FISH	GFAP IHC	ATRX IHC	1p19q FISH	Location
GBM.1	F	59	GBM, WHO (2016) Grade IV (newly diagnosed)	IV	wt	Moderate to strong	Immunopositive/ Non-amplified	Negative	Retained	-	Left frontotemporal
GBM.2	F	42	GBM, WHO (2016) Grade IV (recurrence)	IV	wt	Weak-moderate	Strongly immunopositive	Positive	Retained	-	Right occipital
GBM.3	M	47	GBM, WHO (2016) Grade IV (recurrence)	IV	wt	Strong	Strongly immunopositive	Positive	Retained	-	Left temporal
GBM.4	M	43	GBM, WHO (2016) Grade IV (recurrence)	IV	wt	Moderate	Strongly immunopositive	Positive	Retained	-	Right temporal
GBM.5	M	45	GBM, WHO (2016) Grade IV (newly diagnosed)	IV	wt	Moderate	Strongly immunopositive	Positive	Retained	-	Right frontal
GBM.6	M	37	GBM, WHO (2016) Grade IV (recurrence)	IV	wt	Moderate to strong	np	Moderate	Retained	-	Left frontal
GBM.7	M	67	GBM, WHO (2016) Grade IV (recurrence)	IV	wt	Moderate	Strongly immunopositive	Positive	Retained	-	Right frontal
GBM.8	M	58	GBM, WHO (2016) Grade IV (newly diagnosed)	IV	wt	Strong	Immunopositive	Positive	Retained	-	Right frontal
GBM.9	M	76	GBM, WHO (2016) Grade IV (newly diagnosed)	IV	wt	Moderate	Strongly immunopositive	np	Retained	-	Right frontal
GBM.10	F	70	GBM, WHO (2016) Grade IV (newly diagnosed)	IV	wt	Moderate to strong	Strongly immunopositive	Positive	Retained	-	Right frontal
GBM.11	M	68	GBM, WHO (2016) Grade IV (newly diagnosed)	IV	wt	Moderate to strong	Immunopositive	Positive	Retained	-	Frontal
GBM.12	M	64	GBM, WHO (2016) Grade IV (newly diagnosed)	IV	wt	Strong	Immunonegative	Negative	Retained	-	Left Temporal
GII-III.1	F	57	Diffuse Astrocytoma, WHO(2016; newly diagnosed)	II	mut	Weak	np	np	Retained	-	Left frontal
GII-III.2	M	21	Diffuse Astrocytoma, WHO(2016; newly diagnosed)	II	mut	Moderate	np	np	uninterpretable	-	Left frontal
GII-III.3	M	31	Anaplastic Astrocytoma, WHO(2016; recurrence)	III	mut	Moderate to strong	Immunopositive	Positive	Loss	nd	Right temporal
GII-III.4	F	46	Anaplastic Astrocytoma, WHO(2016; recurrence)	III	mut	Strong	Immunopositive	Positive	Retained	-	Right frontal
GII-III.5	M	25	Anaplastic Astrocytoma, WHO (2016; newly diagnosed)	III	mut	Strong	Immunopositive	Positive	Loss	-	Right frontal

## Sheet: Table S1B
Proteins identified in glioma CUSA-EVs by LC-MS/MS
					Normalised Spectral Abundance Factor																	Samples with confident protein identification					Top-100 EV Proteins
Identified Proteins	Accession Number	Uniprot ID	Alternate ID	Molecular Weight	GBM.1	GBM.2	GBM.3	GBM.4	GBM.5	GBM.6	GBM.7	GBM.8	GBM.9	GBM.10	GBM.11	GBM.12	GII-III.1	GII-III.2	GII-III.3	GII-III.4	GII-III.5	GBM CUSA-Evs	GII-III CUSA-Evs				Gene Symbol	Protein Accession	GBM CUSA-EVs	GII-III CUSA-Evs
14-3-3 protein beta/alpha OS=Homo sapiens OX=9606 GN=YWHAB PE=1 SV=3	1433B_HUMAN	P31946	YWHAB	28 kDa	0.0013592	0.0022646	0.0016332	0.0016698	0.0017807	0.0012275	0.00086986	0.0010192	0.00089035	0.00092446	0.0008628	0.00139	0.0015446	0.0012048	0.0015117	0.0013581	0.0012889	12	5				A2M	A2MG_HUMAN	X	X
14-3-3 protein epsilon OS=Homo sapiens OX=9606 GN=YWHAE PE=1 SV=1	1433E_HUMAN	P62258	YWHAE	29 kDa	0.00080694	0.0017295	0.0013655	0.0016108	0.0017178	0.00075356	0.00083916	0.00061453	0.00096629	0.00089183	0.0009364	0.00086203	0.00022925	0.00064568	0.00064814	0.00058228	0.0011303	12	5				ACLY	ACLY_HUMAN	X	X
14-3-3 protein eta OS=Homo sapiens OX=9606 GN=YWHAH PE=1 SV=4	1433F_HUMAN	Q04917	YWHAH	28 kDa	0.00052279	0.001321	0.00087105	0.00041744	0.00083796	0.00044636	0.00097859	0.0016562	0.0010016	0.0008089	0.0006471	0.0017871	0.00059409	0.00040158	0.00083982	0.00075448	0.0016404	12	5				ACTB	ACTB_HUMAN
14-3-3 protein gamma OS=Homo sapiens OX=9606 GN=YWHAG PE=1 SV=2	1433G_HUMAN	P61981	YWHAG	28 kDa	0.00020827	0.0015976	0.0018435	0.0018016	0.0018778	0.0014448	0.0015161	0.0010151	0.00099759	0.00046036	0.0007519	0.001681	0.0014201	0.0013332	0.0013383	0.0018034	0.001167	12	5	Identified in at least 80% of patient cohort			ACTN1	ACTN1_HUMAN	X
14-3-3 protein theta OS=Homo sapiens OX=9606 GN=YWHAQ PE=1 SV=1	1433T_HUMAN	P27348	YWHAQ	28 kDa	0.00041994	0.0012316	0.00032798	0.00055886	0.00063104	0.00033614	0.00032753	0.00038377	0.00067049	0.00069618	0.00075803	0.00019938	0.0001193	0.00040322	0.0003373	0.00045454	0.00082353	12	5				ACTN4	ACTN4_HUMAN	X	X
14-3-3 protein zeta/delta OS=Homo sapiens OX=9606 GN=YWHAZ PE=1 SV=1	1433Z_HUMAN	P63104	YWHAZ	28 kDa	0.0011548	0.0016106	0.0016399	0.0016766	0.0013673	0.0015686	0.00098259	0.0012792	0.00089399	0.0008122	0.0010829	0.0014954	0.0021475	0.0017473	0.0016865	0.0015151	0.0018824	12	5				AHCY	SAHH_HUMAN	X	X
HLA class I histocompatibility antigen, A-3 alpha chain OS=Homo sapiens OX=9606 GN=HLA-A PE=1 SV=2	1A03_HUMAN	P04439	HLA-A	41 kDa	0	0	0	0	0	0	0	0	0	0.00031153	0.00058151	0	0	0	0	0	0	2	0				ALB	ALBU_HUMAN	X	X
HLA class I histocompatibility antigen, A-11 alpha chain OS=Homo sapiens OX=9606 GN=HLA-A PE=1 SV=1	1A11_HUMAN	P04439	HLA-A	41 kDa	0	0	0	0	0	0	7.3283e-05	0	0	0	0	0	0	0	0.00022641	0	0	1	1				ALDOA	ALDOA_HUMAN	X	X
HLA class I histocompatibility antigen, A-24 alpha chain OS=Homo sapiens OX=9606 GN=HLA-A PE=1 SV=2	1A24_HUMAN	P01889	HLA-A	41 kDa	0	0	0	0	0	0	0.00029313	0	0	0	0	0	0	0	0	0	0	1	0				ANXA1	ANXA1_HUMAN	X	X
HLA class I histocompatibility antigen, A-31 alpha chain OS=Homo sapiens OX=9606 GN=HLA-A PE=1 SV=2	1A31_HUMAN (+1)	P04439	HLA-A	41 kDa	7.0469e-05	0	0.00022015	0	0	0	0	0	0	0.0004673	0	0	0	0	0	0	0	3	0				ANXA11	ANX11_HUMAN	X	X
HLA class I histocompatibility antigen, B-13 alpha chain OS=Homo sapiens OX=9606 GN=HLA-B PE=1 SV=1	1B13_HUMAN	P01889	HLA-B	40 kDa	0	0.00012824	0	0	0	0	0	0	0	0	0	0	0	0	0	0	0	1	0				ANXA2	ANXA2_HUMAN	X	X
HLA class I histocompatibility antigen, B-44 alpha chain OS=Homo sapiens OX=9606 GN=HLA-B PE=1 SV=1	1B44_HUMAN	P01889	HLA-B	40 kDa	0.00042632	0	0	0	0	0	0	0	0.00052942	7.8528e-05	0.00021987	0.00013494	0	0	0	0	0	5	0				ANXA5	ANXA5_HUMAN	X	X
Serine/threonine-protein phosphatase 2A 56 kDa regulatory subunit delta isoform OS=Homo sapiens OX=9606 GN=PPP2R5D PE=1 SV=1	2A5D_HUMAN	Q14738	PPP2R5D	70 kDa	4.2726e-05	0	8.8986e-05	0	0.00017121	4.56e-05	8.8865e-05	0.00010412	9.0958e-05	0	4.4072e-05	8.1143e-05	0.00014566	0	0	0	0	9	1				ANXA6	ANXA6_HUMAN	X	X
Serine/threonine-protein phosphatase 2A 56 kDa regulatory subunit epsilon isoform OS=Homo sapiens OX=9606 GN=PPP2R5E PE=1 SV=1	2A5E_HUMAN	Q16537	PPP2R5E	55 kDa	5.5077e-05	0	0	0	5.5176e-05	0	0	0	0	0	0	0	0	0	0	0	0	2	0				ANXA7	ANXA7_HUMAN	X	X
Serine/threonine-protein phosphatase 2A 65 kDa regulatory subunit A alpha isoform OS=Homo sapiens OX=9606 GN=PPP2R1A PE=1 SV=4	2AAA_HUMAN	P30153	PPP2R1A	65 kDa	0.00026202	0.00031527	0.0003638	5.8115e-05	0.00034998	0.00018643	9.0826e-05	0.00015963	0.00013945	0.00028958	0.00018018	0.000622	0.00014888	0.00022363	0	0.00025209	0.0005383	12	4				ATP1A1	AT1A1_HUMAN	X	X
Serine/threonine-protein phosphatase 2A 55 kDa regulatory subunit B alpha isoform OS=Homo sapiens OX=9606 GN=PPP2R2A PE=1 SV=1	2ABA_HUMAN	P63151	PPP2R2A	52 kDa	0	0.00010386	0	7.6577e-05	0	0.00036847	0.00011968	0.00021034	0	0	0.00017806	0.00010928	0.00013078	0.00014734	0	0	0.00019345	7	3				C3	CO3_HUMAN	X	X
HLA class II histocompatibility antigen, DRB1-1 beta chain OS=Homo sapiens OX=9606 GN=HLA-DRB1 PE=1 SV=2	2B11_HUMAN	P04229	HLA-DRB1	30 kDa	0	0	0	0	0	0	0	0	0	0.00010687	0.00049871	0	0	0	0	0	0	2	0				BSG	BASI_HUMAN	X	X
HLA class II histocompatibility antigen, DRB1-4 beta chain OS=Homo sapiens OX=9606 GN=HLA-DRB1 PE=1 SV=1	2B14_HUMAN	P13760	HLA-DRB1	30 kDa	0.00058018	0	0	0.00064342	0	0	0	0	0	0.0012824	0.0011969	0.00055092	0	0.0001238	0	0	0	5	1				CAP1	CAP1_HUMAN	X	X
HLA class II histocompatibility antigen, DRB1-7 beta chain OS=Homo sapiens OX=9606 GN=HLA-DRB1 PE=1 SV=1	2B17_HUMAN	P13761	HLA-DRB1	30 kDa	0.00067687	0.00026179	0	0	0	0	0	0	0.0010293	0	0	0	0	0	0	0	0	3	0				CCT2	TCPB_HUMAN	X	X
HLA class II histocompatibility antigen, DRB1-11 beta chain OS=Homo sapiens OX=9606 GN=HLA-DRB1 PE=1 SV=1	2B1B_HUMAN	P20039	HLA-DRB1	30 kDa	0	0.00017452	0.0001007	0	0	0.0003096	0	0	0	0	0	0	0	0	0	0	0	3	0				CCT3	TCPG_HUMAN	X	X
HLA class II histocompatibility antigen, DRB1-13 beta chain OS=Homo sapiens OX=9606 GN=HLA-DRB1 PE=1 SV=1	2B1D_HUMAN	Q5Y7A7	HLA-DRB1	30 kDa	0	0	0	0.00025737	0	0.0002064	0.00030167	0.00035347	0.00010293	0	0	0.00027546	0.00010988	0	0	0.00013955	0	6	2				CCT4	TCPD_HUMAN	X	X
HLA class II histocompatibility antigen, DRB1-15 beta chain OS=Homo sapiens OX=9606 GN=HLA-DRB1 PE=1 SV=2	2B1F_HUMAN	P01911	HLA-DRB1	30 kDa	0	0	0	0	0	0	0	0	0	0.00053435	0	0	0	0	0	0	0	1	0				CCT6A	TCPZ_HUMAN	X	X
3-hydroxyisobutyrate dehydrogenase, mitochondrial OS=Homo sapiens OX=9606 GN=HIBADH PE=1 SV=2	3HIDH_HUMAN	P31937	HIBADH	35 kDa	0	6.9083e-05	7.9717e-05	0.00020375	0.00015338	0	7.9608e-05	0	0	0	0	7.2691e-05	0	0	0	0	0	6	0				CCT8	TCPQ_HUMAN	X	X
Protein 4.1 OS=Homo sapiens OX=9606 GN=EPB41 PE=1 SV=4	41_HUMAN	P11171	EPB41	97 kDa	0.00032747	0.00026865	0.00043402	0.00039618	0.00059647	0.00044481	0.0003715	7.2549e-05	0.00050701	0.00046063	0.00021495	0.00011307	0.00050745	0.00034302	0.00038258	0.0004726	0	12	4				CD63	CD63_HUMAN
4F2 cell-surface antigen heavy chain OS=Homo sapiens OX=9606 GN=SLC3A2 PE=1 SV=3	4F2_HUMAN	P08195	SLC3A2	68 kDa	0.00081655	0.00099479	0.001403	0.0010323	0.00085891	0.00047931	0.00050949	0.00064672	0.001043	0.0004061	0.00071592	0.00081414	0.00097431	0.00088858	0.00065586	0.00064813	0.00077778	12	5				CD81	CD81_HUMAN
Cytosolic 5'-nucleotidase 1A OS=Homo sapiens OX=9606 GN=NT5C1A PE=1 SV=1	5NT1A_HUMAN	Q9BXI3	NT5C1A	41 kDa	0	0	0	0	0	0	0	0	0	0	0	0	0	0	0	0	0.0023498	0	1				CD9	CD9_HUMAN	X	X
5'-nucleotidase OS=Homo sapiens OX=9606 GN=NT5E PE=1 SV=1	5NTD_HUMAN	P21589	NT5E	63 kDa	4.481e-05	0.00048526	0.00013999	5.9634e-05	4.4891e-05	0.00086084	0.0001864	5.4601e-05	0.00014309	0	0.0011555	8.5101e-05	0.00015277	0.00011474	7.1984e-05	0	0.00025108	11	4				CDC42	CDC42_HUMAN	X	X
6-phosphogluconate dehydrogenase, decarboxylating OS=Homo sapiens OX=9606 GN=PGD PE=1 SV=3	6PGD_HUMAN	P52209	PGD	53 kDa	5.3253e-05	0.00024029	0.00027728	0.00021261	0.00032009	0.00022734	0.00016614	0.00019467	5.6684e-05	0.00023542	0.00027465	0.00035397	0.00030258	0	0	0.00023056	0.00011935	12	3				CFL1	COF1_HUMAN	X	X
6-phosphogluconolactonase OS=Homo sapiens OX=9606 GN=PGLS PE=1 SV=2	6PGL_HUMAN	O95336	PGLS	28 kDa	0.0016948	0.00062978	0.00041527	0.00092872	0.00039949	0.0009576	0.0008294	0.00060739	0.0024407	0.00088146	0.00092551	0.00075734	0.00011329	0.00025527	0.0012812	0	0.0016758	12	4				CLIC1	CLIC1_HUMAN	X
Aldehyde dehydrogenase family 16 member A1 OS=Homo sapiens OX=9606 GN=ALDH16A1 PE=1 SV=2	A16A1_HUMAN	Q8IZ83	ALDH16A1	85 kDa	0.00019243	5.7885e-05	0.00026718	0.00029876	0.0002249	0.0004792	0.00033352	0.00078157	0.00013655	0.00010634	0.00019849	0.00012182	0	4.106e-05	0.00015456	0.00050913	0.00010782	12	4				CLTC	CLH1_HUMAN	X	X
Alpha-1-acid glycoprotein 1 OS=Homo sapiens OX=9606 GN=ORM1 PE=1 SV=1	A1AG1_HUMAN	P02763	ORM1	24 kDa	0	0.00069289	0.00053303	0	0	0.00027315	0.00066538	0.00077963	0	0.00099	0.001188	0	0	0	0	0	0	7	0				EEF1A1	EF1A1_HUMAN	X	X
Alpha-1-antitrypsin OS=Homo sapiens OX=9606 GN=SERPINA1 PE=1 SV=3	A1AT_HUMAN	P01009	SERPINA1	47 kDa	0.0024614	0.0033318	0.0026913	0.0018835	0.0021576	0.0020359	0.00089587	0.0021744	0.001441	0.0031964	0.0026658	0.0010518	0.0014685	0.0003939	9.8849e-05	0.0013321	0.0013102	12	5				EEF2	EF2_HUMAN	X
Alpha-1B-glycoprotein OS=Homo sapiens OX=9606 GN=A1BG PE=1 SV=4	A1BG_HUMAN	P04217	A1BG	54 kDa	0.00025981	0.00037514	5.4111e-05	0.00048406	0.00020822	0.00022183	0.00010807	6.3315e-05	0.00027655	0.00068914	0.00042879	0	0.00017715	0	0	0	0	11	1				EIF4A1	IF4A1_HUMAN	X
Alpha-2-antiplasmin OS=Homo sapiens OX=9606 GN=SERPINF2 PE=1 SV=3	A2AP_HUMAN	P08697	SERPINF2	55 kDa	0.00031431	0.00042547	5.4552e-05	0.00020914	0	0.00016773	0.00016343	0.00012766	0.00022304	0.00034738	0.00016211	0	0	0	0	0.00022681	0.00011741	10	2				ENO1	ENOA_HUMAN	X	X
Leucine-rich alpha-2-glycoprotein OS=Homo sapiens OX=9606 GN=LRG1 PE=1 SV=2	A2GL_HUMAN	P02750	LRG1	38 kDa	0	0	0	0	0	0	0	0	0	0	7.6459e-05	0	0	0	0	0	0	1	0				EZR	EZRI_HUMAN	X
Alpha-2-macroglobulin OS=Homo sapiens OX=9606 GN=A2M PE=1 SV=3	A2MG_HUMAN	P01023	A2M	163 kDa	0.0029316	0.0019999	0.0020897	0.0022294	0.0022376	0.0020113	0.0015969	0.0033382	0.0027118	0.0026614	0.0024839	0.0011599	0.0022011	0.0019436	0.0024948	0.0024176	0.0026399	12	5				FASN	FAS_HUMAN	X	X
Amyloid-beta A4 protein OS=Homo sapiens OX=9606 GN=APP PE=1 SV=3	A4_HUMAN	P05067	APP	87 kDa	0	9.0435e-05	6.9571e-05	8.8909e-05	0.00020079	0	0.0002779	0.00012211	0.00035556	0.00011076	6.8912e-05	0.0001586	3.796e-05	0	0.00016098	9.6417e-05	0.00018717	10	4				FLNA	FLNA_HUMAN	X	X
Aladin OS=Homo sapiens OX=9606 GN=AAAS PE=1 SV=1	AAAS_HUMAN	Q9NRG9	AAAS	60 kDa	0.00018843	0	0	0.00012538	0	0	4.8989e-05	0	5.0143e-05	0	4.8592e-05	0	5.3534e-05	0	0	0	0	5	1				FLOT1	FLOT1_HUMAN	X	X
Alpha-1-antichymotrypsin OS=Homo sapiens OX=9606 GN=SERPINA3 PE=1 SV=2	AACT_HUMAN	P01011	SERPINA3	48 kDa	0.0010337	0.0011524	0.0013297	0.0015375	0.0012183	0.0015575	0.0013912	0.0018523	0.00051779	0.0018145	0.0017562	0.00051966	0.0004837	0.00023355	0.00058608	0.00043878	0.00020442	12	5				FN1	FINC_HUMAN	X	X
AP2-associated protein kinase 1 OS=Homo sapiens OX=9606 GN=AAK1 PE=1 SV=3	AAK1_HUMAN	Q2M2I8	AAK1	104 kDa	0	4.8307e-05	0	7.1238e-05	8.0439e-05	2.8565e-05	0	0	0	0	0	0.00012708	0	0	0	0	8.998e-05	5	1				GAPDH	G3P_HUMAN	X	X
5'-AMP-activated protein kinase subunit gamma-1 OS=Homo sapiens OX=9606 GN=PRKAG1 PE=1 SV=1	AAKG1_HUMAN	P54619	PRKAG1	38 kDa	0	7.0126e-05	0	0	0	8.2934e-05	0.00032324	0.00018937	0.00016543	0.00017177	8.0155e-05	0.00014758	0	0	0	0	8.7081e-05	8	1				GDI2	GDIB_HUMAN	X	X
5'-AMP-activated protein kinase catalytic subunit alpha-1 OS=Homo sapiens OX=9606 GN=PRKAA1 PE=1 SV=4	AAPK1_HUMAN	Q13131	PRKAA1	64 kDa	0	0	0	0	0	0.00014732	4.785e-05	0	0	0	4.7462e-05	4.3692e-05	0	0	0	0	0	4	0				GNAI2	GNAI2_HUMAN	X	X
Alpha-aminoadipic semialdehyde synthase, mitochondrial OS=Homo sapiens OX=9606 GN=AASS PE=1 SV=1	AASS_HUMAN	Q9UDR5	AASS	102 kDa	8.333e-05	0	0	0.0001109	5.5653e-05	0	0.00011554	0	0.00011826	0	0	0	0	0	0	0	3.1127e-05	5	1				GNAS	GNAS2_HUMAN
Aspartate aminotransferase, cytoplasmic OS=Homo sapiens OX=9606 GN=GOT1 PE=1 SV=3	AATC_HUMAN	P17174	GOT1	46 kDa	0	0.00084304	0.00058369	0	0.00062391	0	0	0	0	0	0	0.00047311	0.00049541	0.0002392	0	0.00017976	6.9791e-05	4	4				GNB1	GBB1_HUMAN	X	X
Aspartate aminotransferase, mitochondrial OS=Homo sapiens OX=9606 GN=GOT2 PE=1 SV=3	AATM_HUMAN	P00505	GOT2	48 kDa	0.00023927	0.00086369	0.00080978	0.00055723	0.0010786	0.00012768	0.00087087	0	0.00044569	0	0.0002468	0.0010792	0.00067975	0.00061265	9.6091e-05	0.00069061	0.00026813	10	5				GNB2	GBB2_HUMAN	X
ATP-binding cassette sub-family A member 2 OS=Homo sapiens OX=9606 GN=ABCA2 PE=1 SV=3	ABCA2_HUMAN	Q9BZC7	ABCA2	270 kDa	0	9.5325e-06	4.4e-05	0	5.2911e-05	0	0	0	0	0	0	0	0.00020407	4.0571e-05	1.6969e-05	0.00018293	2.3674e-05	3	5				GSN	GELS_HUMAN	X	X
ATP-binding cassette sub-family B member 6, mitochondrial OS=Homo sapiens OX=9606 GN=ABCB6 PE=1 SV=1	ABCB6_HUMAN	Q9NP58	ABCB6	94 kDa	0.00051931	0.00022054	0.00038173	0.00024392	0.00024482	9.7807e-05	6.3535e-05	0.00011167	0.00035767	0.00016881	0.00022057	0.00014504	0.000486	0.00011733	9.8145e-05	8.8172e-05	0.00020539	12	5				GPI	G6PI_HUMAN	X	X
ATP-binding cassette sub-family B member 7, mitochondrial OS=Homo sapiens OX=9606 GN=ABCB7 PE=1 SV=2	ABCB7_HUMAN	O75027	ABCB7	83 kDa	0.00044465	0.0002778	0.00035618	0.00040967	0.00030839	7.3008e-05	0.00042683	8.3354e-05	0.00058252	0.00011341	0.00014112	0.00016239	0.00050529	0.00017516	0.00032967	0.00034554	0.00019165	12	5				HIST1H4A	H4_HUMAN	X	X
ATP-binding cassette sub-family B member 8, mitochondrial OS=Homo sapiens OX=9606 GN=ABCB8 PE=1 SV=3	ABCB8_HUMAN	Q9NUT2	ABCB8	80 kDa	0	0	3.6442e-05	4.6571e-05	0.00014023	0	0	0	0.000149	0	0	0	7.9536e-05	4.4803e-05	0	0	0	4	2				HIST1H4B	H4_HUMAN
ATP-binding cassette sub-family B member 10, mitochondrial OS=Homo sapiens OX=9606 GN=ABCB10 PE=1 SV=2	ABCBA_HUMAN	Q9NRK6	ABCB10	79 kDa	0	3.1452e-05	3.6294e-05	4.6382e-05	0	0	0	0	0.00014839	0	0	0	0.00031685	0.00035696	0.00011198	0.0001006	0	4	4				HIST1H4D	H4_HUMAN
ATP-binding cassette sub-family D member 1 OS=Homo sapiens OX=9606 GN=ABCD1 PE=1 SV=2	ABCD1_HUMAN	P33897	ABCD1	83 kDa	0.00010358	0	3.5953e-05	9.1892e-05	0.00010376	0	3.5904e-05	0	0	3.8157e-05	0	0	0	0	0	0	0	6	0				HIST1H4F	H4_HUMAN
ATP-binding cassette sub-family D member 3 OS=Homo sapiens OX=9606 GN=ABCD3 PE=1 SV=1	ABCD3_HUMAN	P28288	ABCD3	75 kDa	0.00085867	0.00038745	0.00056903	0.00020777	0.00054741	0.00049987	0.00064943	0.00071338	0.00066472	0.00047451	0.00048312	0.0002965	0.00017742	4.9969e-05	0.0001254	0	0.00013122	12	4				HIST1H4H	H4_HUMAN
ATP-binding cassette sub-family E member 1 OS=Homo sapiens OX=9606 GN=ABCE1 PE=1 SV=1	ABCE1_HUMAN	P61221	ABCE1	67 kDa	8.588e-05	3.8751e-05	0	5.7145e-05	0	0.00041246	0.00017862	0.00026161	0.00013712	0.00047458	0.00066439	0.0001631	0	0	6.898e-05	0	0.0010586	10	2				HIST1H4I	H4_HUMAN
ATP-binding cassette sub-family F member 1 OS=Homo sapiens OX=9606 GN=ABCF1 PE=1 SV=2	ABCF1_HUMAN	Q8NE71	ABCF1	96 kDa	3.0439e-05	0	0	0	0	3.2487e-05	0	0	0	0	3.1398e-05	0	0	0	0	0	6.8222e-05	3	1				HIST1H4J	H4_HUMAN
ATP-binding cassette sub-family F member 2 OS=Homo sapiens OX=9606 GN=ABCF2 PE=1 SV=2	ABCF2_HUMAN	Q9UG63	ABCF2	71 kDa	0	0	0	0	0	8.8126e-05	0	5.0307e-05	0	4.5629e-05	0	0	0	0	0	0	0	3	0				HIST1H4K	H4_HUMAN
ATP-binding cassette sub-family F member 3 OS=Homo sapiens OX=9606 GN=ABCF3 PE=1 SV=2	ABCF3_HUMAN	Q9NUQ8	ABCF3	80 kDa	3.6278e-05	0	0	4.8279e-05	0	7.7436e-05	3.7727e-05	8.8409e-05	7.7231e-05	8.0189e-05	7.4841e-05	0.00010335	0	0	0	0	0	9	0				HIST4H4	H4_HUMAN
ATP-binding cassette sub-family G member 2 OS=Homo sapiens OX=9606 GN=ABCG2 PE=1 SV=3	ABCG2_HUMAN	Q9UNQ0	ABCG2	72 kDa	7.8538e-05	3.5438e-05	0	0	0	0	0	0	8.3598e-05	0	0	0	0	0	0	0	0	3	0				HSP90AA1	HS90A_HUMAN	X	X
Monoacylglycerol lipase ABHD12 OS=Homo sapiens OX=9606 GN=ABHD12 PE=1 SV=2	ABD12_HUMAN	Q8N2K0	ABHD12	45 kDa	0.0002585	0.00052489	0.00047109	8.6005e-05	0.00064742	0.00041384	0.00033603	0.00047248	0.0006879	0.00042855	0.00066661	0.00024547	0.00080785	0.0010756	0.00020763	0.00046634	0.00021726	12	5				HSP90AB1	HS90B_HUMAN	X	X
Monoacylglycerol lipase ABHD6 OS=Homo sapiens OX=9606 GN=ABHD6 PE=1 SV=1	ABHD6_HUMAN	Q9BV23	ABHD6	38 kDa	0.00015265	0	0	0	0	0	7.9372e-05	0	0	0	0	0	0	0	0	0	0	2	0				HSPA5	GRP78_HUMAN
Mycophenolic acid acyl-glucuronide esterase, mitochondrial OS=Homo sapiens OX=9606 GN=ABHD10 PE=1 SV=1	ABHDA_HUMAN	Q9NUJ1	ABHD10	34 kDa	0.00033622	0.00037928	0.0002626	0.00022373	0.00050524	0	0.00043706	0	0.00026842	0	0	0.00031927	0	0	0	0	0.00056517	8	1				HSPA8	HSP7C_HUMAN	X	X
Protein ABHD11 OS=Homo sapiens OX=9606 GN=ABHD11 PE=1 SV=1	ABHDB_HUMAN	Q8NFV4	ABHD11	35 kDa	0	0	0	0	0.0001636	0	0	0	0	0	0	0	0	0	0	0	0	1	0				ITGB1	ITB1_HUMAN	X	X
Protein ABHD14B OS=Homo sapiens OX=9606 GN=ABHD14B PE=1 SV=1	ABHEB_HUMAN	Q96IU4	ABHD14B	22 kDa	0	0.00044213	0	0	0	0.00026144	0.00012737	0	0.00013037	0	0.00050536	0.0010467	0	0	0	0	0.0015098	6	1				IQGAP1	IQGA1_HUMAN	X
Protein ABHD16A OS=Homo sapiens OX=9606 GN=ABHD16A PE=1 SV=3	ABHGA_HUMAN	O95870	ABHD16A	63 kDa	0.00018438	0.00012479	0.00019201	0.00024538	0.00023089	4.9196e-05	9.5872e-05	0.0001685	0.00019626	0.00010189	9.5094e-05	8.7541e-05	0.00015715	0.00011803	0.0001481	0.00013305	0.00010331	12	5				KPNB1	IMB1_HUMAN	X	X
Abl interactor 2 OS=Homo sapiens OX=9606 GN=ABI2 PE=1 SV=1	ABI2_HUMAN	Q9NYB9	ABI2	56 kDa	0	0	0	6.6725e-05	0	0	0	6.1094e-05	0	0	0.00020687	0.00014283	0	6.4191e-05	0	0	0	4	1				KRT1	K2C1_HUMAN	X	X
Active breakpoint cluster region-related protein OS=Homo sapiens OX=9606 GN=ABR PE=2 SV=2	ABR_HUMAN	Q12979	ABR	98 kDa	0	0	0	3.9849e-05	0	0	0	0	0	0	0	5.6866e-05	0	0	9.6202e-05	0	0.00010066	2	2				KRT10	K1C10_HUMAN	X	X
Acetyl-CoA carboxylase 1 OS=Homo sapiens OX=9606 GN=ACACA PE=1 SV=2	ACACA_HUMAN	Q13085	ACACA	266 kDa	8.7711e-05	1.9788e-05	1.1417e-05	7.2954e-05	0	1.1701e-05	6.841e-05	0.00013359	0	0	5.6546e-05	4.1644e-05	0	0	1.7613e-05	4.7469e-05	7.3718e-05	9	3				LDHA	LDHA_HUMAN	X	X
Isobutyryl-CoA dehydrogenase, mitochondrial OS=Homo sapiens OX=9606 GN=ACAD8 PE=1 SV=1	ACAD8_HUMAN	Q9UKU7	ACAD8	45 kDa	0	0	0	0.00016496	0	0	0	0	6.5972e-05	0	6.3931e-05	0	7.0432e-05	0.00023805	9.9564e-05	8.9447e-05	0.00020836	3	5				LDHB	LDHB_HUMAN	X	X
Acyl-CoA dehydrogenase family member 9, mitochondrial OS=Homo sapiens OX=9606 GN=ACAD9 PE=1 SV=1	ACAD9_HUMAN	Q9H845	ACAD9	69 kDa	0	7.4756e-05	4.3132e-05	0.00011024	8.2987e-05	0	0	0	4.4088e-05	0	0	7.866e-05	0.00028241	0.00037119	0.00019961	0.00011955	0	6	4				LGALS3BP	LG3BP_HUMAN	X	X
Medium-chain specific acyl-CoA dehydrogenase, mitochondrial OS=Homo sapiens OX=9606 GN=ACADM PE=1 SV=1	ACADM_HUMAN	P11310	ACADM	47 kDa	0.00030548	0.00022054	0.00063622	0.00073176	0.00061205	0	0.00012707	0.00014889	0.00045522	6.7523e-05	0.00075623	0.00063816	0.00027771	0.00093862	0.00049072	0.00052903	0.00068465	11	5				MSN	MOES_HUMAN	X	X
Very long-chain specific acyl-CoA dehydrogenase, mitochondrial OS=Homo sapiens OX=9606 GN=ACADVL PE=1 SV=1	ACADV_HUMAN	P49748	ACADVL	70 kDa	0.0006283	0.000567	0.0006134	0.00099293	0.00070811	0.0004191	0.00081674	0	0.00058519	8.6801e-05	0.00020253	0.00041018	0.0005355	0.00015082	0	0.00022669	0.00017602	11	4				MYH9	MYH9_HUMAN	X	X
Acetyl-coenzyme A transporter 1 OS=Homo sapiens OX=9606 GN=SLC33A1 PE=1 SV=1	ACATN_HUMAN	O00400	SLC33A1	61 kDa	4.6851e-05	0	0	6.235e-05	0	0	0	0	0	0	0	0	0	0	0	0	0	2	0				PDCD6IP	PDC6I_HUMAN	X	X
Long-chain-fatty-acid--CoA ligase ACSBG1 OS=Homo sapiens OX=9606 GN=ACSBG1 PE=2 SV=2	ACBG1_HUMAN	Q96GR2	ACSBG1	81 kDa	0	3.206e-05	0	0	0	0	0	0	0	0	0	0	0	0	0	0	0.00011944	1	1				PFN1	PROF1_HUMAN	X	X
Acyl-CoA-binding protein OS=Homo sapiens OX=9606 GN=DBI PE=1 SV=2	ACBP_HUMAN	P07108	DBI	10 kDa	0	0	0	0	0	0	0	0	0	0	0.00091487	0	0	0	0	0	0	1	0				PGK1	PGK1_HUMAN	X	X
Acyl-CoA dehydrogenase family member 11 OS=Homo sapiens OX=9606 GN=ACAD11 PE=1 SV=2	ACD11_HUMAN	Q709F0	ACAD11	87 kDa	6.5952e-05	5.9517e-05	3.434e-05	0	0	0	0	0	7.0201e-05	0	0	0	0	0	0	9.5181e-05	0	4	1				PKM	KPYM_HUMAN	X	X
Short/branched chain specific acyl-CoA dehydrogenase, mitochondrial OS=Homo sapiens OX=9606 GN=ACADSB PE=1 SV=1	ACDSB_HUMAN	P45954	ACADSB	47 kDa	0	0.00010746	0.00024801	0.00015847	0.00017894	0	0	0	0	0	0	0	0	0.00015245	0.00019129	0	0.00013344	4	3				PPIA	PPIA_HUMAN	X	X
Actin-like protein 6A OS=Homo sapiens OX=9606 GN=ACTL6A PE=1 SV=1	ACL6A_HUMAN	O96019	ACTL6A	47 kDa	0	0	0	0	0	0	0	0.00014611	0	6.6264e-05	6.1844e-05	0	0	0	0	0	0	3	0				PRDX1	PRDX1_HUMAN	X	X
ATP-citrate synthase OS=Homo sapiens OX=9606 GN=ACLY PE=1 SV=3	ACLY_HUMAN	P53396	ACLY	121 kDa	0.00039715	0.00033732	0.00031626	0.00046635	0.00028084	0.00077292	0.00051018	0.00074012	0.00034814	0.00051639	0.00043375	0.00024402	0.00015929	0.00011964	0.00033776	0.00057316	0.00041887	12	5				PRDX2	PRDX2_HUMAN	X	X
Acyl-coenzyme A thioesterase 13 OS=Homo sapiens OX=9606 GN=ACOT13 PE=1 SV=1	ACO13_HUMAN	Q9NPJ3	ACOT13	15 kDa	0.00018372	0.00066319	0.00057396	0.000489	0.00073621	0	0.00057318	0	0.00039112	0	0	0.00069783	0.0012527	0.00070564	0.00059027	0.00053029	0.00082353	8	5				RAB10	RAB10_HUMAN	X	X
Cytoplasmic aconitate hydratase OS=Homo sapiens OX=9606 GN=ACO1 PE=1 SV=3	ACOC_HUMAN	P21399	ACO1	98 kDa	0	0.00015666	0	7.7008e-05	0.00014492	0.00018527	0.00018053	0.00010576	6.1594e-05	0.00022384	5.9688e-05	0.00016484	0	0	0	0	0	10	0				RAB5C	RAB5C_HUMAN	X	X
Acyl-CoA desaturase OS=Homo sapiens OX=9606 GN=SCD PE=1 SV=2	ACOD_HUMAN	O00767	SCD	42 kDa	0	0	0	0	7.1776e-05	0	0	0.0001746	0	0	0	0	8.1419e-05	0	0.00011509	0	0	2	2				RAB7A	RAB7A_HUMAN	X	X
Aconitate hydratase, mitochondrial OS=Homo sapiens OX=9606 GN=ACO2 PE=1 SV=2	ACON_HUMAN	Q99798	ACO2	85 kDa	0.00046166	0.0020831	0.0015453	0.0010093	0.00185	0.00028155	0.0011659	8.0362e-05	0.0001755	7.289e-05	0.00051022	0.0018475	0.0012741	0.0015198	0.00095351	0.0009994	0.00025867	12	5				RAC1	RAC1_HUMAN	X	X
Acyl-coenzyme A thioesterase 1 OS=Homo sapiens OX=9606 GN=ACOT1 PE=1 SV=1	ACOT1_HUMAN	Q86TX2	ACOT1	46 kDa	0	0	6.3622e-05	8.1306e-05	0.00030603	0	0	0	0	0	0	5.8014e-05	0	0	0	0	0	4	0				RALA	RALA_HUMAN	X	X
Acyl-coenzyme A thioesterase 8 OS=Homo sapiens OX=9606 GN=ACOT8 PE=1 SV=1	ACOT8_HUMAN	O14734	ACOT8	36 kDa	0.00080631	0.00036382	0.00033586	0.0001073	0.0003231	0.00043027	0.00041925	9.8248e-05	0.00051495	0.00062379	0.00024951	0.00038282	0.00045814	0.00051614	0	0.00058182	0.00027107	12	4				RAN	RAN_HUMAN	X	X
Acyl-coenzyme A thioesterase 9, mitochondrial OS=Homo sapiens OX=9606 GN=ACOT9 PE=1 SV=2	ACOT9_HUMAN	Q9Y305	ACOT9	50 kDa	0.00011718	0.0002115	0.00024405	0.00062378	0.00029348	6.2531e-05	0.00024372	0	0.00031183	0	0	0.00016691	6.6582e-05	7.5011e-05	0.00018824	0	6.5658e-05	9	4				RAP1B	RAP1B_HUMAN	X	X
Peroxisomal acyl-coenzyme A oxidase 1 OS=Homo sapiens OX=9606 GN=ACOX1 PE=1 SV=3	ACOX1_HUMAN	Q15067	ACOX1	74 kDa	0.00077943	0.00014068	0.00016233	0	0.00011712	8.3185e-05	0.00036475	0.00018995	0.00053927	0	0.00024119	0	8.8574e-05	4.9894e-05	0	0.00022497	0.00013102	9	4				RHOA	RHOA_HUMAN		X
Peroxisomal acyl-coenzyme A oxidase 2 OS=Homo sapiens OX=9606 GN=ACOX2 PE=1 SV=1	ACOX2_HUMAN	Q99424	ACOX2	77 kDa	7.5539e-05	0	7.8664e-05	0	0.00011351	0	0	0	0	0	0	0	0	0	0	5.4509e-05	0	3	1				SDCBP	SDCB1_HUMAN	X
Peroxisomal acyl-coenzyme A oxidase 3 OS=Homo sapiens OX=9606 GN=ACOX3 PE=1 SV=2	ACOX3_HUMAN	O15254	ACOX3	78 kDa	0	0	3.8264e-05	0	0	0	0	0	0	0	0	0	0.00020878	4.7043e-05	0	0.00010606	0	1	3				SLC3A2	4F2_HUMAN	X	X
Acylamino-acid-releasing enzyme OS=Homo sapiens OX=9606 GN=APEH PE=1 SV=4	ACPH_HUMAN	P13798	APEH	81 kDa	0	0	0	0	3.5201e-05	7.5003e-05	0	0	0	3.8835e-05	0	0	0	0	0	0.00010142	0	3	1				TCP1	TCPA_HUMAN	X	X
Acyl carrier protein, mitochondrial OS=Homo sapiens OX=9606 GN=NDUFAB1 PE=1 SV=3	ACPM_HUMAN	O14561	NDUFAB1	17 kDa	0.00016488	0.00059517	0.0003434	0.00043885	0.00016518	0	0.00034293	0	0.0001755	0	0	0	0.00074947	0.00021109	0	0	0	7	2				TFRC	TFR1_HUMAN	X	X
Acyl-CoA synthetase family member 2, mitochondrial OS=Homo sapiens OX=9606 GN=ACSF2 PE=1 SV=2	ACSF2_HUMAN	Q96CM8	ACSF2	68 kDa	0	0.00015097	0	0	4.1898e-05	0	0	0	0	0	0	0	0	0	0	0	0	2	0				TLN1	TLN1_HUMAN	X	X
Long-chain-fatty-acid--CoA ligase 1 OS=Homo sapiens OX=9606 GN=ACSL1 PE=1 SV=1	ACSL1_HUMAN	P33121	ACSL1	78 kDa	0.00011055	9.9764e-05	0.00019187	0.00014712	0.00014766	0.00015731	0.00019161	8.9803e-05	0	0.00016291	7.6021e-05	6.9983e-05	0.0001675	4.7177e-05	0	0.00010636	0	11	3				TPI1	TPIS_HUMAN	X	X
Long-chain-fatty-acid--CoA ligase 3 OS=Homo sapiens OX=9606 GN=ACSL3 PE=1 SV=3	ACSL3_HUMAN	O95573	ACSL3	80 kDa	0.0001429	0.00035462	0.00018601	0.00042787	0.00017894	0.00015251	0.0001486	0.00021765	0.00026618	0.00011845	0.00044219	0.00010177	4.0596e-05	0	0.00011477	0.00010311	0.0001201	12	4				TSG101	TS101_HUMAN
Long-chain-fatty-acid--CoA ligase 6 OS=Homo sapiens OX=9606 GN=ACSL6 PE=2 SV=4	ACSL6_HUMAN	Q9UKU0	ACSL6	78 kDa	0.00025832	0.00043293	0.00034586	0	0.00025878	0	0.00034539	0.00022483	0.00035352	0.00012236	3.8065e-05	0.00021025	0.00067098	0.00028347	0.00053353	0.00042606	0.0005376	10	5				TUBB4B	TBB4B_HUMAN	X	X
Acyl-CoA synthetase short-chain family member 3, mitochondrial OS=Homo sapiens OX=9606 GN=ACSS3 PE=1 SV=1	ACSS3_HUMAN	Q9H6R3	ACSS3	75 kDa	0	0	0	0	0.00011269	0	0.00011697	0	0	0	3.8675e-05	0	0	4.8003e-05	0	0	0	3	1				UBA1	UBA1_HUMAN	X	X
Actin, alpha cardiac muscle 1 OS=Homo sapiens OX=9606 GN=ACTC1 PE=1 SV=1	ACTC_HUMAN (+1)	P68032	ACTC1	42 kDa	0.00034113	0.00024628	0.00021314	0.00045398	0.00020505	0.00029126	0	0.0004988	0.00029049	0.00022621	0.00042225	0.00025914	0	0.00034939	0.0003288	0	0.00022937	11	3				VCP	TERA_HUMAN	X	X
Alpha-actinin-1 OS=Homo sapiens OX=9606 GN=ACTN1 PE=1 SV=2	ACTN1_HUMAN	P12814	ACTN1	103 kDa	0.00037486	0.00052044	0.00027025	0.0001535	0.00069329	0.00092325	0.0013194	7.0272e-05	0.00039901	0.00073299	0.00089231	0.00041072	6.5537e-05	7.3834e-05	0	0	6.4627e-05	12	3				YWHAB	1433B_HUMAN	X	X
Alpha-actinin-2 OS=Homo sapiens OX=9606 GN=ACTN2 PE=1 SV=1	ACTN2_HUMAN	P35609	ACTN2	104 kDa	0	0	0	0	0	0	0	0	0	0	0	8.196e-05	0	0	0	0	0	1	0				YWHAE	1433E_HUMAN	X	X
Alpha-actinin-4 OS=Homo sapiens OX=9606 GN=ACTN4 PE=1 SV=2	ACTN4_HUMAN	O43707	ACTN4	105 kDa	0.00042351	0.00048411	0.00014701	0.00037574	0.00033942	0.00081359	0.00058723	0.00034403	0.00042074	0.00059288	0.0011067	0.00032172	9.6255e-05	0.00010844	0.00013607	8.1494e-05	0.00044295	12	5				YWHAG	1433G_HUMAN	X	X
Beta-centractin OS=Homo sapiens OX=9606 GN=ACTR1B PE=1 SV=1	ACTY_HUMAN	P42025	ACTR1B	42 kDa	0.00013681	0.00030867	7.1237e-05	0	0.00027412	0.00021903	0.00028456	0.00025006	0	0.00022681	0.00035281	0.00032479	0.00015548	0	0.00021978	0	0.00045995	10	3				YWHAQ	1433T_HUMAN	X	X
Alpha-centractin OS=Homo sapiens OX=9606 GN=ACTR1A PE=1 SV=1	ACTZ_HUMAN	P61163	ACTR1A	43 kDa	0.00041044	0.0001852	0.00035618	0.00036415	0.00034265	0.00021903	0.00049797	0.00075019	0.00021844	0.00037802	0.00035281	0.00038975	0.00015548	0.00017516	0.00010989	0	0.00068993	12	4				YWHAZ	1433Z_HUMAN	X	X
Acylphosphatase-2 OS=Homo sapiens OX=9606 GN=ACYP2 PE=1 SV=2	ACYP2_HUMAN	P14621	ACYP2	11 kDa	0	0.00093785	0	0.00069151	0	0	0	0	0	0	0	0	0	0.00066525	0.00083473	0.00074991	0.00029115	2	4					/100	85	78
Disintegrin and metalloproteinase domain-containing protein 10 OS=Homo sapiens OX=9606 GN=ADAM10 PE=1 SV=1	ADA10_HUMAN	O14672	ADAM10	84 kDa	0.00017193	0.00012413	0.00017904	0.00018305	0.00027559	0.0002569	7.1519e-05	0.0001257	7.3204e-05	3.8004e-05	7.0939e-05	9.7957e-05	0.00027354	0	0	0.00014888	0	12	2
Disintegrin and metalloproteinase domain-containing protein 22 OS=Homo sapiens OX=9606 GN=ADAM22 PE=1 SV=1	ADA22_HUMAN	Q9P0K1	ADAM22	100 kDa	0	0.00010248	5.9128e-05	0	0	0	2.9523e-05	0	3.0219e-05	0	0	5.3916e-05	0.00019357	0.00014539	9.1212e-05	0	0	5	3
Arf-GAP with dual PH domain-containing protein 1 OS=Homo sapiens OX=9606 GN=ADAP1 PE=1 SV=2	ADAP1_HUMAN	O75689	ADAP1	43 kDa	0	0	0	0	0	0	0	0	0	0	0	0.00019591	0	0	0	0	0	1	0
Alkyldihydroxyacetonephosphate synthase, peroxisomal OS=Homo sapiens OX=9606 GN=AGPS PE=1 SV=1	ADAS_HUMAN	O00116	AGPS	73 kDa	0.00027363	0.00017638	0.00024424	0.00010404	0.00035244	0.00012516	0.0002439	0.00019052	0.00020804	0.00025921	0.00024193	0.0004083	0.00026653	0.00030027	0	0.0007898	8.761e-05	12	4
Uncharacterized aarF domain-containing protein kinase 1 OS=Homo sapiens OX=9606 GN=ADCK1 PE=2 SV=2	ADCK1_HUMAN	Q86TW2	ADCK1	61 kDa	0	0	5.0538e-05	0	0	0	0	0	0	0	0	0	0	0	0	0	0	1	0
Adenylate cyclase type 2 OS=Homo sapiens OX=9606 GN=ADCY2 PE=1 SV=5	ADCY2_HUMAN	Q08462	ADCY2	124 kDa	0	4.2551e-05	2.4551e-05	0	2.3618e-05	0	0	0	0	0	0	2.2387e-05	2.6791e-05	3.0183e-05	0	0	0	4	2
Alpha-adducin OS=Homo sapiens OX=9606 GN=ADD1 PE=1 SV=2	ADDA_HUMAN	P35611	ADD1	81 kDa	0.0002792	0.00034644	0.00018172	0.000418	0.00017481	0.00033522	0.00025405	0.00029768	0.00029719	0.00034714	0.00046799	0.00062966	0.00047592	0.00044681	0.00067276	0.00035257	0.0004302	12	5
Beta-adducin OS=Homo sapiens OX=9606 GN=ADD2 PE=1 SV=3	ADDB_HUMAN	P35612	ADD2	81 kDa	0.00017714	0.00012789	0.00022136	4.7149e-05	0.00028394	0.00022687	0.00011053	0.00017268	0.00011313	0.00019578	0.00014618	0.00030278	0.00040261	0.00027215	0.00011383	0.00030678	0.00011911	12	5
Gamma-adducin OS=Homo sapiens OX=9606 GN=ADD3 PE=1 SV=1	ADDG_HUMAN	Q9UEY8	ADD3	79 kDa	0.00014573	0.00019727	0.00022763	0.00029091	0.00018249	0.00019441	0.0003031	8.8785e-05	0.00015512	0.0001208	0.00011274	0.00024216	0.00028981	0.00027986	0.00017558	0.00026289	0.00069405	12	5
Alcohol dehydrogenase class-3 OS=Homo sapiens OX=9606 GN=ADH5 PE=1 SV=4	ADHX_HUMAN	P11766	ADH5	40 kDa	0	0.00049651	0	0	0.00013779	0	0	0	0	0	0	0	0	0	0	0	0	2	0
ADP-dependent glucokinase OS=Homo sapiens OX=9606 GN=ADPGK PE=1 SV=1	ADPGK_HUMAN	Q9BRR6	ADPGK	54 kDa	0.00020701	0.00014011	0.00010779	0	5.1846e-05	0.0001657	0.00010764	0	0	5.7198e-05	0	0	0	0	0	0	0	7	0
L-aminoadipate-semialdehyde dehydrogenase-phosphopantetheinyl transferase OS=Homo sapiens OX=9606 GN=AASDHPPT PE=1 SV=2	ADPPT_HUMAN	Q9NRN7	AASDHPPT	36 kDa	0	0	8.6683e-05	0	8.339e-05	0	0	0	0	0	0.00025758	0.00039521	0.00018919	0.00010657	0.00013372	0	0.0004664	4	4
NADPH:adrenodoxin oxidoreductase, mitochondrial OS=Homo sapiens OX=9606 GN=FDXR PE=1 SV=3	ADRO_HUMAN	P22570	FDXR	54 kDa	0	0.00033092	5.4552e-05	0.00013943	0.00052479	0	0.00016343	0	5.576e-05	0	0	0.00019897	5.953e-05	6.7067e-05	8.4153e-05	0.0001512	0.00017611	7	5
Adseverin OS=Homo sapiens OX=9606 GN=SCIN PE=1 SV=4	ADSV_HUMAN	Q9Y6U3	SCIN	80 kDa	0	0	0	9.5748e-05	0.00032435	0	0	0	0	0.00039758	0.00011132	0.00010248	0	0	5.7789e-05	0	0	5	1
ADP/ATP translocase 1 OS=Homo sapiens OX=9606 GN=SLC25A4 PE=1 SV=4	ADT1_HUMAN	P12235	SLC25A4	33 kDa	0.00051788	0.00038946	0.00053929	0.00045946	0.00043234	0	0.00035904	0.00010517	0.00073499	0	8.9031e-05	0.00065568	0.0010789	0.0012155	0.00083193	0.00062283	0.00029017	10	5
ADP/ATP translocase 2 OS=Homo sapiens OX=9606 GN=SLC25A5 PE=1 SV=7	ADT2_HUMAN	P05141	SLC25A5	33 kDa	0.00094944	0.00070103	0.0013482	0.00091892	0.0015564	0.00055271	0.0011669	0.00063103	0.0019293	0.00057236	0.00026709	0.00049176	0.0014713	0.0025416	0.00097058	0.00087196	0.00048362	12	5
ADP/ATP translocase 3 OS=Homo sapiens OX=9606 GN=SLC25A6 PE=1 SV=4	ADT3_HUMAN	P12236	SLC25A6	33 kDa	0.00025894	0.00046735	0.00035953	0.00045946	0.00051881	0.00018424	0.00062831	0.00021034	0.00045937	0.00028618	0.00026709	0.00024588	0.00058851	0.00088402	0.00027731	0.00049826	0.0003869	12	5
Adipocyte enhancer-binding protein 1 OS=Homo sapiens OX=9606 GN=AEBP1 PE=1 SV=1	AEBP1_HUMAN	Q8IUX7	AEBP1	131 kDa	0	0	0	0	0	9.4823e-05	0	0	0	0	0	0	0	0	0	0	0	1	0
Afamin OS=Homo sapiens OX=9606 GN=AFM PE=1 SV=1	AFAM_HUMAN	P43652	AFM	69 kDa	0	0.00019375	0	0.00011429	0	9.1657e-05	0	0.00015697	0	0.00014237	8.8585e-05	0	0	0	0	0	0	6	0
AFG3-like protein 2 OS=Homo sapiens OX=9606 GN=AFG3L2 PE=1 SV=2	AFG32_HUMAN	Q9Y4W6	AFG3L2	89 kDa	9.6818e-05	8.7372e-05	0.00050411	0.00021474	0.00035564	0	0.00026849	0	0.00024046	0	3.3289e-05	0.00024516	0.00029339	0.00057844	0.00025922	0.0001863	7.233e-05	9	5
Arf-GAP with GTPase, ANK repeat and PH domain-containing protein 3 OS=Homo sapiens OX=9606 GN=AGAP3 PE=1 SV=2	AGAP3_HUMAN	Q96P47	AGAP3	95 kDa	0	0	3.0611e-05	0.00015648	5.8897e-05	0	0	3.5818e-05	0	0	0	8.374e-05	0	0	4.7222e-05	0	0	5	1
Acylglycerol kinase, mitochondrial OS=Homo sapiens OX=9606 GN=AGK PE=1 SV=2	AGK_HUMAN	Q53H12	AGK	47 kDa	0.00073141	0.00049504	0.00063471	0.00048668	0.00067166	0.00019515	0.00031692	7.4268e-05	0.00071365	0	0.00050296	0.00081028	0.00096969	0.0012485	0.00088121	0.00043982	0.00013661	11	5
Phosphoacetylglucosamine mutase OS=Homo sapiens OX=9606 GN=PGM3 PE=1 SV=1	AGM1_HUMAN	O95394	PGM3	60 kDa	0	8.5652e-05	0	0.00012631	0	0.00020259	4.9351e-05	5.7825e-05	5.0514e-05	0.0001049	0.00024475	9.0126e-05	5.3929e-05	0	0	0.00013698	0.00085088	9	3
Protein argonaute-2 OS=Homo sapiens OX=9606 GN=AGO2 PE=1 SV=3	AGO2_HUMAN	Q9UKV8	AGO2	97 kDa	0	0	0	3.9849e-05	0	0	0	0	3.1872e-05	0	0	0	0	0	0	0	0	2	0
Anterior gradient protein 2 homolog OS=Homo sapiens OX=9606 GN=AGR2 PE=1 SV=1	AGR2_HUMAN	O95994	AGR2	20 kDa	0.00073489	0	0	0	0	0	0	0	0	0	0	0	0	0	0	0	0	1	0
Adhesion G-protein coupled receptor G1 OS=Homo sapiens OX=9606 GN=ADGRG1 PE=1 SV=2	AGRG1_HUMAN	Q9Y653	ADGRG1	78 kDa	0.00014846	3.3495e-05	7.7301e-05	0.00014818	0	0	0.00019299	0.00040703	0.00035556	4.102e-05	0.00022971	0	0	0	0.00023849	0.00016069	0.00012478	9	3
Agrin OS=Homo sapiens OX=9606 GN=AGRN PE=1 SV=5	AGRIN_HUMAN	O00468	AGRN	217 kDa	0	0	0	0	0	0	0	0	0	0	6.4178e-05	0	0	0	0	0	0	1	0
Adhesion G protein-coupled receptor L1 OS=Homo sapiens OX=9606 GN=ADGRL1 PE=1 SV=1	AGRL1_HUMAN	O94910	ADGRL1	163 kDa	0	0	0	0	0	0	0	0	0	0	0	0	0	4.4681e-05	0	0	0	0	1
Adhesion G protein-coupled receptor L3 OS=Homo sapiens OX=9606 GN=ADGRL3 PE=1 SV=2	AGRL3_HUMAN	Q9HAR2	ADGRL3	162 kDa	0	0	0	0	0	0	0	0	0	0	3.6671e-05	0	0	0	0	0	0	1	0
Neuroblast differentiation-associated protein AHNAK OS=Homo sapiens OX=9606 GN=AHNAK PE=1 SV=2	AHNK_HUMAN	Q09666	AHNAK	629 kDa	0	1.1823e-05	5.9118e-05	9.2985e-05	2.6249e-05	0.00059656	2.7248e-05	0	2.789e-05	9.1701e-05	9.0089e-06	1.244e-05	9.9251e-06	1.1182e-05	1.403e-05	6.3023e-06	0	10	4
Activator of 90 kDa heat shock protein ATPase homolog 1 OS=Homo sapiens OX=9606 GN=AHSA1 PE=1 SV=1	AHSA1_HUMAN	O95433	AHSA1	38 kDa	0	0	0	0	0	0.00024365	0.00015827	9.2725e-05	8.1001e-05	8.4104e-05	0	0.00014452	0	0	0	0	8.5277e-05	6	1
Apoptosis-inducing factor 1, mitochondrial OS=Homo sapiens OX=9606 GN=AIFM1 PE=1 SV=1	AIFM1_HUMAN	O95831	AIFM1	67 kDa	0.0004196	0.00056799	0.00069912	0.0005584	0.0008407	0.00035825	0.00034908	0.00010225	0.00031264	0.0001855	0.00043281	0.00047812	0.0011921	0.00091323	0.00067404	0.00030278	0.00014106	12	5
Aminoacyl tRNA synthase complex-interacting multifunctional protein 1 OS=Homo sapiens OX=9606 GN=AIMP1 PE=1 SV=2	AIMP1_HUMAN	Q12904	AIMP1	34 kDa	0.0004122	0	0	0.00032913	8.2588e-05	0.00070388	0.00025719	0.00080362	0.00026325	0.0010934	0.00051022	7.8282e-05	0.00018737	0.00010554	0.00026487	0.00011898	0.00027715	10	5
Aminoacyl tRNA synthase complex-interacting multifunctional protein 2 OS=Homo sapiens OX=9606 GN=AIMP2 PE=1 SV=2	AIMP2_HUMAN	Q13155	AIMP2	35 kDa	0	0	8.3703e-05	0.00032091	0	0.00025735	0.00016718	0.00029382	0.00017111	0.0002665	0.00033164	0	9.1342e-05	0	0.00025824	0.000232	0.0003603	8	4
Alpha-internexin OS=Homo sapiens OX=9606 GN=INA PE=1 SV=2	AINX_HUMAN	Q16352	INA	55 kDa	5.1545e-05	0.0008373	0.0012346	0.00034299	0.0016524	0.00022005	0.0012329	0.0010049	0.00054866	0.00028484	0	0.0010279	0.00046861	0.0012538	0.00041402	0.00096707	0.0016751	11	5
AH receptor-interacting protein OS=Homo sapiens OX=9606 GN=AIP PE=1 SV=2	AIP_HUMAN	O00170	AIP	38 kDa	0	0	0	0	0	0	0	0	0	0.00017229	0	0	0	0	0	0	8.7344e-05	1	1
Alcohol dehydrogenase [NADP(+)] OS=Homo sapiens OX=9606 GN=AKR1A1 PE=1 SV=3	AK1A1_HUMAN	P14550	AKR1A1	37 kDa	0	0.00014284	8.2415e-05	0.00010532	7.9284e-05	0.0002534	0.0001646	0	0	0	0.0002449	0.00037575	0	0	0	0	0.00026606	8	1
Aldo-keto reductase family 1 member C1 OS=Homo sapiens OX=9606 GN=AKR1C1 PE=1 SV=1	AK1C1_HUMAN	Q04828	AKR1C1	37 kDa	0	0	0	0	7.9775e-05	0	0	0	0	0	0	0	0	0	0.00012792	0.00011492	0.00035695	1	3
A-kinase anchor protein 12 OS=Homo sapiens OX=9606 GN=AKAP12 PE=1 SV=4	AKA12_HUMAN	Q02952	AKAP12	191 kDa	0	3.9077e-05	3.0062e-05	3.8417e-05	1.446e-05	0	1.501e-05	0	3.0728e-05	0	0	1.3706e-05	0	0	0	0	0	7	0
Retinal dehydrogenase 1 OS=Homo sapiens OX=9606 GN=ALDH1A1 PE=1 SV=2	AL1A1_HUMAN	P00352	ALDH1A1	55 kDa	0.00020536	0	0.00058809	0.00027329	0.00036002	0.00043834	0.00069407	0.00062557	0.00027324	0.00022696	0	0	0.00023337	0.00013146	0.00016495	0.00037046	0.0001726	9	5
Aldehyde dehydrogenase family 1 member A3 OS=Homo sapiens OX=9606 GN=ALDH1A3 PE=1 SV=2	AL1A3_HUMAN	P47895	ALDH1A3	56 kDa	0	0	0	0	0	0.00016085	0	0	0	0	0	0.00019081	0	0	0	0	0	2	0
Aldehyde dehydrogenase X, mitochondrial OS=Homo sapiens OX=9606 GN=ALDH1B1 PE=1 SV=3	AL1B1_HUMAN	P30837	ALDH1B1	57 kDa	0	0	0	0	0.00014952	0	5.1737e-05	0	0	0	0	0	0	0	7.9921e-05	7.18e-05	0	2	2
Cytosolic 10-formyltetrahydrofolate dehydrogenase OS=Homo sapiens OX=9606 GN=ALDH1L1 PE=1 SV=2	AL1L1_HUMAN	O75891	ALDH1L1	99 kDa	0	0.00059187	0.00014848	0.00034154	0.0004285	6.0867e-05	0.00080067	0.00059069	0.00024282	6.3031e-05	0.00041179	0.00016247	9.7215e-05	3.6508e-05	0.00018323	4.1153e-05	9.5866e-05	11	5
Fatty aldehyde dehydrogenase OS=Homo sapiens OX=9606 GN=ALDH3A2 PE=1 SV=1	AL3A2_HUMAN	P51648	ALDH3A2	55 kDa	0.0004773	0.00052645	0.00033136	0.00056462	0.00026564	0.0002264	0.00044121	0.00038773	0.00039515	0.0004689	0.00043763	0.00030215	0.0003616	0.00013579	0.00076674	0.00068883	0.0005943	12	5
Delta-1-pyrroline-5-carboxylate dehydrogenase, mitochondrial OS=Homo sapiens OX=9606 GN=ALDH4A1 PE=1 SV=3	AL4A1_HUMAN	P30038	ALDH4A1	62 kDa	0.0006396	0.0011544	0.0010467	0.00066879	0.0011442	0	0.00052261	0	0.00072944	0	0.0005655	0.0009544	0.00041534	0.00046792	0.00051373	0.000989	0.00030718	9	5
Arachidonate 5-lipoxygenase-activating protein OS=Homo sapiens OX=9606 GN=ALOX5AP PE=1 SV=2	AL5AP_HUMAN	P20292	ALOX5AP	18 kDa	0.00063904	0	0.0004991	0.001063	0.00048014	0.00068202	0.00033228	0.001168	0.00051016	0.00070627	0.00065916	0.00060681	0	0	0	0.00046112	0.00017903	11	2
Alpha-aminoadipic semialdehyde dehydrogenase OS=Homo sapiens OX=9606 GN=ALDH7A1 PE=1 SV=5	AL7A1_HUMAN	P49419	ALDH7A1	58 kDa	0.00038176	0.00055984	0.00054663	0.00069857	0.00047806	0.00020372	0.00034738	0.00034888	0.00035556	0.00031644	0.00034456	0.00027188	0.00070498	0.00061094	0.00076659	0.00068869	0.00016043	12	5
4-trimethylaminobutyraldehyde dehydrogenase OS=Homo sapiens OX=9606 GN=ALDH9A1 PE=1 SV=3	AL9A1_HUMAN	P49189	ALDH9A1	54 kDa	0.00020827	0.00070481	0.00059643	0.0007622	0.00083457	0.00061126	0.0007039	0.00057099	0.00038795	0.00057545	0.00037595	0.00039553	0.0009467	0.00059994	0.00033457	0.00067628	0.00093356	12	5
Serum albumin OS=Homo sapiens OX=9606 GN=ALB PE=1 SV=2	ALBU_HUMAN	P02768	ALB	69 kDa	0.0057862	0.0086901	0.0056297	0.0059017	0.0071083	0.0046879	0.0046118	0.0075136	0.0059342	0.0077486	0.0068833	0.0036897	0.0033597	0.0026495	0.0035281	0.0029867	0.0046856	12	5
Aldehyde dehydrogenase, mitochondrial OS=Homo sapiens OX=9606 GN=ALDH2 PE=1 SV=2	ALDH2_HUMAN	P05091	ALDH2	56 kDa	0.00049751	0.0015714	0.0022796	0.0021187	0.0020933	0.00015929	0.0013969	6.0621e-05	0.0018005	0.00038489	0.00076976	0.00137	0.002318	0.0026115	0.0019181	0.0027284	0.0010035	12	5
Fructose-bisphosphate aldolase A OS=Homo sapiens OX=9606 GN=ALDOA PE=1 SV=2	ALDOA_HUMAN	P04075	ALDOA	39 kDa	0.0014133	0.0030609	0.0027962	0.0027271	0.0029732	0.0027904	0.002425	0.0025831	0.002106	0.0022648	0.0024053	0.0031537	0.003212	0.0033473	0.0024973	0.0022435	0.0027715	12	5
Fructose-bisphosphate aldolase C OS=Homo sapiens OX=9606 GN=ALDOC PE=1 SV=2	ALDOC_HUMAN	P09972	ALDOC	39 kDa	0	0.0020406	0.0016925	0.0017867	0.0024776	0.00060332	0.00051439	0.00094712	0.00045129	0	0.00072888	0.0014762	0.0027302	0.0018093	0.0014757	0.0019376	0.0018213	10	5
Aldose reductase OS=Homo sapiens OX=9606 GN=AKR1B1 PE=1 SV=3	ALDR_HUMAN	P15121	AKR1B1	36 kDa	8.1396e-05	0.00088146	0.00033905	0	0.0005708	0.00026061	0.00016929	9.9181e-05	0.00017328	0.00026988	8.396e-05	0.00038646	9.2498e-05	0	0	0	9.1214e-05	11	2
Chitobiosyldiphosphodolichol beta-mannosyltransferase OS=Homo sapiens OX=9606 GN=ALG1 PE=1 SV=2	ALG1_HUMAN	Q9BT22	ALG1	53 kDa	0.00022173	0.00010005	0	7.3771e-05	0	0	0.00011529	6.7546e-05	0.00011801	6.1265e-05	0	0	0.00012599	0	0	0	0	7	1
GDP-Man:Man(3)GlcNAc(2)-PP-Dol alpha-1,2-mannosyltransferase OS=Homo sapiens OX=9606 GN=ALG11 PE=1 SV=2	ALG11_HUMAN	Q2TAA5	ALG11	56 kDa	0.00020912	4.7178e-05	5.4441e-05	0	0.00010475	0	0.0001631	0.0001274	0.00033388	5.7779e-05	0.00016178	9.9285e-05	0	0	0	0	0	10	0
Alpha-1,3/1,6-mannosyltransferase ALG2 OS=Homo sapiens OX=9606 GN=ALG2 PE=1 SV=1	ALG2_HUMAN	Q9H553	ALG2	47 kDa	0.00055647	0	0.00051509	0.00016457	0.00024776	0.00052791	0.00083588	0.00015068	0.00046069	0.00027334	0.00076532	0.00023485	0.00014053	0	0	0	0.00027715	11	2
Dolichyl-phosphate beta-glucosyltransferase OS=Homo sapiens OX=9606 GN=ALG5 PE=1 SV=1	ALG5_HUMAN	Q9Y673	ALG5	37 kDa	7.9386e-05	0	0	0	0	8.4726e-05	0.00016511	0	8.4501e-05	0.00017548	0	0	0	0	0.00012753	0	8.8962e-05	5	2
Alpha-1,2-mannosyltransferase ALG9 OS=Homo sapiens OX=9606 GN=ALG9 PE=1 SV=2	ALG9_HUMAN	Q9H6U8	ALG9	70 kDa	8.4194e-05	0	0	0	0	0	8.7556e-05	0	4.4809e-05	0	0	0	0	0	0	0	0	3	0
Insulin-like growth factor-binding protein complex acid labile subunit OS=Homo sapiens OX=9606 GN=IGFALS PE=1 SV=1	ALS_HUMAN	P35858	IGFALS	66 kDa	8.5029e-05	0.0001151	0	0	0	0.00031762	0	0	0	9.3974e-05	0	0	0	0	0	0	0	4	0
Protein AMBP OS=Homo sapiens OX=9606 GN=AMBP PE=1 SV=1	AMBP_HUMAN	P02760	AMBP	39 kDa	0.00014614	0.00013188	0	0.00038898	0	0.00023396	0	0.00017807	0	0.00016152	0.00030149	0	0	0	0	0	0.00016377	7	1
Peptidyl-glycine alpha-amidating monooxygenase OS=Homo sapiens OX=9606 GN=PAM PE=1 SV=2	AMD_HUMAN	P19021	PAM	108 kDa	0	0	0	0	0	0	0	0	0	2.9216e-05	0	0	0	0	0	0	0	1	0
E3 ubiquitin-protein ligase AMFR OS=Homo sapiens OX=9606 GN=AMFR PE=1 SV=2	AMFR_HUMAN	Q9UKV5	AMFR	73 kDa	4.0002e-05	0	0	0	0	0	0	0	0	0	0	0	0	0	0	0	0	1	0
Aminopeptidase B OS=Homo sapiens OX=9606 GN=RNPEP PE=1 SV=2	AMPB_HUMAN	Q9H4A4	RNPEP	73 kDa	0	7.1421e-05	0	5.2661e-05	3.9642e-05	0	0	0	0	0	8.1634e-05	0.00018788	0	0	0	0	0	5	0
AMP deaminase 2 OS=Homo sapiens OX=9606 GN=AMPD2 PE=1 SV=2	AMPD2_HUMAN	Q01433	AMPD2	101 kDa	0	2.6407e-05	0	3.8942e-05	0	9.369e-05	0	0	0	0	6.0367e-05	0	0	0	0	0	0	4	0
Amphiphysin OS=Homo sapiens OX=9606 GN=AMPH PE=1 SV=1	AMPH_HUMAN	P49418	AMPH	76 kDa	0	0.00026719	7.7079e-05	4.9252e-05	0	0	0	0	0	0	0	0.00021086	8.4113e-05	4.7381e-05	0	0	0	4	2
Cytosol aminopeptidase OS=Homo sapiens OX=9606 GN=LAP3 PE=1 SV=3	AMPL_HUMAN	P28838	LAP3	56 kDa	0.00019824	0.0010287	0.00041287	0.00013191	0.00059578	0.00026446	0.00046384	0.00030194	0.00031651	0.00054773	0.00071568	0.00032942	0.00022527	0.0001269	0.00023884	0.00021457	5.5537e-05	12	5
Aminopeptidase N OS=Homo sapiens OX=9606 GN=ANPEP PE=1 SV=4	AMPN_HUMAN	P15144	ANPEP	110 kDa	0	0	0	0	0	0.0007097	0	0	0	8.8192e-05	0	0	0	0	0	0	0	2	0
Alpha-2-macroglobulin receptor-associated protein OS=Homo sapiens OX=9606 GN=LRPAP1 PE=1 SV=1	AMRP_HUMAN	P30533	LRPAP1	41 kDa	0.00093663	0.00013004	0.00037514	0	0	0.00038447	0.00044955	0.00035116	0.00084359	0.00047777	0.0004459	0.0004789	0.00024562	9.2241e-05	0	0	0.00024222	10	3
Acidic leucine-rich nuclear phosphoprotein 32 family member E OS=Homo sapiens OX=9606 GN=ANP32E PE=1 SV=1	AN32E_HUMAN	Q9BTT0	ANP32E	31 kDa	0	0	0	0	0	0	0	0.00023389	0	0	0	0	0	0	0	0	0	1	0
Rabankyrin-5 OS=Homo sapiens OX=9606 GN=ANKFY1 PE=1 SV=2	ANFY1_HUMAN	Q9P2R3	ANKFY1	128 kDa	0.00013202	0.00025813	4.5825e-05	2.9281e-05	0.00011021	0	0.00016017	0	2.342e-05	0.00024318	0.00020426	0.00014625	0	0	0	0	0.0001726	10	1
Angiotensinogen OS=Homo sapiens OX=9606 GN=AGT PE=1 SV=1	ANGT_HUMAN	P01019	AGT	53 kDa	0.00042427	0.00019144	0.00038659	0.00035289	0.00031877	0.0001132	0.0002206	0.00038773	0.00039515	0.00041029	0.00032822	0.00015108	0.00024107	0.00027159	0.00017039	0.00030615	0.00071316	12	5
Ankyrin-1 OS=Homo sapiens OX=9606 GN=ANK1 PE=1 SV=3	ANK1_HUMAN	P16157	ANK1	206 kDa	0.0025708	0.0019251	0.0022499	0.0019836	0.0025891	0.001868	0.0017206	0.0018828	0.0024598	0.0020553	0.0016644	0.0015841	0.0024863	0.0022759	0.001955	0.0018945	0.00039841	12	5
Ankyrin-2 OS=Homo sapiens OX=9606 GN=ANK2 PE=1 SV=4	ANK2_HUMAN	Q01484	ANK2	434 kDa	6.5002e-05	0.00020531	0.00011507	0.00013841	0.00017582	2.0812e-05	0.00011492	3.9602e-05	6.919e-05	9.3392e-05	2.0115e-05	0.00019752	8.1254e-05	0.00014979	0.00011486	3.7524e-05	0.00013112	12	5
Progressive ankylosis protein homolog OS=Homo sapiens OX=9606 GN=ANKH PE=1 SV=2	ANKH_HUMAN	Q9HCJ1	ANKH	54 kDa	0	0	5.4441e-05	0	0	0	0	6.3701e-05	0	0	0	0	0.00017823	0.00020079	0	0	0	2	2
Protein arginine N-methyltransferase 1 OS=Homo sapiens OX=9606 GN=PRMT1 PE=1 SV=3	ANM1_HUMAN	Q99873	PRMT1	42 kDa	0.00013866	0	0	0	0	0.00022198	0	8.4477e-05	0	7.6623e-05	0	0	0	0	0	0	0	4	0
Protein arginine N-methyltransferase 5 OS=Homo sapiens OX=9606 GN=PRMT5 PE=1 SV=4	ANM5_HUMAN	O14744	PRMT5	73 kDa	0.00040379	0.00025507	0.00016819	0.00042989	0.00032361	0.00017238	0.00083982	0.00083642	0.00051576	0.00062477	0.00087466	0.00046011	4.5886e-05	0.00010339	0.00012973	0.00034964	0.00090498	12	5
Anoctamin-10 OS=Homo sapiens OX=9606 GN=ANO10 PE=1 SV=2	ANO10_HUMAN	Q9NW15	ANO10	76 kDa	0.00011691	0.00028135	0.00012175	0.00010373	0	0.00016637	8.1055e-05	9.4973e-05	8.2965e-05	4.3071e-05	0.0001206	3.7006e-05	0.00013286	4.9894e-05	0.00012521	0.00011249	8.7344e-05	11	5
Anoctamin-6 OS=Homo sapiens OX=9606 GN=ANO6 PE=1 SV=2	ANO6_HUMAN	Q4KMQ2	ANO6	106 kDa	0.00014133	0.00012754	0.00011774	0	0.00031147	3.0166e-05	0.00017636	0	0.00012034	0	0.00011662	0.0001342	0	0	0	0	0	9	0
Anoctamin-8 OS=Homo sapiens OX=9606 GN=ANO8 PE=1 SV=3	ANO8_HUMAN	Q9HCE9	ANO8	136 kDa	8.351e-05	0	8.6964e-05	0	6.2745e-05	0	2.1711e-05	0	0	0	0	0	4.745e-05	2.6729e-05	3.3538e-05	6.026e-05	0	4	4
Serine/threonine-protein phosphatase 6 regulatory ankyrin repeat subunit A OS=Homo sapiens OX=9606 GN=ANKRD28 PE=1 SV=5	ANR28_HUMAN	O15084	ANKRD28	113 kDa	0	0	0	3.2507e-05	0	0	0	0	0	8.0989e-05	0	0	0	0	0	0	0	2	0
Antithrombin-III OS=Homo sapiens OX=9606 GN=SERPINC1 PE=1 SV=1	ANT3_HUMAN	P01008	SERPINC1	53 kDa	0.0014413	0.0012506	0.00069271	0.0022869	0.00094406	0.0010649	0.00098	0.0022965	0.00076707	0.002083	0.0013151	0.00036847	0.00031497	0.00042582	0.00187	0.00056001	0.0009318	12	5
Anthrax toxin receptor 1 OS=Homo sapiens OX=9606 GN=ANTXR1 PE=1 SV=2	ANTR1_HUMAN	Q9H6X2	ANTXR1	63 kDa	0	0	0	0	0	0	0	0	0	0	0	0	0	0	0	0	5.1106e-05	0	1
Annexin A11 OS=Homo sapiens OX=9606 GN=ANXA11 PE=1 SV=1	ANX11_HUMAN	P50995	ANXA11	54 kDa	0.00066213	0.0005056	0.00095471	0.00013556	0.00076537	0.00097846	0.0001589	0.00024825	0.00010843	0.00073179	0.00047283	0.00062874	0.00040516	0.00039125	0.00032728	0.00036753	0.00011415	12	5
Annexin A1 OS=Homo sapiens OX=9606 GN=ANXA1 PE=1 SV=2	ANXA1_HUMAN	P04083	ANXA1	39 kDa	0.0035683	0.0030189	0.0041803	0.0034626	0.0038726	0.0042049	0.0052569	0.0039856	0.0041938	0.0050939	0.004064	0.0024706	0.0010137	0.0012372	0.0025078	0.0018238	0.00049983	12	5
Annexin A2 OS=Homo sapiens OX=9606 GN=ANXA2 PE=1 SV=2	ANXA2_HUMAN	P07355	ANXA2	39 kDa	0.0032626	0.0038344	0.0038716	0.003635	0.0041045	0.007045	0.0035507	0.0036981	0.0046034	0.0065408	0.0053219	0.0028819	0.00094845	0.00038855	0.0029252	0.001314	0.00042513	12	5
Annexin A3 OS=Homo sapiens OX=9606 GN=ANXA3 PE=1 SV=3	ANXA3_HUMAN	P12429	ANXA3	36 kDa	0.00047779	0	0.00024878	0.00052987	0	0.0018697	0	0.00019406	0	0.00035204	0.0008214	0	0.00045247	0.0002039	0.00025584	0	0	7	3
Annexin A4 OS=Homo sapiens OX=9606 GN=ANXA4 PE=1 SV=4	ANXA4_HUMAN	P09525	ANXA4	36 kDa	0.00080631	0.0016008	0.0011755	0.00075113	0.00088853	0.0018071	0.0015093	0	0.00060078	0.0012476	0.00033268	0.00038282	0.00027488	0.00010323	0.00025905	0.00023273	0	11	4
Annexin A5 OS=Homo sapiens OX=9606 GN=ANXA5 PE=1 SV=2	ANXA5_HUMAN	P08758	ANXA5	36 kDa	0.0016076	0.0016683	0.0020926	0.0014976	0.001691	0.0012868	0.0020061	0.0029382	0.0033367	0.0016879	0.0021557	0.0009159	0.0010048	0.001132	0.0018077	0.001392	0.001171	12	5
Annexin A6 OS=Homo sapiens OX=9606 GN=ANXA6 PE=1 SV=3	ANXA6_HUMAN	P08133	ANXA6	76 kDa	0.0030575	0.0028627	0.0029451	0.0019327	0.0020292	0.0035487	0.0029014	0.0020956	0.0027663	0.0033369	0.0028778	0.0022501	0.0024756	0.001419	0.0023944	0.001048	0.0024412	12	5
Annexin A7 OS=Homo sapiens OX=9606 GN=ANXA7 PE=1 SV=3	ANXA7_HUMAN	P20073	ANXA7	53 kDa	0.00063249	0.00066591	0.00065865	0.00091186	0.00058082	0.00067503	0.00060293	0.00083491	0.00033662	0.00052427	0.00059804	0.00070069	0.00095834	0.00060731	0.00050802	0.0010649	0.00094504	12	5
Amine oxidase [flavin-containing] A OS=Homo sapiens OX=9606 GN=MAOA PE=1 SV=1	AOFA_HUMAN	P21397	MAOA	60 kDa	0.00029284	0.0016297	0.00076238	0.00058457	0.0010757	0	0.00035529	0	0.00062342	0	0.00050344	0.00074153	0.0011093	0.0011872	0.00054883	0.00091568	0.00065633	9	5
Amine oxidase [flavin-containing] B OS=Homo sapiens OX=9606 GN=MAOB PE=1 SV=3	AOFB_HUMAN	P27338	MAOB	59 kDa	0.0016818	0.0023212	0.0032451	0.0028306	0.00332	0.00052791	0.0026748	0.001326	0.0032117	0.0014214	0.0019898	0.0018788	0.0025295	0.0023431	0.0042114	0.0032123	0.0018292	12	5
Clathrin coat assembly protein AP180 OS=Homo sapiens OX=9606 GN=SNAP91 PE=1 SV=2	AP180_HUMAN	O60641	SNAP91	93 kDa	0	0.00010237	2.9531e-05	0	0	3.0266e-05	0	0	0	0	0	0.00010771	6.4453e-05	3.6306e-05	0	0	9.5337e-05	4	3
AP-1 complex subunit beta-1 OS=Homo sapiens OX=9606 GN=AP1B1 PE=1 SV=2	AP1B1_HUMAN	Q10567	AP1B1	105 kDa	5.4207e-05	9.7837e-05	2.8224e-05	0.00014428	0.00010861	8.6779e-05	8.4557e-05	0.0001321	8.6549e-05	8.9865e-05	8.3871e-05	0.00010295	3.08e-05	0	8.7079e-05	3.9115e-05	3.0373e-05	12	4
AP-1 complex subunit gamma-1 OS=Homo sapiens OX=9606 GN=AP1G1 PE=1 SV=5	AP1G1_HUMAN	O43747	AP1G1	91 kDa	0.00015645	0	9.7755e-05	0	6.2694e-05	0.00016698	0.0001627	0.00022877	0.00019984	0.00013833	6.4553e-05	0.00011885	7.1118e-05	8.0121e-05	0.00010053	9.0317e-05	0.0001052	10	5
AP-1 complex subunit mu-1 OS=Homo sapiens OX=9606 GN=AP1M1 PE=1 SV=3	AP1M1_HUMAN	Q9BXS5	AP1M1	49 kDa	0.00012161	0.00016462	0.00012664	8.0922e-05	0	0.00032448	0.00025294	0.00014818	0.00038835	0.00013441	0.00012544	0.0002887	0	0	0.00029304	0	0.00013628	11	2
AP-2 complex subunit alpha-1 OS=Homo sapiens OX=9606 GN=AP2A1 PE=1 SV=3	AP2A1_HUMAN	O95782	AP2A1	108 kDa	0.00042123	0.00038013	0.00030157	0.00042043	0.00042198	8.4292e-05	0.00021902	0.00041703	0.00044837	0.00029096	0.00038018	0.00069997	0.00035901	0.00023594	0.00033833	0.00030395	0.00035403	12	5
AP-2 complex subunit alpha-2 OS=Homo sapiens OX=9606 GN=AP2A2 PE=1 SV=2	AP2A2_HUMAN	O94973	AP2A2	104 kDa	0.00016435	0.00029664	0.00017115	0.00018227	0.00021953	0.00017541	8.5458e-05	0.00023364	2.9157e-05	0.00024219	0.00016953	0.00044218	0.00012451	0	0	0	0.00024557	12	2
AP-2 complex subunit beta OS=Homo sapiens OX=9606 GN=AP2B1 PE=1 SV=1	AP2B1_HUMAN	P63010	AP2B1	105 kDa	0.0001098	0.0002725	0.00022869	0.00032878	0.00022	0.00035156	0.00028547	0.00036793	0.00035063	0.00036406	0.00039641	0.00044313	0.00012478	0.00014058	0.00048507	0.00027731	0.00046143	12	5
AP-2 complex subunit mu OS=Homo sapiens OX=9606 GN=AP2M1 PE=1 SV=2	AP2M1_HUMAN	Q96CW1	AP2M1	50 kDa	0.00076868	0.00074704	0.0010468	0.00062952	0.00059235	0.00075727	0.00055341	0.00064844	0.00088114	0.00058815	0.00097586	0.0013475	0.00060475	0.00075701	0.00075989	0.00051201	0.0008614	12	5
AP-2 complex subunit sigma OS=Homo sapiens OX=9606 GN=AP2S1 PE=1 SV=2	AP2S1_HUMAN	P53680	AP2S1	17 kDa	0.0010868	0.00065385	0.00037725	0.00048211	0.0012702	0.00038664	0	0.00022071	0.00057842	0	0.0018684	0.000344	0.0016467	0.0011595	0.00058196	0.0010456	0.0016239	10	5
AP-3 complex subunit beta-1 OS=Homo sapiens OX=9606 GN=AP3B1 PE=1 SV=3	AP3B1_HUMAN	O00203	AP3B1	121 kDa	0.0002116	0	2.4483e-05	0.00018773	0	0.00015055	0.00012225	0.00034378	0.00015016	0.00023386	0.00021826	8.9302e-05	0	0	0	0	0.00013174	10	1
AP-3 complex subunit beta-2 OS=Homo sapiens OX=9606 GN=AP3B2 PE=1 SV=2	AP3B2_HUMAN	Q13367	AP3B2	119 kDa	0	6.4358e-05	9.902e-05	0.00018981	4.7629e-05	0	7.4163e-05	0.0001738	0	0	0	0.00011287	5.4028e-05	0	7.6375e-05	0	7.9918e-05	7	3
AP-3 complex subunit delta-1 OS=Homo sapiens OX=9606 GN=AP3D1 PE=1 SV=1	AP3D1_HUMAN	O14617	AP3D1	130 kDa	2.2308e-05	0	0	2.9688e-05	0	0	6.9596e-05	8.1547e-05	9.4981e-05	9.862e-05	4.6021e-05	0.00014828	0	0	0	0	9.9995e-05	8	1
AP-3 complex subunit mu-1 OS=Homo sapiens OX=9606 GN=AP3M1 PE=1 SV=1	AP3M1_HUMAN	Q9Y2T2	AP3M1	47 kDa	6.1534e-05	0	0	0	0.00012329	0.00039404	0.00025596	0.00067481	0	0.00034004	0.00019042	0.00029215	0	0	0	0	0.00013791	8	1
AP-3 complex subunit mu-2 OS=Homo sapiens OX=9606 GN=AP3M2 PE=2 SV=1	AP3M2_HUMAN	P53677	AP3M2	47 kDa	0	0	0	0	0	0	6.3991e-05	7.4979e-05	0	0	0	0.00017529	0	0	0	0	6.8956e-05	3	1
AP-3 complex subunit sigma-1 OS=Homo sapiens OX=9606 GN=AP3S1 PE=1 SV=1	AP3S1_HUMAN	Q92572	AP3S1	22 kDa	0	0.00024054	0	0.00035471	0.00013351	0.00056894	0	0.00032478	0	0.00088375	0	0.0002531	0	0	0.00042818	0.00038467	0	7	2
Apoptosis inhibitor 5 OS=Homo sapiens OX=9606 GN=API5 PE=1 SV=3	API5_HUMAN	Q9BZZ5	API5	59 kDa	0	0	0	0.00013065	0	5.2388e-05	0	0.00017943	0.000209	0.00016275	0.00010126	0	0	0	0.00015771	0	0.00011001	6	2
Adipocyte plasma membrane-associated protein OS=Homo sapiens OX=9606 GN=APMAP PE=1 SV=2	APMAP_HUMAN	Q9HDC9	APMAP	46 kDa	0.0023495	0.0013391	0.0016097	0.0013165	0.0012388	0.0019137	0.0015432	0.0020342	0.002106	0.0019134	0.0012755	0.0010568	0.001616	0.0010291	0.0013905	0.00080309	0.00097003	12	5
Apolipoprotein(a) OS=Homo sapiens OX=9606 GN=LPA PE=1 SV=1	APOA_HUMAN	P08519	LPA	501 kDa	0	0	2.3558e-05	0	3.966e-05	0	0	1.3782e-05	0.00013244	0	0	0	7.0695e-05	2.8962e-05	0	0	0	4	2
Apolipoprotein A-I OS=Homo sapiens OX=9606 GN=APOA1 PE=1 SV=1	APOA1_HUMAN	P02647	APOA1	31 kDa	0.00578	0.0046076	0.0032102	0.0034615	0.0030882	0.0033928	0.0042076	0.0063387	0.0055372	0.0054299	0.0045709	0.0021039	0.0019705	0.0013567	0.00015475	0.0013903	0.0051818	12	5
Apolipoprotein A-II OS=Homo sapiens OX=9606 GN=APOA2 PE=1 SV=1	APOA2_HUMAN	P02652	APOA2	11 kDa	0.0018005	0.00069635	0.00080355	0.0010269	0.00077302	0.0024706	0.0010699	0.00031341	0.0010951	0.0011371	0.0013266	0.00024424	0	0	0	0	0.0011529	12	1
Apolipoprotein A-IV OS=Homo sapiens OX=9606 GN=APOA4 PE=1 SV=3	APOA4_HUMAN	P06727	APOA4	45 kDa	0.00045467	0.000762	0.00033819	0.0024203	0.00058562	0.0029115	0.002229	0.00087059	0.00082965	0.0010768	0.001206	0.00037006	0	0	0	0	0.0005823	12	1
Apolipoprotein B-100 OS=Homo sapiens OX=9606 GN=APOB PE=1 SV=2	APOB_HUMAN	P04114	APOB	516 kDa	0.001584	0.00065622	0.00098029	0.0011778	0.00042917	0.0005234	0.0006624	0.0012982	0.001692	0.0011027	0.00059307	0.00057273	0.0012811	0.0007794	0.0010776	0.00074843	0.0017055	12	5
Apolipoprotein C-I OS=Homo sapiens OX=9606 GN=APOC1 PE=1 SV=1	APOC1_HUMAN	P02654	APOC1	9 kDa	0.00030989	0.0011186	0	0	0	0	0	0	0	0	0	0	0	0	0	0	0	2	0
Apolipoprotein C-III OS=Homo sapiens OX=9606 GN=APOC3 PE=1 SV=1	APOC3_HUMAN	P02656	APOC3	11 kDa	0.0015589	0.0016412	0	0.0024203	0.0015617	0.00083185	0	0.0018995	0.0016593	0.0011486	0.001608	0.0012335	0	0.00033262	0.0012521	0	0.00087345	10	3
Apolipoprotein D OS=Homo sapiens OX=9606 GN=APOD PE=1 SV=1	APOD_HUMAN	P05090	APOD	21 kDa	0.00081655	0.00049125	0.00085032	0.00036222	0.00095435	0.00058098	0.0005661	0.00099496	0.00072429	0.00030082	0.00084226	0.00025846	0.0013919	0.0012196	0.00065586	0.0023569	0.0015251	12	5
Apolipoprotein E OS=Homo sapiens OX=9606 GN=APOE PE=1 SV=1	APOE_HUMAN	P02649	APOE	36 kDa	0.0024342	0.0019038	0.0016899	0.0029155	0.0014631	0.0038103	0.0016876	0.0027683	0.0028501	0.0024212	0.001925	0.0013098	0.0016597	0.0013504	0.0024765	0.0018736	0.0047282	12	5
Beta-2-glycoprotein 1 OS=Homo sapiens OX=9606 GN=APOH PE=1 SV=3	APOH_HUMAN	P02749	APOH	38 kDa	0.00059643	0.00060552	0.00054346	0.00039687	0.00067219	0.00079569	0.00046519	0.00054506	0.00031743	0.00074158	0.00046141	7.0794e-05	0	0.0001909	0.00023953	0.00021519	8.3547e-05	12	4
Apolipoprotein L1 OS=Homo sapiens OX=9606 GN=APOL1 PE=1 SV=5	APOL1_HUMAN	O14791	APOL1	44 kDa	0.00045238	5.8321e-05	0.00033649	0.0010321	0.00025897	0.00068973	0.00013441	0.00062997	0.00055032	0.0005714	0.00053329	0.00024547	0.00029376	0.00016548	0.0010382	0.00065287	0.00079663	12	5
Apolipoprotein L2 OS=Homo sapiens OX=9606 GN=APOL2 PE=1 SV=1	APOL2_HUMAN	Q9BQE5	APOL2	37 kDa	7.6324e-05	0.00027551	0.00015896	0.00030472	7.6461e-05	0.00032583	0.00023811	0.000186	0	0.00016871	7.8728e-05	0.00014495	0	0	0	0	0.00017106	11	1
Apolipoprotein M OS=Homo sapiens OX=9606 GN=APOM PE=1 SV=2	APOM_HUMAN	O95445	APOM	21 kDa	0	0	0	0	0.00013706	0.00029203	0	0	0	0	0.00028225	0.00012992	0	0.00017516	0	0.00019745	0.00030663	4	3
Adenine phosphoribosyltransferase OS=Homo sapiens OX=9606 GN=APRT PE=1 SV=2	APT_HUMAN	P07741	APRT	20 kDa	0.00042869	0.00012895	0.00029761	0	0.0002863	0.0010675	0.00074301	0.00087059	0.0001521	0.00078964	0	0.00027138	0	0	0	0	0.00080066	10	1
Aquaporin-1 OS=Homo sapiens OX=9606 GN=AQP1 PE=1 SV=3	AQP1_HUMAN	P29972	AQP1	29 kDa	9.5618e-05	8.6289e-05	0.00029872	0.001018	0.00076632	0	0.0016904	0.00023302	0.0026462	0.00021135	9.8629e-05	0.00036318	0.00076062	0.00085691	0.00046081	0.00013799	0	11	4
Aquaporin-4 OS=Homo sapiens OX=9606 GN=AQP4 PE=1 SV=2	AQP4_HUMAN	P55087	AQP4	35 kDa	0.0002389	0.00093422	0.00024878	0.00021195	0.0003191	0	0.00041406	0.00048516	0.00033905	0.00017602	0.00065712	0.00068055	0.00036197	0.0006117	0.00038377	0.00034477	0.00062466	11	5
ADP-ribosylation factor-like protein 6-interacting protein 1 OS=Homo sapiens OX=9606 GN=ARL6IP1 PE=1 SV=2	AR6P1_HUMAN	Q15041	ARL6IP1	23 kDa	0.00050682	0.00022869	0.00026389	0.00033724	0.0003808	0.00027045	0.00039529	0.00061756	0.00040461	0.00028007	0.00039209	0.00024063	0.00028797	0.00032443	0.00040708	0.00036572	0.00070994	12	5
Actin-related protein 2/3 complex subunit 1A OS=Homo sapiens OX=9606 GN=ARPC1A PE=2 SV=2	ARC1A_HUMAN	Q92747	ARPC1A	42 kDa	0	0.00012547	0	0	0	0	0	0	0	0	0.00028682	0.00013202	0	0	0	0	0.00023371	3	1
Actin-related protein 2/3 complex subunit 1B OS=Homo sapiens OX=9606 GN=ARPC1B PE=1 SV=3	ARC1B_HUMAN	O15143	ARPC1B	41 kDa	0.00013829	0	0.000144	0.00018403	0.00013853	0.0015497	0.00021571	0.0001685	7.3598e-05	0.00053492	0.00085585	0.00026262	0	0	0.00011107	0	0	11	1
ADP-ribosylation factor 1 OS=Homo sapiens OX=9606 GN=ARF1 PE=1 SV=2	ARF1_HUMAN (+1)	P84077	ARF1	21 kDa	0	0.00064121	0.00073992	0.00018912	0.00028472	0.00030333	0.00029556	0.00051947	0.00060505	0.00031411	0.00014658	0.00053976	0	0.00036387	0.00022828	0.00020509	0.00079623	11	4
ADP-ribosylation factor 4 OS=Homo sapiens OX=9606 GN=ARF4 PE=1 SV=3	ARF4_HUMAN	P18085	ARF4	21 kDa	0.00057158	0.0010316	0.00044642	0.0005705	0.00042946	0.00030501	0.0004458	0.00034823	0.00060841	0.00063171	0.00044219	0.00027138	0.00032477	0.00036589	0.00022955	0.0008249	0.00080066	12	5
ADP-ribosylation factor 5 OS=Homo sapiens OX=9606 GN=ARF5 PE=1 SV=2	ARF5_HUMAN	P84085	ARF5	21 kDa	0.0001429	0	0.00014881	0.00038033	0.00014315	0.00030501	0.0001486	0.00034823	0	0.00047379	0.0001474	0.00013569	0.00016239	0.00018294	0.00022955	0.00020622	0.00064053	10	5
ADP-ribosylation factor 6 OS=Homo sapiens OX=9606 GN=ARF6 PE=1 SV=2	ARF6_HUMAN	P62330	ARF6	20 kDa	0.00014698	0.00026528	0.00030611	0	0.0011779	0.00062746	0.00045854	0.00071637	0.00062579	0.00064976	0.00075803	0.00097696	0.00050107	0	0	0	0.0013177	11	2
ADP-ribosylation factor GTPase-activating protein 1 OS=Homo sapiens OX=9606 GN=ARFGAP1 PE=1 SV=2	ARFG1_HUMAN	Q8N6T3	ARFGAP1	45 kDa	0	0	0	0	0	0	0	0	0	0	0	6.0158e-05	0	0	0	0	0	1	0
Rho guanine nucleotide exchange factor 2 OS=Homo sapiens OX=9606 GN=ARHGEF2 PE=1 SV=4	ARHG2_HUMAN	Q92974	ARHGEF2	112 kDa	0	0	0	0.00010415	2.6133e-05	0	0	6.3572e-05	2.7767e-05	0	2.6908e-05	0	0	0	4.1906e-05	0	2.9233e-05	5	2
Rho guanine nucleotide exchange factor 6 OS=Homo sapiens OX=9606 GN=ARHGEF6 PE=1 SV=2	ARHG6_HUMAN	Q15052	ARHGEF6	88 kDa	0	0	0	0.00013233	0	3.5375e-05	6.8939e-05	0	0	0	0.00010257	0	0	0	5.3246e-05	0	3.7144e-05	4	2
Aflatoxin B1 aldehyde reductase member 2 OS=Homo sapiens OX=9606 GN=AKR7A2 PE=1 SV=3	ARK72_HUMAN	O43488	AKR7A2	40 kDa	0.00021494	0.00025863	0.00022383	0	0.00014355	0.0002294	0.00014902	8.7301e-05	0.00022879	0.00015837	0.00022171	0.00013607	0	0	0	0	0.00056202	11	1
ADP-ribosylation factor-like protein 1 OS=Homo sapiens OX=9606 GN=ARL1 PE=1 SV=1	ARL1_HUMAN	P40616	ARL1	20 kDa	0.00042632	0.00038473	0.00029597	0.00037823	0.00028472	0.00045499	0.00059112	0.00017316	0.00015126	0.00031411	0.00029316	0.00040482	0.00048446	0.00036387	0.00045656	0.00041017	0.00063699	12	5
ADP-ribosylation factor-like protein 15 OS=Homo sapiens OX=9606 GN=ARL15 PE=1 SV=1	ARL15_HUMAN	Q9NXU5	ARL15	23 kDa	0.00025217	0	0	0.00033559	0	0.00040369	0.00026224	0	0.00026842	0.0002787	0	0.00023945	0.00028656	0.00016142	0	0	0.00014129	7	3
ADP-ribosylation factor-like protein 2 OS=Homo sapiens OX=9606 GN=ARL2 PE=1 SV=4	ARL2_HUMAN	P36404	ARL2	21 kDa	0.00027958	0.00012615	0.00029114	0	0.00014004	0.00014919	0.00087223	0	0.0001488	0.00030899	0.00043257	0.00039822	0	0	0.00044912	0	0.00078325	10	2
ADP-ribosylation factor-like protein 3 OS=Homo sapiens OX=9606 GN=ARL3 PE=1 SV=2	ARL3_HUMAN	P36405	ARL3	20 kDa	0	0.00025507	0	0.00037615	0.00028316	0	0.00029394	0.00034441	0.00015043	0.00015619	0.00014578	0.00040259	0	0.00018093	0.00045405	0	0.00063349	9	3
ADP-ribosylation factor-like protein 8A OS=Homo sapiens OX=9606 GN=ARL8A PE=1 SV=1	ARL8A_HUMAN	Q96BM9	ARL8A	21 kDa	0.00041486	0	0	0.00018403	0	0	0	0.000337	0	0.0004585	0.00028528	0.00026262	0	0	0.00044429	0	0.0004649	6	2
ADP-ribosylation factor-like protein 8B OS=Homo sapiens OX=9606 GN=ARL8B PE=1 SV=1	ARL8B_HUMAN	Q9NVJ2	ARL8B	22 kDa	0	0.00012479	0	0	0	0	0	0	0.00029439	0.00030567	0.00028528	0.00026262	0.00031429	0.00035408	0.0011107	0.00039914	0.00030993	5	5
Argininosuccinate lyase OS=Homo sapiens OX=9606 GN=ASL PE=1 SV=4	ARLY_HUMAN	P04424	ASL	52 kDa	0	0	0	0	0	0.00023665	5.7647e-05	0	0	0	0.00011436	0	0	0	0	0	0	3	0
Armadillo repeat-containing protein 10 OS=Homo sapiens OX=9606 GN=ARMC10 PE=1 SV=1	ARM10_HUMAN	Q8N2F6	ARMC10	38 kDa	0.00022497	0.00040604	0.00039045	0.00019959	0.00022537	0.00032013	0.00015597	9.1374e-05	0	0.00024863	0.0003094	0.00049845	8.5217e-05	0	0	0	0.0002521	11	2
Armadillo repeat-containing protein 1 OS=Homo sapiens OX=9606 GN=ARMC1 PE=1 SV=1	ARMC1_HUMAN	Q9NVT9	ARMC1	31 kDa	0	0	0	0	0	0	0	0	0	0	0	0	0	0.00011677	0	0	0	0	1
Armadillo repeat-containing protein 8 OS=Homo sapiens OX=9606 GN=ARMC8 PE=1 SV=2	ARMC8_HUMAN	Q8IUR7	ARMC8	76 kDa	7.6437e-05	3.449e-05	7.9599e-05	0.00020345	0	8.1579e-05	7.949e-05	0.00027942	0	4.2239e-05	0	0	0	0	0	5.5157e-05	4.2829e-05	8	2
Actin-related protein 2 OS=Homo sapiens OX=9606 GN=ACTR2 PE=1 SV=1	ARP2_HUMAN	P61160	ACTR2	45 kDa	0	5.8913e-05	0	8.6878e-05	0.0001962	0.00090575	0.00013578	0	0.00013898	0.00021645	0.00026935	0.00018597	7.4186e-05	0	0	0	0	9	1
Actin-related protein 3 OS=Homo sapiens OX=9606 GN=ACTR3 PE=1 SV=3	ARP3_HUMAN	P61158	ACTR3	47 kDa	6.1534e-05	0.00049977	0.00025632	0.00016378	0.00030822	0.0014448	0.00038395	0.00044987	0.00032749	0.00081609	0.00069819	0.00087646	0	0	0	0	0.00055165	12	1
Actin-related protein 2/3 complex subunit 2 OS=Homo sapiens OX=9606 GN=ARPC2 PE=1 SV=1	ARPC2_HUMAN	O15144	ARPC2	34 kDa	0	0.00030949	0.00017857	0	8.5891e-05	0.0012811	0.00053496	0	9.1261e-05	0.0006633	0.00079594	0.00040707	0	0	0	0.00024747	0	9	1
Actin-related protein 2/3 complex subunit 3 OS=Homo sapiens OX=9606 GN=ARPC3 PE=1 SV=3	ARPC3_HUMAN	O15145	ARPC3	21 kDa	0.000289	0.00039121	0.00045143	0	0.00057904	0.00061688	0.00015027	0	0	0.00031941	0.0002981	0.00027443	0	0	0.00023213	0	0.00032386	9	2
Actin-related protein 2/3 complex subunit 4 OS=Homo sapiens OX=9606 GN=ARPC4 PE=1 SV=3	ARPC4_HUMAN	P59998	ARPC4	20 kDa	0.0003062	0.00082899	0.001116	0.00163	0.00046013	0.000817	0.00079608	0.00093277	0.00016297	0.0016921	0.0011055	0.0010177	0.00069594	0.0011761	0.0019676	0.00088382	0.0010294	12	5
Beta-arrestin-1 OS=Homo sapiens OX=9606 GN=ARRB1 PE=1 SV=2	ARRB1_HUMAN	P49407	ARRB1	47 kDa	0	0	0	0	0	0	0	0	0	0	0	5.8431e-05	0	0	0	8.8805e-05	0.00041374	1	2
Arylsulfatase D OS=Homo sapiens OX=9606 GN=ARSD PE=1 SV=2	ARSD_HUMAN	P51689	ARSD	65 kDa	0.00013012	0	0	0	0	0	0.00013532	0	0	0	0	0	0	0	0	6.2598e-05	0	2	1
Acid ceramidase OS=Homo sapiens OX=9606 GN=ASAH1 PE=1 SV=5	ASAH1_HUMAN	Q13510	ASAH1	45 kDa	0.00019535	0.00041135	0.00033905	0	0.00045664	0.00041698	0.00020315	0.00031738	0.00048519	0.00028787	0.00033584	0.00024733	0.00036999	8.3367e-05	0.00041842	0	0.00029189	11	4
Activating signal cointegrator 1 complex subunit 3 OS=Homo sapiens OX=9606 GN=ASCC3 PE=1 SV=3	ASCC3_HUMAN	Q8N3C0	ASCC3	251 kDa	0	1.0541e-05	0	0	1.1702e-05	1.2466e-05	0	4.2699e-05	0	0	4.8195e-05	0	0	0	0	0	0	5	0
Sphingomyelin phosphodiesterase OS=Homo sapiens OX=9606 GN=SMPD1 PE=1 SV=4	ASM_HUMAN	P17405	SMPD1	70 kDa	0	0	0	0	0	0	0	0	0	0	0	0	4.647e-05	0	0	0	0	0	1
N-acetylserotonin O-methyltransferase-like protein OS=Homo sapiens OX=9606 GN=ASMTL PE=1 SV=3	ASML_HUMAN	O95671	ASMTL	69 kDa	4.1419e-05	7.4756e-05	0	0	0	0	4.3073e-05	0.00010094	0	0	8.5447e-05	3.933e-05	0	0	0	0	0.00055698	6	1
ATPase ASNA1 OS=Homo sapiens OX=9606 GN=ASNA1 PE=1 SV=2	ASNA_HUMAN	O43681	ASNA1	39 kDa	0.00044347	0.0001334	0.00015394	9.8362e-05	0.00022213	0.0004733	0.0010761	0.00099067	0.00039337	0.00049012	0.00068615	0.00063166	0.00067194	0.0003785	0.00094986	0.00074668	0.00091109	12	5
Asparagine synthetase [glutamine-hydrolyzing] OS=Homo sapiens OX=9606 GN=ASNS PE=1 SV=4	ASNS_HUMAN	P08243	ASNS	64 kDa	0	4.1376e-05	0	0	0	0.00024466	0	0	0	0	0	8.7073e-05	0	0	0	0	0.00010276	3	1
Aspartyl/asparaginyl beta-hydroxylase OS=Homo sapiens OX=9606 GN=ASPH PE=1 SV=3	ASPH_HUMAN	Q12797	ASPH	86 kDa	0.0004072	0.00021436	0.00024735	0.00013547	0.00013598	0.00010865	0.0002823	4.1347e-05	7.2238e-05	0.00026252	0.00021001	9.6665e-05	0.00034705	0	0.00010902	4.8972e-05	0.00019013	12	4
Argininosuccinate synthase OS=Homo sapiens OX=9606 GN=ASS1 PE=1 SV=2	ASSY_HUMAN	P00966	ASS1	47 kDa	0.00012486	0	0	8.3082e-05	0	0.00033315	0	0	0	0.00041399	0	0.00088923	0	0	0	0	0	5	0
Astrotactin-1 OS=Homo sapiens OX=9606 GN=ASTN1 PE=2 SV=3	ASTN1_HUMAN	O14525	ASTN1	145 kDa	1.9755e-05	0	2.0572e-05	0	0	0	4.1088e-05	4.8143e-05	4.2056e-05	0	2.0377e-05	3.7518e-05	6.7349e-05	5.0584e-05	6.347e-05	0	0	7	3
Manganese-transporting ATPase 13A1 OS=Homo sapiens OX=9606 GN=ATP13A1 PE=1 SV=2	AT131_HUMAN	Q9HD20	ATP13A1	133 kDa	0.0004059	7.7115e-05	0.00011123	0.00034116	0.00019261	0.0004788	0.00039989	0.00018222	0.00034109	0.00025972	0.00028647	0.00018257	0.00014566	0.00024615	0.0003775	0.00018499	0.00019152	12	5
Cation-transporting ATPase 13A2 OS=Homo sapiens OX=9606 GN=ATP13A2 PE=1 SV=2	AT132_HUMAN	Q9NQ11	ATP13A2	129 kDa	0	0	2.2699e-05	0	0	4.6527e-05	0	0	0	0	0	0	0.00019817	8.372e-05	0	0	0	2	2
Sodium/potassium-transporting ATPase subunit alpha-1 OS=Homo sapiens OX=9606 GN=ATP1A1 PE=1 SV=1	AT1A1_HUMAN	P05023	ATP1A1	113 kDa	0.00075429	0.00088491	0.00096876	0.00090343	0.0010831	0.00085869	0.0010982	0.00073528	0.00096346	0.00083364	0.00093365	0.000955	0.0015715	0.0012876	0.00096936	0.00079829	0.00053534	12	5
Sodium/potassium-transporting ATPase subunit alpha-2 OS=Homo sapiens OX=9606 GN=ATP1A2 PE=1 SV=1	AT1A2_HUMAN	P50993	ATP1A2	112 kDa	0.00095824	0.0011833	0.0012342	0.0011074	0.0010105	0.00016148	0.00070804	0.00073744	0.0012079	0.00019509	0.00044219	0.0010775	0.0016047	0.0016465	0.0017824	0.0014557	0.0011586	12	5
Sodium/potassium-transporting ATPase subunit alpha-3 OS=Homo sapiens OX=9606 GN=ATP1A3 PE=1 SV=3	AT1A3_HUMAN	P13637	ATP1A3	112 kDa	0.00020313	0.0014207	0.00097832	0.00077718	0.0011447	0.00035229	0.00073934	0.00058784	0.00091892	5.6125e-05	2.6191e-05	0.001519	0.0014427	0.0013328	0.00069341	0.0012459	0.00068289	12	5
Sodium/potassium-transporting ATPase subunit beta-1 OS=Homo sapiens OX=9606 GN=ATP1B1 PE=1 SV=1	AT1B1_HUMAN	P05026	ATP1B1	35 kDa	0.0010187	0.0011491	0.0018564	0.0015816	0.0015307	0.0012684	0.0011476	0.00082749	0.0017168	0.00093819	0.0010507	0.0017734	0.0019293	0.0017389	0.0013637	0.0012251	0.0012367	12	5
Sodium/potassium-transporting ATPase subunit beta-2 OS=Homo sapiens OX=9606 GN=ATP1B2 PE=1 SV=3	AT1B2_HUMAN	P14415	ATP1B2	33 kDa	0.00088694	0.0010405	0.0017549	0.0020066	0.0013328	0.00028398	0.0012913	0.0019453	0.0016049	0.0003921	0.0018297	0.0016002	0.0022174	0.0023846	0.0018522	0.002304	0.0015903	12	5
Sodium/potassium-transporting ATPase subunit beta-3 OS=Homo sapiens OX=9606 GN=ATP1B3 PE=1 SV=1	AT1B3_HUMAN	P54709	ATP1B3	32 kDa	0.00055314	0.00049918	0.00038401	0.00012269	0.00046178	0.00088552	0.00076697	0.00044934	0.00078504	0.00040756	0.00066566	0.00043771	0.00083812	0.0008262	0	0.00053219	0.00020662	12	4
Sarcoplasmic/endoplasmic reticulum calcium ATPase 2 OS=Homo sapiens OX=9606 GN=ATP2A2 PE=1 SV=1	AT2A2_HUMAN	P16615	ATP2A2	115 kDa	0.001333	0.0009356	0.0010025	0.00078841	0.00086551	0.00071131	0.00089845	0.0010828	0.0011824	0.00057291	0.00084024	0.00072663	0.0010098	0.0012641	0.00083272	0.00092623	0.00088518	12	5
Sarcoplasmic/endoplasmic reticulum calcium ATPase 3 OS=Homo sapiens OX=9606 GN=ATP2A3 PE=1 SV=2	AT2A3_HUMAN	Q93084	ATP2A3	114 kDa	0.00073982	0	2.5681e-05	0	0	0	0	0	0	0	2.5437e-05	7.0251e-05	0	0.00015786	0	0	0	4	1
Plasma membrane calcium-transporting ATPase 1 OS=Homo sapiens OX=9606 GN=ATP2B1 PE=1 SV=3	AT2B1_HUMAN	P20020	ATP2B1	139 kDa	4.0892e-05	5.5354e-05	0.00021292	0.00013605	8.1931e-05	0.00010911	6.3788e-05	0	0.00013058	6.7791e-05	0	0.00017473	0.00023235	0.00026176	0.00016422	8.8522e-05	4.5825e-05	10	5
Plasma membrane calcium-transporting ATPase 2 OS=Homo sapiens OX=9606 GN=ATP2B2 PE=1 SV=2	AT2B2_HUMAN	Q01814	ATP2B2	137 kDa	2.0693e-05	0.00031746	0.00030168	0.00011015	0.0002073	0	0.0001076	0	6.6078e-05	0	0	0.00027509	0.00049382	0.00052984	0.00029917	0.0003285	0.00013913	8	5
Plasma membrane calcium-transporting ATPase 3 OS=Homo sapiens OX=9606 GN=ATP2B3 PE=1 SV=3	AT2B3_HUMAN	Q16720	ATP2B3	134 kDa	0	3.8052e-05	4.391e-05	0	0	0	0	0	0	0	0	0.0001001	0.00011979	2.6992e-05	0	0	0	3	2
Plasma membrane calcium-transporting ATPase 4 OS=Homo sapiens OX=9606 GN=ATP2B4 PE=1 SV=2	AT2B4_HUMAN	P23634	ATP2B4	138 kDa	0.00051815	0.00039279	0.00043167	0.00055165	0.00033221	0.00017696	0.00043108	0.00015153	0.00033092	0.00027488	0.00034206	0.00062979	0.00025908	0.0005307	0.00059931	0.00017947	0.00023226	12	5
Calcium-transporting ATPase type 2C member 1 OS=Homo sapiens OX=9606 GN=ATP2C1 PE=1 SV=3	AT2C1_HUMAN	P98194	ATP2C1	101 kDa	0	0	0	7.4494e-05	0	0	2.9106e-05	0	2.9791e-05	0	0	2.6577e-05	3.1806e-05	3.5832e-05	4.4961e-05	8.0784e-05	3.1364e-05	4	5
Ethanolamine-phosphate phospho-lyase OS=Homo sapiens OX=9606 GN=ETNPPL PE=1 SV=1	AT2L1_HUMAN	Q8TBG4	ETNPPL	56 kDa	0	0	0	0	0	0	0	0	0	0	0	0	0	0	0	0	0.00023105	0	1
ATP synthase subunit epsilon-like protein, mitochondrial OS=Homo sapiens OX=9606 GN=ATP5EP2 PE=3 SV=1	AT5EL_HUMAN (+1)	Q5VTU8	ATP5EP2	6 kDa	0	0.00091026	0.0021008	0.0013424	0.0010105	0.00053826	0	0	0	0	0	0.0014367	0.00057312	0.00064568	0	0.0014557	0	6	3
ATP synthase F(0) complex subunit B1, mitochondrial OS=Homo sapiens OX=9606 GN=ATP5F1 PE=1 SV=2	AT5F1_HUMAN	P24539	ATP5F1	29 kDa	0.0016076	0.0027201	0.002825	0.0020057	0.002315	0.0012868	0.0027166	0.001714	0.0026737	0.00044417	0.00114	0.0020989	0.0037678	0.0036017	0.0029052	0.00348	0.0018015	12	5
Phospholipid-transporting ATPase IA OS=Homo sapiens OX=9606 GN=ATP8A1 PE=1 SV=1	AT8A1_HUMAN	Q9Y2Q0	ATP8A1	131 kDa	4.4194e-05	0.00031906	0.00025312	0.00023526	0.00015496	0	0.00018384	8.0776e-05	4.7042e-05	0	0	0.0007344	0.00042689	0.00042435	0.00056796	0.00051025	9.905e-05	9	5
Phospholipid-transporting ATPase IB OS=Homo sapiens OX=9606 GN=ATP8A2 PE=1 SV=2	AT8A2_HUMAN	Q9NTI2	ATP8A2	129 kDa	0	0	4.6664e-05	0	0	0	0	0	0	0	0	4.2551e-05	2.5461e-05	0	0	0	0	2	1
ATPase family AAA domain-containing protein 1 OS=Homo sapiens OX=9606 GN=ATAD1 PE=1 SV=1	ATAD1_HUMAN	Q8NBU5	ATAD1	41 kDa	0	0	0	0	0	0	0	0	0	0	0	0	0	0	0.00011446	0	0.00015969	0	2
Alpha-tubulin N-acetyltransferase 1 OS=Homo sapiens OX=9606 GN=ATAT1 PE=1 SV=1	ATAT_HUMAN	Q5SQI0	ATAT1	47 kDa	0	5.5135e-05	0	0.00016261	0	0	6.3535e-05	0	6.5032e-05	0	6.3019e-05	0	0	0	0.00019629	0	0.00013693	5	2
ATPase family AAA domain-containing protein 3A OS=Homo sapiens OX=9606 GN=ATAD3A PE=1 SV=2	ATD3A_HUMAN	Q9NVI7	ATAD3A	71 kDa	0.00028399	0.0003295	0.00038023	0.00026995	0.00020321	0.00017319	0.00021095	0	0.00030228	0.00017935	0.00012554	0.00019262	0.00032272	0.00041552	0.00039103	0.00029275	0.00022732	11	5
Ubiquitin-like-conjugating enzyme ATG3 OS=Homo sapiens OX=9606 GN=ATG3 PE=1 SV=1	ATG3_HUMAN	Q9NT62	ATG3	36 kDa	0.00032766	0	8.5302e-05	0.00032704	0.00016412	0.00017485	0.00034074	0.00039925	0.00026158	0.0002716	0.00025348	0.00015557	0	0	0	0	0.00018359	11	1
Ubiquitin-like modifier-activating enzyme ATG7 OS=Homo sapiens OX=9606 GN=ATG7 PE=1 SV=1	ATG7_HUMAN	O95352	ATG7	78 kDa	0	6.6036e-05	3.8101e-05	0	0.00010996	0.00019524	0.00019024	4.4582e-05	3.8945e-05	4.0437e-05	7.548e-05	6.9485e-05	0	0	0	0	0.000164	10	1
Autophagy-related protein 9A OS=Homo sapiens OX=9606 GN=ATG9A PE=1 SV=3	ATG9A_HUMAN	Q7Z3C6	ATG9A	94 kDa	9.1971e-05	5.5332e-05	0	0	0	0	6.3762e-05	0	0	6.7764e-05	6.3245e-05	2.9111e-05	3.4838e-05	0	0	0	6.871e-05	6	2
Atlastin-1 OS=Homo sapiens OX=9606 GN=ATL1 PE=1 SV=1	ATLA1_HUMAN	Q8WXF7	ATL1	64 kDa	0.00018438	0.00012479	0.00076803	0.00030672	0.0004156	0	0.00014381	0.00022467	9.813e-05	5.0945e-05	4.7547e-05	0.00078787	0.00078574	0.00035408	0.00074048	0.00073176	0.00067152	11	5
Atlastin-3 OS=Homo sapiens OX=9606 GN=ATL3 PE=1 SV=1	ATLA3_HUMAN	Q6DD88	ATL3	61 kDa	0.00095088	0.00060067	0.00039608	0.00063272	0.00052392	0.00050742	0.00064275	0.00075311	0.00035425	0.00063055	0.00068657	0.00049661	5.4028e-05	0	0.00022913	0.00020584	0.00021311	12	4
Serine-protein kinase ATM OS=Homo sapiens OX=9606 GN=ATM PE=1 SV=4	ATM_HUMAN	Q13315	ATM	351 kDa	6.7333e-05	0	0	4.4804e-05	0	8.9827e-06	5.2516e-05	3.0767e-05	8.9589e-06	6.5115e-05	8.6817e-06	0	0	0	0	0	0	8	0
ATP synthase subunit d, mitochondrial OS=Homo sapiens OX=9606 GN=ATP5H PE=1 SV=3	ATP5H_HUMAN	O75947	ATP5H	18 kDa	0.0020769	0.0040368	0.0061555	0.0036143	0.0048014	0.001364	0.0018275	0.000584	0.0044213	0.00035313	0.00098874	0.0037926	0.0076251	0.0073632	0.0033363	0.0046112	0.0030435	12	5
ATP synthase subunit e, mitochondrial OS=Homo sapiens OX=9606 GN=ATP5I PE=1 SV=2	ATP5I_HUMAN	P56385	ATP5I	8 kDa	0.0018639	0.0020184	0.0034937	0.0019843	0.0022406	0.00079569	0.0019383	0.0013627	0.0015872	0.00041199	0.00076902	0.00070794	0.0038125	0.0042952	0.0029941	0.0043038	0.0016709	12	5
ATP synthase-coupling factor 6, mitochondrial OS=Homo sapiens OX=9606 GN=ATP5J PE=1 SV=1	ATP5J_HUMAN	P18859	ATP5J	13 kDa	0.00071448	0.0015045	0.0019841	0.0015847	0.0026245	0.0012709	0.0012383	0.00058039	0.002028	0.00052643	0.0012283	0.001583	0.0021651	0.0042687	0.004591	0.0030934	0.0021351	12	5
ATP synthase subunit g, mitochondrial OS=Homo sapiens OX=9606 GN=ATP5L PE=1 SV=3	ATP5L_HUMAN	O75964	ATP5L	11 kDa	0.0029966	0.0045071	0.005201	0.002991	0.0037525	0.0013326	0.0020775	0.0018257	0.0029239	0.001104	0.0025758	0.0045054	0.0096485	0.0083124	0.0044127	0.0050455	0.0030783	12	5
ATP synthase protein 8 OS=Homo sapiens OX=9606 GN=MT-ATP8 PE=1 SV=1	ATP8_HUMAN	P03928	MT-ATP8	8 kDa	0	0.00034135	0.00078779	0	0	0	0	0	0	0	0	0.00071835	0	0	0	0	0.00042388	3	1
Probable phospholipid-transporting ATPase IIA OS=Homo sapiens OX=9606 GN=ATP9A PE=1 SV=3	ATP9A_HUMAN	O75110	ATP9A	119 kDa	4.9133e-05	0.00019953	0.00030699	9.808e-05	4.9221e-05	0	0	5.9868e-05	5.2299e-05	0	2.534e-05	0.00016329	0.00019542	0.00015726	7.8928e-05	0.00017727	5.506e-05	9	5
ATP synthase subunit alpha, mitochondrial OS=Homo sapiens OX=9606 GN=ATP5F1A PE=1 SV=1	ATPA_HUMAN	P25705	ATP5F1A	60 kDa	0.0020465	0.0023086	0.0032936	0.0029711	0.0029821	0.0011914	0.0025636	0.0012468	0.0020794	0.0010795	0.0015353	0.0025175	0.0035942	0.0045852	0.0043336	0.0034905	0.0018764	12	5
ATP synthase subunit beta, mitochondrial OS=Homo sapiens OX=9606 GN=ATP5F1B PE=1 SV=3	ATPB_HUMAN	P06576	ATP5F1B	57 kDa	0.0023339	0.0029837	0.0024304	0.0031706	0.002679	0.0014011	0.0029833	0.00094794	0.0031053	0.0011285	0.0014043	0.0022162	0.0047518	0.0037972	0.0026557	0.003298	0.0014712	12	5
ATP synthase subunit delta, mitochondrial OS=Homo sapiens OX=9606 GN=ATP5F1D PE=1 SV=2	ATPD_HUMAN	P30049	ATP5F1D	17 kDa	0.00045931	0.00069083	0.00079717	0.0020375	0.00092026	0.0004902	0.0011145	0	0.00065187	0.00033842	0	0.0013084	0.0015659	0.0015681	0.0017216	0.0015467	0.00068628	10	5
ATP synthase subunit gamma, mitochondrial OS=Homo sapiens OX=9606 GN=ATP5F1C PE=1 SV=1	ATPG_HUMAN	P36542	ATP5F1C	33 kDa	0.00094944	0.0010126	0.0022471	0.0014933	0.0018158	0.00018424	0.00071807	0.00031551	0.0012862	0.00028618	0.00062322	0.0015572	0.0017655	0.001326	0.00013865	0.00049826	0.00096724	12	5
ATP synthase subunit f, mitochondrial OS=Homo sapiens OX=9606 GN=ATP5J2 PE=1 SV=3	ATPK_HUMAN	P56134	ATP5J2	11 kDa	0.00082089	0.0017285	0.0017097	0.0014566	0.00082236	0.00058407	0.00085367	0.00033342	0.00087378	0.00090725	0.00084674	0.0012992	0.0018657	0.0014013	0.00087913	0.0011847	0.0009199	12	5
ATP synthase subunit O, mitochondrial OS=Homo sapiens OX=9606 GN=ATP5O PE=1 SV=1	ATPO_HUMAN	P48047	ATP5O	23 kDa	0.0013283	0.0021795	0.0022635	0.0019284	0.0018146	0.00077327	0.0016325	0.00058857	0.0017995	0.00026692	0.00087192	0.00172	0.0026073	0.0037104	0.0025218	0.0024398	0.0012179	12	5
Type-1 angiotensin II receptor-associated protein OS=Homo sapiens OX=9606 GN=AGTRAP PE=1 SV=1	ATRAP_HUMAN	Q6RW13	AGTRAP	17 kDa	0.00016177	0	0	0.00043057	0	0	0	0	0	0.00053636	0	0	0	0	0	0	0	3	0
Ataxin-10 OS=Homo sapiens OX=9606 GN=ATXN10 PE=1 SV=1	ATX10_HUMAN	Q9UBB4	ATXN10	53 kDa	0.00027075	4.8867e-05	0	0.00036032	5.4247e-05	0	0.00028156	0.00013196	0	0.00011969	0.00022342	5.1419e-05	6.1536e-05	0	8.6987e-05	7.8148e-05	0.00030341	9	4
Methylglutaconyl-CoA hydratase, mitochondrial OS=Homo sapiens OX=9606 GN=AUH PE=1 SV=1	AUHM_HUMAN	Q13825	AUH	36 kDa	0	0	7.9012e-05	0	0.00015202	0	7.8903e-05	0	0	0	0	0.00028819	0.00025867	0.00029141	0	0.000219	8.5026e-05	4	4
Bcl-2-like protein 13 OS=Homo sapiens OX=9606 GN=BCL2L13 PE=1 SV=1	B2L13_HUMAN	Q9BXK5	BCL2L13	53 kDa	0	0.00014358	0.00016568	7.0577e-05	0.00026564	5.66e-05	0.0002206	0	0	0	0	0	0.00012053	6.7897e-05	0.00017039	0	0.00017829	6	4
Beta-2-microglobulin OS=Homo sapiens OX=9606 GN=B2M PE=1 SV=1	B2MG_HUMAN	P61769	B2M	14 kDa	0.0019453	0.0015605	0.0015756	0.0020135	0.0025984	0.0029989	0.0026973	0.0018436	0.0020706	0.0026277	0.0013377	0.0012315	0.00049125	0.00027672	0.0017361	0.00093581	0.00024222	12	5
Band 3 anion transport protein OS=Homo sapiens OX=9606 GN=SLC4A1 PE=1 SV=3	B3AT_HUMAN	P02730	SLC4A1	102 kDa	0.003981	0.0033378	0.004175	0.0033817	0.0035639	0.003857	0.0029068	0.0026146	0.0041173	0.0028708	0.0018348	0.0017427	0.0034331	0.0031448	0.0030842	0.0028115	0.00088591	12	5
Galactosylgalactosylxylosylprotein 3-beta-glucuronosyltransferase 3 OS=Homo sapiens OX=9606 GN=B3GAT3 PE=1 SV=2	B3GA3_HUMAN	O94766	B3GAT3	37 kDa	0.00015356	0	0	0.00020436	7.6918e-05	0	0.00031938	0.00028067	8.1726e-05	0.00016971	7.9198e-05	7.2908e-05	0.00043626	0.00029489	0.00024668	0.00022161	0	9	4
Beta-1,3-glucosyltransferase OS=Homo sapiens OX=9606 GN=B3GLCT PE=1 SV=2	B3GLT_HUMAN	Q6Y288	B3GLCT	57 kDa	0	0	0	0	0	0	0.00032227	0	0	0	0	0	0	0	0	0	0	1	0
Beta-1,4-glucuronyltransferase 1 OS=Homo sapiens OX=9606 GN=B4GAT1 PE=1 SV=1	B4GA1_HUMAN	O43505	B4GAT1	47 kDa	0.00024792	5.5932e-05	0.00012908	0	0	0	0.00012891	0.00015104	0.00019792	0.0002055	6.3931e-05	5.8853e-05	0.0002113	7.9349e-05	0.00019913	0.00017889	0.00013891	9	5
Beta-1,4 N-acetylgalactosaminyltransferase 1 OS=Homo sapiens OX=9606 GN=B4GALNT1 PE=1 SV=2	B4GN1_HUMAN	Q00973	B4GALNT1	59 kDa	0.00014477	0	0	0	0	0	0	0	0.00035957	0	0	0	0	0	0	0	0	2	0
Cytosolic acyl coenzyme A thioester hydrolase OS=Homo sapiens OX=9606 GN=ACOT7 PE=1 SV=3	BACH_HUMAN	O00154	ACOT7	42 kDa	0	6.1084e-05	0.00021146	0	0.00020343	0.00021672	0.00021117	0.00016495	7.2048e-05	0	0	0.00096411	0.00046152	0.0006066	0	0.00039074	0.00068267	8	4
Barrier-to-autointegration factor OS=Homo sapiens OX=9606 GN=BANF1 PE=1 SV=1	BAF_HUMAN	O75531	BANF1	10 kDa	0.00086701	0	0.00090286	0	0.00057904	0	0	0	0	0	0	0	0.00065684	0.00074	0	0	0.00032386	3	3
BAG family molecular chaperone regulator 2 OS=Homo sapiens OX=9606 GN=BAG2 PE=1 SV=1	BAG2_HUMAN	O95816	BAG2	24 kDa	0	0	0	0.00048668	0	0.0002602	0.00025354	0.00029707	0.00025951	0.0005389	0.00025148	0	0.00027706	0.00031213	0	0	0.00027321	7	3
Large proline-rich protein BAG6 OS=Homo sapiens OX=9606 GN=BAG6 PE=1 SV=2	BAG6_HUMAN	P46379	BAG6	119 kDa	0.00015905	6.1515e-05	0	0.00015119	0.00011381	0.0001455	0.00011815	8.306e-05	4.8372e-05	0.00027624	0.00014062	0.00012946	0	0	3.6501e-05	9.8376e-05	5.0925e-05	11	3
B-cell receptor-associated protein 29 OS=Homo sapiens OX=9606 GN=BCAP29 PE=1 SV=2	BAP29_HUMAN	Q9UHQ4	BCAP29	28 kDa	0.001174	0.00028894	0.0011114	0.0014203	0.00064151	0.00011391	0.00077692	0.00039014	0.00090882	0.00035387	0.00099079	0.00050672	0.00060642	0.00068319	0.00068579	0.00061611	0.000598	12	5
B-cell receptor-associated protein 31 OS=Homo sapiens OX=9606 GN=BCAP31 PE=1 SV=3	BAP31_HUMAN	P51572	BCAP31	28 kDa	0.0011501	0.00084921	0.0013066	0.0023655	0.0011522	0.0016739	0.0014135	0.001274	0.0012242	0.0011556	0.0019413	0.0011914	0.0011882	0.0013386	0.0035272	0.0016599	0.0016404	12	5
Basigin OS=Homo sapiens OX=9606 GN=BSG PE=1 SV=2	BASI_HUMAN	P35613	BSG	42 kDa	0.0012694	0.00096464	0.00090443	0.0010669	0.0010709	0.0013547	0.00076424	0.00073265	0.0012089	0.0008122	0.0010337	0.00088815	0.0011388	0.00085532	0.0009659	0.00086775	0.00052407	12	5
Brain acid soluble protein 1 OS=Homo sapiens OX=9606 GN=BASP1 PE=1 SV=2	BASP1_HUMAN	P80723	BASP1	23 kDa	0.0016996	0.0036812	0.0043658	0.0055793	0.0028378	0.0042326	0.003535	0.0011045	0.0033771	0.0038821	0.0028051	0.0065633	0.0060519	0.0065279	0.0065528	0.0037611	0.0035553	12	5
Apoptosis regulator BAX OS=Homo sapiens OX=9606 GN=BAX PE=1 SV=1	BAX_HUMAN	Q07812	BAX	21 kDa	0.00026793	0	0	0	0	0.00028595	0.00027863	0	0	0	0.00027637	0	0	0	0	0	0.00030025	4	1
Bardet-Biedl syndrome 2 protein OS=Homo sapiens OX=9606 GN=BBS2 PE=1 SV=1	BBS2_HUMAN	Q9BXC9	BBS2	80 kDa	0	0	0	0	0	0	0	0	0	7.8855e-05	0	0	0	0	0	0	0	1	0
Basal cell adhesion molecule OS=Homo sapiens OX=9606 GN=BCAM PE=1 SV=2	BCAM_HUMAN	P50895	BCAM	67 kDa	0.00012287	0	8.5302e-05	0.00021803	0.00012309	8.7424e-05	0	0	0	0	0.00016899	3.8892e-05	0	0	0.00013159	0.00011822	0	7	2
Mitochondrial chaperone BCS1 OS=Homo sapiens OX=9606 GN=BCS1L PE=1 SV=1	BCS1_HUMAN	Q9Y276	BCS1L	48 kDa	0	0.00038779	0.00044748	0.00049017	0.00055348	0	0.00012768	0	0.00039205	0	0	0.00023317	0.00076736	0.00070732	0.00069029	0.00079734	0.00013758	7	5
D-beta-hydroxybutyrate dehydrogenase, mitochondrial OS=Homo sapiens OX=9606 GN=BDH1 PE=1 SV=3	BDH_HUMAN	Q02338	BDH1	38 kDa	0	0.00033836	7.809e-05	0.00019959	7.5124e-05	0	0	0	7.982e-05	0	0.0001547	0.00014241	0.00017043	0.00028802	0.00024093	0	8.4034e-05	7	4
3-hydroxybutyrate dehydrogenase type 2 OS=Homo sapiens OX=9606 GN=BDH2 PE=1 SV=2	BDH2_HUMAN	Q9BUT1	BDH2	27 kDa	0.00020997	0.00075793	0.00021865	0.00013971	0.00042069	0	0.00032753	0.00012792	0	0	0	0	0	0	0	0	0.0002353	7	1
Transforming growth factor-beta-induced protein ig-h3 OS=Homo sapiens OX=9606 GN=TGFBI PE=1 SV=1	BGH3_HUMAN	Q15582	TGFBI	75 kDa	0.00011298	0	0	0	0	0.00076365	0	0.00018355	0	0.00024973	0.00019423	0	0	0	0	0	0	5	0
Bax inhibitor 1 OS=Homo sapiens OX=9606 GN=TMBIM6 PE=1 SV=2	BI1_HUMAN	P55061	TMBIM6	27 kDa	0.00054264	0.00019588	0	0	0.00010872	0.00023166	0.00033859	0.00013224	0.00034656	0.00023989	0.00033584	0	0	0	0	0	0	9	0
Biliverdin reductase A OS=Homo sapiens OX=9606 GN=BLVRA PE=1 SV=2	BIEA_HUMAN	P53004	BLVRA	33 kDa	0.00069517	0.00070576	0.00045245	0.00034692	0.00034821	0.00055644	0.00036146	0.00021176	0.00073996	0.00038415	0.00035853	0.00041257	9.8748e-05	0.00011125	0.00069796	0.00050163	0.0012659	12	5
Brefeldin A-inhibited guanine nucleotide-exchange protein 3 OS=Homo sapiens OX=9606 GN=ARFGEF3 PE=1 SV=3	BIG3_HUMAN	Q5TH69	ARFGEF3	241 kDa	0	0	0	3.1447e-05	0	0	0	0	0	0	0	2.2438e-05	0	0	0	0	0	2	0
Myc box-dependent-interacting protein 1 OS=Homo sapiens OX=9606 GN=BIN1 PE=1 SV=1	BIN1_HUMAN	O00499	BIN1	65 kDa	0	0.00039143	9.0337e-05	0.00017317	0.00017381	4.6292e-05	0	0	0	4.7938e-05	0	0.00049425	0.00014787	0	0	0.00018779	4.8607e-05	7	3
Endoplasmic reticulum chaperone BiP OS=Homo sapiens OX=9606 GN=HSPA5 PE=1 SV=2	BIP_HUMAN	P11021	HSPA5	72 kDa	0.0046802	0.0030168	0.0035631	0.0039255	0.0039006	0.0044912	0.0036401	0.004936	0.0040188	0.0044336	0.0052332	0.0031744	0.0033073	0.0029707	0.0046752	0.0042569	0.0031732	12	5
Baculoviral IAP repeat-containing protein 6 OS=Homo sapiens OX=9606 GN=BIRC6 PE=1 SV=2	BIRC6_HUMAN	Q9NR09	BIRC6	530 kDa	0	0	0	1.4095e-05	0	0	0	6.4528e-06	0	0	0	0	0	0	0	0	0	2	0
Flavin reductase (NADPH) OS=Homo sapiens OX=9606 GN=BLVRB PE=1 SV=3	BLVRB_HUMAN	P30043	BLVRB	22 kDa	0.001748	0.0024789	0.0022104	0.0014955	0.0025017	0.0022654	0.0015582	0.0015214	0.0021265	0.0017939	0.0011591	0.0024898	0.00042567	0.001119	0.00080231	0.0014416	0.0023787	12	5
Gamma-butyrobetaine dioxygenase OS=Homo sapiens OX=9606 GN=BBOX1 PE=1 SV=1	BODG_HUMAN	O75936	BBOX1	45 kDa	6.6463e-05	0.00017994	0.00013842	0.00026535	0.00026633	0	0.00055294	0	0	7.3455e-05	0	0	7.5528e-05	0	0.0003203	0.00019184	0.00029792	7	4
Bactericidal permeability-increasing protein OS=Homo sapiens OX=9606 GN=BPI PE=1 SV=4	BPI_HUMAN	P17213	BPI	54 kDa	0	0	0	0.00028115	0	0.00073278	0	0	0	0.00017512	0.00027239	0	6.0019e-05	0.00013524	0	0	0	4	2
3'(2'),5'-bisphosphate nucleotidase 1 OS=Homo sapiens OX=9606 GN=BPNT1 PE=1 SV=1	BPNT1_HUMAN	O95861	BPNT1	33 kDa	0	7.5363e-05	0	0	0	0	0	0	0.00026667	0	0	0	0	0	0	0	0.00046792	2	1
BRI3-binding protein OS=Homo sapiens OX=9606 GN=BRI3BP PE=1 SV=1	BRI3B_HUMAN	Q8WY22	BRI3BP	28 kDa	0	0.00018495	0.00021343	0	0.00020532	0	0	0.00012487	0.00032723	0	0.0001057	0.00019461	0.00081516	0.00078717	0.00065847	0.00059156	0.00011484	7	5
BRO1 domain-containing protein BROX OS=Homo sapiens OX=9606 GN=BROX PE=1 SV=1	BROX_HUMAN	Q5VW32	BROX	46 kDa	0.00031291	0.00022591	0	8.3284e-05	0.00012539	0	0	7.6256e-05	0.00033307	0.00013833	0	0.00017828	0	0	0	9.0317e-05	0.00070131	8	2
Seipin OS=Homo sapiens OX=9606 GN=BSCL2 PE=1 SV=3	BSCL2_HUMAN	Q96G97	BSCL2	44 kDa	6.4626e-05	0	6.7299e-05	8.6005e-05	0	0	0	0	0	0	0	0	0.0003672	0	0	0	0	3	1
ADP-ribosyl cyclase/cyclic ADP-ribose hydrolase 2 OS=Homo sapiens OX=9606 GN=BST1 PE=1 SV=2	BST1_HUMAN	Q10588	BST1	36 kDa	0	7.2993e-05	0	0.00010764	0	0	0	0	0	0.00017879	8.3431e-05	0	0	0	0	0	0	4	0
Bone marrow stromal antigen 2 OS=Homo sapiens OX=9606 GN=BST2 PE=1 SV=1	BST2_HUMAN	Q10589	BST2	20 kDa	0	0	0	0.00038033	0.00057261	0.00030501	0.0002972	0.00052235	0	0	0.0011792	0	0	0	0	0	0	6	0
BTB/POZ domain-containing protein 17 OS=Homo sapiens OX=9606 GN=BTBD17 PE=3 SV=1	BTBDH_HUMAN	A6NE02	BTBD17	52 kDa	0.00037667	0	0	0.00078772	5.3907e-05	0	0	0.00032784	0.00011455	0	0	0.00015329	0.00073379	0.00089558	0.00095085	0.0020191	0.0016281	6	5
Mitotic checkpoint protein BUB3 OS=Homo sapiens OX=9606 GN=BUB3 PE=1 SV=1	BUB3_HUMAN	O43684	BUB3	37 kDa	0	0	0	0	0	8.3693e-05	0	0.00038221	0	0.00017334	0	0	0	0	0	0	0	3	0
Basic leucine zipper and W2 domain-containing protein 1 OS=Homo sapiens OX=9606 GN=BZW1 PE=1 SV=1	BZW1_HUMAN	Q7L1Q6	BZW1	48 kDa	0	0.0001108	0	0.00016339	0	6.5516e-05	6.3838e-05	0	6.5342e-05	0	0	0	0	0	0	0	0	5	0
Scavenger receptor cysteine-rich type 1 protein M130 OS=Homo sapiens OX=9606 GN=CD163 PE=1 SV=2	C163A_HUMAN	Q86VB7	CD163	125 kDa	2.225e-05	0.00014056	0.00025487	8.8832e-05	0.00017832	0.00049868	9.2554e-05	0	0	0.00046723	0.00041312	0.00029579	0	0	0	0	0	10	0
Complement C1q subcomponent subunit A OS=Homo sapiens OX=9606 GN=C1QA PE=1 SV=2	C1QA_HUMAN	P02745	C1QA	26 kDa	0.00031495	0.00066319	0.00065596	0.00055886	0.00042069	0.00089637	0.00043671	0.00076754	0.0002235	0.00069618	0.00021658	0	0	0.00013441	0	0.00045454	0.00011765	11	3
Complement C1q subcomponent subunit B OS=Homo sapiens OX=9606 GN=C1QB PE=1 SV=3	C1QB_HUMAN	P02746	C1QB	27 kDa	0.00183	0.0014679	0.00095282	0.00027059	0.0010185	0.001519	0.00095152	0.0023537	0.0011904	0.0016854	0.0011535	0.00028961	0.00057766	0.00065079	0	0.0011738	0.00068357	12	4
Complement component 1 Q subcomponent-binding protein, mitochondrial OS=Homo sapiens OX=9606 GN=C1QBP PE=1 SV=1	C1QBP_HUMAN	Q07021	C1QBP	31 kDa	0.00045605	0.0014816	0.0013297	0.00060691	0.0015534	0.00068141	0.00075882	0.00011114	0.0010679	0.00080644	0.00075266	0.0010393	0.0008292	0.0012845	0	0.0003949	0.00010221	12	4
Complement C1q subcomponent subunit C OS=Homo sapiens OX=9606 GN=C1QC PE=1 SV=3	C1QC_HUMAN	P02747	C1QC	26 kDa	0.0015748	0.00075793	0.00098394	0.00083828	0.00094656	0.0012325	0.00043671	0.0023026	0.00089399	0.00069618	0.0012995	0.00069783	0.0010737	0.0016129	0.0021924	0.0022727	0.0014118	12	5
Complement C1q tumor necrosis factor-related protein 5 OS=Homo sapiens OX=9606 GN=C1QTNF5 PE=1 SV=1	C1QT5_HUMAN	Q9BXJ0	C1QTNF5	25 kDa	0	0	0	0	0	0	0	0	0	0	0	0	0	0.00027103	0.00034007	0	0	0	2
Complement C1r subcomponent OS=Homo sapiens OX=9606 GN=C1R PE=1 SV=2	C1R_HUMAN	P00736	C1R	80 kDa	0.00018242	0	7.5986e-05	9.7106e-05	0	0.00019469	0	0.00031119	0.00015534	0	0	0	0	4.6709e-05	0	0.00021061	8.1769e-05	6	3
Complement C1s subcomponent OS=Homo sapiens OX=9606 GN=C1S PE=1 SV=1	C1S_HUMAN	P09871	C1S	77 kDa	0.00033647	0	0.00027252	0.00019901	0	0.0005187	0.00011663	0.00063776	0.00023876	0.00028923	0.00038563	0	4.2485e-05	0.00019145	0.00012011	0.00064745	0.00012568	9	5
C-1-tetrahydrofolate synthase, cytoplasmic OS=Homo sapiens OX=9606 GN=MTHFD1 PE=1 SV=3	C1TC_HUMAN	P11586	MTHFD1	102 kDa	0.00041264	0.00039721	0.00034376	0.00040271	0.00027559	0.00073399	0.00077241	0.0010726	0.00023425	0.00072968	0.00090802	0.00078366	0	0.00010566	0.00022096	7.9402e-05	0.0011714	12	4
Phospholipid transfer protein C2CD2L OS=Homo sapiens OX=9606 GN=C2CD2L PE=1 SV=3	C2C2L_HUMAN	O14523	C2CD2L	76 kDa	0	0	0	0	0	0	0	0	0	0	0	6.919e-05	0.00016561	0.00013993	5.8525e-05	0.00015774	0	1	4
C4b-binding protein alpha chain OS=Homo sapiens OX=9606 GN=C4BPA PE=1 SV=2	C4BPA_HUMAN	P04003	C4BPA	67 kDa	0.001034	0.00073873	0.00094218	0.0013761	0.00030213	0.0005058	0.00053765	0.00062997	0.0006879	0.00090472	0.00066661	0.0003682	0.0015178	0.001048	0.00076132	0.00093267	0.00072421	12	5
C4b-binding protein beta chain OS=Homo sapiens OX=9606 GN=C4BPB PE=1 SV=1	C4BPB_HUMAN	P20851	C4BPB	28 kDa	0.00040827	0.00046055	0.00021258	0.00013583	0.0002045	0	0.00010614	0.00024874	0.00032593	0.00011281	0.00031585	0	0.00034797	0.00013067	0	0	0.00011438	10	3
Voltage-dependent calcium channel subunit alpha-2/delta-1 OS=Homo sapiens OX=9606 GN=CACNA2D1 PE=1 SV=3	CA2D1_HUMAN	P54289	CACNA2D1	125 kDa	0	0	0.0001457	3.1033e-05	2.3361e-05	0	0	0	0	0	0	0.00017715	7.95e-05	0.00011942	7.4921e-05	0.00010096	5.2264e-05	4	5
Carnitine O-acetyltransferase OS=Homo sapiens OX=9606 GN=CRAT PE=1 SV=5	CACP_HUMAN	P43155	CRAT	71 kDa	0	0.00014832	0.00021394	0	0	0	0	0	0	0	0.00012715	0.00019508	0	0.00010521	6.6005e-05	5.9298e-05	0	4	3
Cadherin-11 OS=Homo sapiens OX=9606 GN=CDH11 PE=2 SV=2	CAD11_HUMAN	P55287	CDH11	88 kDa	3.2313e-05	0	0	0	0	6.8973e-05	0.00013441	0	3.4395e-05	0	3.3331e-05	0	0	0	0	0	0	5	0
Cadherin-13 OS=Homo sapiens OX=9606 GN=CDH13 PE=1 SV=1	CAD13_HUMAN	P55290	CDH13	78 kDa	0	0	0.0001127	4.8008e-05	3.6139e-05	0	3.7515e-05	0	0.0001152	0	0	0.00010277	8.199e-05	9.237e-05	0.0001159	5.2062e-05	0	6	4
Cadherin-2 OS=Homo sapiens OX=9606 GN=CDH2 PE=1 SV=4	CADH2_HUMAN	P19022	CDH2	100 kDa	0.0002839	0.00023058	0.00029564	7.5563e-05	0.00022753	0	0.0005019	6.9186e-05	0.00036263	9.413e-05	0.00011714	8.0874e-05	0.00041941	0.00021808	0.00018242	0.00020486	0.00015907	11	5
Cell adhesion molecule 1 OS=Homo sapiens OX=9606 GN=CADM1 PE=1 SV=2	CADM1_HUMAN	Q9BY67	CADM1	49 kDa	0	0	6.0599e-05	0	0	0	0	0	0	0	0	0.00011052	0	0	0	0	0	2	0
Cell adhesion molecule 2 OS=Homo sapiens OX=9606 GN=CADM2 PE=2 SV=1	CADM2_HUMAN	Q8N3J6	CADM2	48 kDa	0	0.00048024	0.0002463	7.8689e-05	0.00017771	0	6.149e-05	0	0.00031469	0	0	0.00022459	0.00053755	0.00060561	0.00018997	0.00034134	0.00019878	7	5
Cell adhesion molecule 3 OS=Homo sapiens OX=9606 GN=CADM3 PE=1 SV=1	CADM3_HUMAN	Q8N126	CADM3	43 kDa	0.00012925	0.00099146	0.0010768	0.00017201	0.00084165	0	0.00060486	0.00015749	0.00048153	0.00042855	0.00019998	0.0014728	0.0012485	0.0014066	0.00041527	0.0011192	0.00086906	11	5
Cell adhesion molecule 4 OS=Homo sapiens OX=9606 GN=CADM4 PE=1 SV=1	CADM4_HUMAN	Q8NFZ8	CADM4	43 kDa	0.00013258	0.00017947	0.00013807	8.8221e-05	0.00019923	0	0.00020682	8.0776e-05	0.00042338	7.3266e-05	0.00020514	0.00031474	0.00037667	0.00033948	0.00053246	0.00038268	0	11	4
Carbonic anhydrase 1 OS=Homo sapiens OX=9606 GN=CA1 PE=1 SV=2	CAH1_HUMAN	P00915	CA1	29 kDa	0.0031536	0.0030238	0.003284	0.0010492	0.0027643	0.001788	0.0016397	0.0025217	0.0017833	0.0019605	0.0015248	0.0025266	0.00067194	0.0016402	0.0014248	0.0015645	0.00022087	12	5
Carbonic anhydrase 2 OS=Homo sapiens OX=9606 GN=CA2 PE=1 SV=2	CAH2_HUMAN	P00918	CA2	29 kDa	0.00098928	0.0016962	0.0015453	0.0014482	0.0016848	0.00095023	0.0013374	0.0010849	0.00052651	0.00087468	0.0014286	0.0012212	0.0011242	0.0012665	0.00047676	0.0009994	0.00011086	12	5
Carbonic anhydrase 3 OS=Homo sapiens OX=9606 GN=CA3 PE=1 SV=3	CAH3_HUMAN	P07451	CA3	30 kDa	0	0.00062493	0	0	0	0	0.00051439	0	0	0	0	0	0	0	0	0	0	2	0
Carbonic anhydrase 4 OS=Homo sapiens OX=9606 GN=CA4 PE=1 SV=2	CAH4_HUMAN	P22748	CA4	35 kDa	0	0.00029759	8.5849e-05	0.00010971	0.00016518	0.00026395	0.00017146	0	0	9.1113e-05	8.5036e-05	0.00039141	9.3684e-05	0	0	0.00011898	0	9	2
Carbonic anhydrase 9 OS=Homo sapiens OX=9606 GN=CA9 PE=1 SV=2	CAH9_HUMAN	Q16790	CA9	50 kDa	0	0	0	0	0	0.00035884	0	0	0	0	0	0	0	0	0	0	0	1	0
Calmodulin-1 OS=Homo sapiens OX=9606 GN=CALM1 PE=1 SV=1	CALM1_HUMAN (+2)	P0DP23	CALM1	17 kDa	0.0015536	0.0009347	0.0010786	0.0029865	0.0017294	0.0022108	0.0014361	0.00084137	0.00091874	0.00095393	0.0016026	0.0029506	0.0031387	0.0030941	0.0033277	0.0022422	0.0013541	12	5
Calreticulin OS=Homo sapiens OX=9606 GN=CALR PE=1 SV=1	CALR_HUMAN	P27797	CALR	48 kDa	0.002714	0.0025049	0.0019912	0.0027088	0.0026571	0.0024357	0.0021809	0.0027809	0.0015101	0.0028632	0.0027358	0.0017571	0.0018225	0.0012635	0.0024772	0.0021364	0.0023501	12	5
Calumenin OS=Homo sapiens OX=9606 GN=CALU PE=1 SV=2	CALU_HUMAN	O43852	CALU	37 kDa	0.00057158	0.00044213	0.00034013	0.000652	0.00032721	0.00052288	8.4915e-05	0.00059697	0.00043458	0.00063171	0.00067381	0.00031015	0.00046396	0.00020908	0.00039351	0.00023569	0.00036602	12	5
Calnexin OS=Homo sapiens OX=9606 GN=CANX PE=1 SV=2	CALX_HUMAN	P27824	CANX	68 kDa	0.0035193	0.001882	0.0018098	0.0021394	0.0018281	0.0011593	0.002214	0.0027	0.0026823	0.0019688	0.0019271	0.0011552	0.0018268	0.0015019	0.0028616	0.001693	0.0011685	12	5
CaM kinase-like vesicle-associated protein OS=Homo sapiens OX=9606 GN=CAMKV PE=2 SV=2	CAMKV_HUMAN	Q8NCB2	CAMKV	54 kDa	0	0.00013899	0.00016039	0	0	0	0	6.2557e-05	0	0	0	0.00024375	0.00011668	0.00026291	0.00016495	7.4093e-05	0.00011506	4	5
Cathelicidin antimicrobial peptide OS=Homo sapiens OX=9606 GN=CAMP PE=1 SV=1	CAMP_HUMAN	P49913	CAMP	19 kDa	0.0003026	0.00013654	0.00031512	0.00040271	0	0.00096887	0	0	0	0.00033444	0.00031213	0.00014367	0.00017194	0	0	0	0.00016955	8	2
Calpain-1 catalytic subunit OS=Homo sapiens OX=9606 GN=CAPN1 PE=1 SV=1	CAN1_HUMAN	P07384	CAPN1	82 kDa	0.00018012	0.00032509	0.00011254	0.00019176	0.00025262	0.00023068	0.00041209	0.00026337	0.00011504	0.0002787	0.00037159	0.00017104	0	0.00018448	0.00017361	0.00015597	0.00036332	12	4
Calpain-2 catalytic subunit OS=Homo sapiens OX=9606 GN=CAPN2 PE=1 SV=6	CAN2_HUMAN	P17655	CAPN2	80 kDa	0	0.00023212	0	4.89e-05	0.00018405	0.00011765	3.8212e-05	4.4773e-05	0.00011734	8.122e-05	0.00015161	0	0	0	0	0	8.2353e-05	9	1
Calpain-5 OS=Homo sapiens OX=9606 GN=CAPN5 PE=1 SV=2	CAN5_HUMAN	O15484	CAPN5	73 kDa	0.00016076	0.00076164	0.00041851	0.00010697	0.00024157	0	0.00016718	0	0.00047057	0.00048859	0.00078765	0.00022898	0	0	6.4561e-05	0	0	10	1
Cullin-associated NEDD8-dissociated protein 1 OS=Homo sapiens OX=9606 GN=CAND1 PE=1 SV=2	CAND1_HUMAN	Q86VP6	CAND1	136 kDa	0.0029067	0.00054727	0.00032665	0.00030612	0.00039803	0.00020086	0.00050017	0.00048413	0.00069002	0.0003929	0.0002157	0.00067514	0.00042775	0.00026772	0.00060467	0.00036215	0.00065615	12	5
Cullin-associated NEDD8-dissociated protein 2 OS=Homo sapiens OX=9606 GN=CAND2 PE=1 SV=3	CAND2_HUMAN	O75155	CAND2	135 kDa	0	0	0	0	0	0	4.3282e-05	0	0	0	0	0	0	0	0	0	0	1	0
Adenylyl cyclase-associated protein 1 OS=Homo sapiens OX=9606 GN=CAP1 PE=1 SV=5	CAP1_HUMAN	Q01518	CAP1	52 kDa	0.0004332	0.000733	0.00028195	0.00028825	0.00048822	0.00098246	0.00028156	0.00065981	0.00028819	0.00065831	0.00067026	0.00077129	0.00030768	6.9326e-05	0.00034795	0.0001563	0.00018204	12	5
Adenylyl cyclase-associated protein 2 OS=Homo sapiens OX=9606 GN=CAP2 PE=1 SV=1	CAP2_HUMAN	P40123	CAP2	53 kDa	5.3923e-05	0.00019465	0.00011231	0.00028704	0	0	0.0002243	6.5705e-05	5.7397e-05	0.00011919	0.0002781	0.00046083	6.1277e-05	0	0	0	0.00024171	10	2
Azurocidin OS=Homo sapiens OX=9606 GN=AZU1 PE=1 SV=3	CAP7_HUMAN	P20160	AZU1	27 kDa	0.00020495	0	0.00010671	0.00027275	0	0.001203	0	0.00049946	0	0.00056628	0.00052851	0	0	0	0	0	0	7	0
Macrophage-capping protein OS=Homo sapiens OX=9606 GN=CAPG PE=1 SV=2	CAPG_HUMAN	P40121	CAPG	38 kDa	0	0.0001334	0	0.00029509	0.00029618	7.8883e-05	0.00046118	0	0	0.00049012	0.00030496	0.00077202	0	0	0	0	0	8	0
Caprin-1 OS=Homo sapiens OX=9606 GN=CAPRIN1 PE=1 SV=2	CAPR1_HUMAN	Q14444	CAPRIN1	78 kDa	0	0	0	4.8279e-05	0	0	0	0	0	4.0095e-05	0	0	0	0	0	0	0	2	0
Calcium-dependent secretion activator 1 OS=Homo sapiens OX=9606 GN=CADPS PE=1 SV=3	CAPS1_HUMAN	Q9ULU8	CADPS	153 kDa	0	0	0	2.5299e-05	0	0	0	0	0	0	0	0.00016247	0	0	6.1078e-05	0	6.3911e-05	2	2
F-actin-capping protein subunit beta OS=Homo sapiens OX=9606 GN=CAPZB PE=1 SV=4	CAPZB_HUMAN	P47756	CAPZB	31 kDa	0.00018571	0	0.00029009	0.00012357	0.00027907	0.00089192	0.00038626	0.00033943	0.00039536	0.00051313	0.00057468	0.00026452	0.00010552	0.00023776	0	0	0.00052028	11	3
Caspase recruitment domain-containing protein 19 OS=Homo sapiens OX=9606 GN=CARD19 PE=1 SV=1	CAR19_HUMAN	Q96LW7	CARD19	26 kDa	0	0.00010181	0	0	0	0	0	0	0	0	0	0	0	0.00028886	0	0	0	1	1
Histone-arginine methyltransferase CARM1 OS=Homo sapiens OX=9606 GN=CARM1 PE=1 SV=3	CARM1_HUMAN	Q86X55	CARM1	66 kDa	0.00025383	0	0	0.0001689	4.2381e-05	4.515e-05	0.00013198	5.1548e-05	0	0	0.00013091	0	0	0	6.7959e-05	0	0	7	1
Protein CASC4 OS=Homo sapiens OX=9606 GN=CASC4 PE=1 SV=1	CASC4_HUMAN	Q6P4E1	CASC4	49 kDa	5.9402e-05	0	0	0.00023716	0	0.0001268	6.1774e-05	0.00021714	0.00018969	0	6.1273e-05	0	6.7504e-05	7.605e-05	9.5425e-05	0	0	7	3
Catalase OS=Homo sapiens OX=9606 GN=CAT PE=1 SV=3	CATA_HUMAN	P04040	CAT	60 kDa	0.0014642	0.001013	0.0012706	0.00077943	0.0011735	0.00072925	0.0014212	0.0024383	0.0012988	0.001888	0.0018124	0.0014367	0.00088742	0.0011247	0.0020385	0.0021131	0.0015861	12	5
Cathepsin B OS=Homo sapiens OX=9606 GN=CTSB PE=1 SV=3	CATB_HUMAN	P07858	CTSB	38 kDa	0.00037937	0.0004793	0.00023703	0.00030292	0.00030404	0.00072879	0.00023671	0.00036981	0.00032305	0.00092242	0.00054784	0.00036024	0.00017244	0.00019428	0.00012188	0	0.0003401	12	4
Cathepsin D OS=Homo sapiens OX=9606 GN=CTSD PE=1 SV=1	CATD_HUMAN	P07339	CTSD	45 kDa	0.00049944	0.0010704	0.00058511	0.00016616	0.00062542	0.00039977	0.00045446	0.00030428	0.00033226	0.00027599	0.00025758	0.00029641	0.00021284	0.00031971	0.00060173	0.00036039	0.0003498	12	5
Cathepsin G OS=Homo sapiens OX=9606 GN=CTSG PE=1 SV=2	CATG_HUMAN	P08311	CTSG	29 kDa	0.00020173	0	0	0.00053694	0	0.00075356	0	0.00024581	0	0.0005574	0.00052022	0.00019156	0	0.00012914	0	0	0.00011303	7	2
Cathepsin Z OS=Homo sapiens OX=9606 GN=CTSZ PE=1 SV=1	CATZ_HUMAN	Q9UBR2	CTSZ	34 kDa	0	0	0	0	0	0.0001812	0	0	0	9.3819e-05	0	8.0607e-05	0	0	0	0	0	3	0
Caveolin-1 OS=Homo sapiens OX=9606 GN=CAV1 PE=1 SV=4	CAV1_HUMAN	Q03135	CAV1	20 kDa	0	0.0001304	0	0.00057691	0	0.00061688	0.00015027	0	0	0	0	0	0	0	0	0	0	4	0
Caveolae-associated protein 1 OS=Homo sapiens OX=9606 GN=CAVIN1 PE=1 SV=1	CAVN1_HUMAN	Q6NZI2	CAVIN1	43 kDa	0	5.9517e-05	0	0	0	0.0005631	0	0	0	0	0	0	0	0	0	0	0	2	0
Calcyphosin OS=Homo sapiens OX=9606 GN=CAPS PE=1 SV=1	CAYP1_HUMAN	Q13938	CAPS	21 kDa	0	0.00061407	0.00042516	0.00036222	0	0	0.00084915	0	0	0.0016545	0	0	0	0	0	0	0	5	0
F-actin-capping protein subunit alpha-1 OS=Homo sapiens OX=9606 GN=CAPZA1 PE=1 SV=3	CAZA1_HUMAN	P52907	CAPZA1	33 kDa	0.00053961	0.0004058	0.00065558	0.00023937	0.00018019	0.00028795	0.0003741	0.00054792	0.00057437	0.00089456	0.00074213	0.0003416	0.0002044	0.00023028	0	0.00012979	0.00020156	12	4
F-actin-capping protein subunit alpha-2 OS=Homo sapiens OX=9606 GN=CAPZA2 PE=1 SV=3	CAZA2_HUMAN	P47755	CAPZA2	33 kDa	0.00071947	0.0011362	0.00046827	0.00023937	0.00090096	0.00019197	0.0011223	0.00087667	0.00076583	0.00069577	0.00074213	0.00076859	0.0003066	0.00046056	0.00028894	0	0.0012094	12	4
Carboxypeptidase D OS=Homo sapiens OX=9606 GN=CPD PE=1 SV=2	CBPD_HUMAN	O75976	CPD	153 kDa	0.00022366	5.046e-05	3.8819e-05	0.00012402	3.7344e-05	1.9892e-05	0	2.2711e-05	3.9679e-05	0.0001648	7.6902e-05	3.5397e-05	0.00025417	7.1587e-05	0.00014971	0.00016139	2.0887e-05	11	5
Carboxypeptidase E OS=Homo sapiens OX=9606 GN=CPE PE=1 SV=1	CBPE_HUMAN	P16870	CPE	53 kDa	0	0.00019506	0	0.00043147	0.00027067	0	5.6194e-05	6.5843e-05	0	0	0	0.00015393	0.00012281	0.00013836	0.00026041	0	0.00018166	6	4
Carboxypeptidase M OS=Homo sapiens OX=9606 GN=CPM PE=1 SV=2	CBPM_HUMAN	P14384	CPM	51 kDa	0	0.00020959	0.00060463	0.00023181	0.00029083	0	0.00012076	7.0747e-05	0	0.00057753	0.00011978	0.00022053	0.00013196	0	0	0	0	9	1
Carbonyl reductase [NADPH] 1 OS=Homo sapiens OX=9606 GN=CBR1 PE=1 SV=3	CBR1_HUMAN	P16152	CBR1	30 kDa	0.00055714	0.0019273	0.0010637	0.00086502	0.0016744	0.00069371	0.0010622	0.0010183	0.0014826	0.0011289	0.00076624	0.002028	0.0013718	0.00035664	0.00029833	0.00093806	0.0015608	12	5
Cystathionine beta-synthase-like protein OS=Homo sapiens OX=9606 GN=CBSL PE=1 SV=1	CBSL_HUMAN (+1)	P0DN79	CBSL	61 kDa	0	0	0	0	0	0	0	0	9.9377e-05	0	0	0	5.3048e-05	0	0.00022497	0.00020211	0.00031387	1	4
Coiled-coil domain-containing protein 127 OS=Homo sapiens OX=9606 GN=CCDC127 PE=1 SV=1	CC127_HUMAN	Q96BQ5	CCDC127	31 kDa	0	0	0	0	0.00019821	0	0.00010288	0	0.0002106	0	0	0	0.00033726	0.00037996	0	0.00028554	0	3	3
Cell cycle control protein 50A OS=Homo sapiens OX=9606 GN=TMEM30A PE=1 SV=1	CC50A_HUMAN	Q9NV96	TMEM30A	41 kDa	0.000285	0.00051439	0.00066777	0.00075856	0.00049965	0.00030417	0.00059276	0.00026045	0.00045504	0.00015749	0.00022048	0.00081188	0.00064774	0.00072975	0.00091566	0.00082261	0.00039922	12	5
Coiled-coil domain-containing protein 90B, mitochondrial OS=Homo sapiens OX=9606 GN=CCDC90B PE=1 SV=2	CC90B_HUMAN	Q9GZT6	CCDC90B	30 kDa	0	0.00018277	0	0	0.00020289	0	0.00010531	0	0.00021558	0	0	0	0.00023015	0.00025929	0	0.00014614	0	4	3
Cell cycle and apoptosis regulator protein 2 OS=Homo sapiens OX=9606 GN=CCAR2 PE=1 SV=2	CCAR2_HUMAN	Q8N163	CCAR2	103 kDa	0.00019507	0	0	0.00011126	5.5834e-05	2.9741e-05	0.0001449	0.00023769	0.00020764	0.00021559	0.00020121	0.00013231	0	0	8.9532e-05	8.0434e-05	0.00024983	10	3
Coiled-coil domain-containing protein 22 OS=Homo sapiens OX=9606 GN=CCDC22 PE=1 SV=1	CCD22_HUMAN	O60826	CCDC22	71 kDa	0	0	0	5.4593e-05	0	8.7564e-05	8.5321e-05	0	0	9.0677e-05	8.4629e-05	0	0	0	0	0	0	5	0
Coiled-coil domain-containing protein 47 OS=Homo sapiens OX=9606 GN=CCDC47 PE=1 SV=1	CCD47_HUMAN	Q96A33	CCDC47	56 kDa	0.0011716	0.00014417	0.00022182	0.00035435	0.00048014	0.00022734	0.00055379	0.00032444	0.001247	0.00047084	0.00010986	0.00010113	0.0007262	0.00081813	0.00025664	0.00015371	0.00011935	12	5
Coiled-coil domain-containing protein 51 OS=Homo sapiens OX=9606 GN=CCDC51 PE=1 SV=2	CCD51_HUMAN	Q96ER9	CCDC51	46 kDa	0	0	6.517e-05	0	0.00025078	0	0	0	6.6614e-05	0	0	5.9426e-05	7.1118e-05	0	0	0	0	4	1
Coiled-coil domain-containing protein 93 OS=Homo sapiens OX=9606 GN=CCDC93 PE=1 SV=2	CCD93_HUMAN	Q567U6	CCDC93	73 kDa	0	0	0	0.00010849	0	4.3504e-05	0.00016956	9.9338e-05	0	9.0102e-05	0	0	0	0	0	0	0	5	0
CD109 antigen OS=Homo sapiens OX=9606 GN=CD109 PE=1 SV=2	CD109_HUMAN	Q6YHK3	CD109	162 kDa	0	3.2127e-05	1.8536e-05	0	0	9.4987e-05	0.00012958	0	0	0.00011804	0	0	0	0	0	0	0	5	0
Monocyte differentiation antigen CD14 OS=Homo sapiens OX=9606 GN=CD14 PE=1 SV=2	CD14_HUMAN	P08571	CD14	40 kDa	0.00054872	0.0001238	0.00042856	0.00036512	0.00020614	0.00058563	0.00057063	0.00016715	0.00043805	0.00030322	0.000849	0.00013026	0.00015589	0	0.00022037	0.00039595	0.00053804	12	4
CD166 antigen OS=Homo sapiens OX=9606 GN=ALCAM PE=1 SV=2	CD166_HUMAN	Q13740	ALCAM	65 kDa	0.00013236	0.00047777	0.00022972	0.00011743	0.00017679	4.7086e-05	0.00032116	0	0.00018784	0	0.00031856	0.00041894	0.00070191	0.00039538	0.00049611	0.00038203	0.00029664	10	5
CD276 antigen OS=Homo sapiens OX=9606 GN=CD276 PE=1 SV=1	CD276_HUMAN	Q5ZPR3	CD276	57 kDa	0	0	0	0	0	5.1407e-05	5.009e-05	0	5.127e-05	0	0	0	0	0	0	0	0	3	0
Platelet glycoprotein 4 OS=Homo sapiens OX=9606 GN=CD36 PE=1 SV=2	CD36_HUMAN	P16671	CD36	53 kDa	0.00016348	0	0	0	0	5.8159e-05	0	0	0	0	0	0	6.1927e-05	0.0002093	0	0	0	2	2
ADP-ribosyl cyclase/cyclic ADP-ribose hydrolase 1 OS=Homo sapiens OX=9606 GN=CD38 PE=1 SV=2	CD38_HUMAN	P28907	CD38	34 kDa	0.00034295	0.00015474	0	0	0	0	8.9161e-05	0	0	0	8.8437e-05	0.00016283	0.00077945	0.00021953	0.00013773	0.00024747	0.00086471	5	5
CD44 antigen OS=Homo sapiens OX=9606 GN=CD44 PE=1 SV=3	CD44_HUMAN	P16070	CD44	82 kDa	0.00041598	0.00050052	0.00043318	0.00023066	0.00041672	0.00066593	0.00043259	0.00038015	0.00047967	0.00042143	0.00060786	0.00023042	0.00011818	0.00017752	0.00011137	0.00020011	0.00011654	12	5
Leukocyte surface antigen CD47 OS=Homo sapiens OX=9606 GN=CD47 PE=1 SV=1	CD47_HUMAN	Q08722	CD47	35 kDa	0	0.00028745	0.00016585	0.00021195	0.00015955	8.4988e-05	8.2812e-05	0.00029109	0.00016953	0.00017602	0.00016428	0.00060493	0.00090493	0.0010195	0.0010234	0.00057462	8.9237e-05	11	5
CD59 glycoprotein OS=Homo sapiens OX=9606 GN=CD59 PE=1 SV=1	CD59_HUMAN	P13987	CD59	14 kDa	0.0012057	0.0023574	0.0016741	0.00080226	0.0016105	0.0012868	0.0020897	0.00073456	0.0017111	0.00088835	0.0014509	0.0026714	0	0	0	0	0.00090074	12	1
CD5 antigen-like OS=Homo sapiens OX=9606 GN=CD5L PE=1 SV=1	CD5L_HUMAN	O43866	CD5L	38 kDa	0.0010377	0.00040136	0.00015438	0.00069052	0.00081683	0.00087021	0.00015417	0.0009032	0.0001578	0.00090115	0.00045875	0.00021116	0.00075811	0.0002847	0.00011907	0.00074883	0.0011629	12	5
CD63 antigen OS=Homo sapiens OX=9606 GN=CD63 PE=1 SV=2	CD63_HUMAN	P08962	CD63	26 kDa	0	0	0.00011254	0	0.00010827	0.00057671	0.00011239	0	0	0.00023888	0	0	0	0	0	0	0	5	0
CD81 antigen OS=Homo sapiens OX=9606 GN=CD81 PE=1 SV=1	CD81_HUMAN	P60033	CD81	26 kDa	0.00010899	0.00019671	0	0	0	0	0	0	0.00011601	0	0	0	0	0	0	0	0.00012213	3	1
CD9 antigen OS=Homo sapiens OX=9606 GN=CD9 PE=1 SV=4	CD9_HUMAN	P21926	CD9	25 kDa	0.00067687	0.0011199	0.00093982	0.00045039	0.00067809	0.0014448	0.0010559	0.00054984	0.001441	0.00024936	0.0010473	0.00064274	0.0015384	0.001011	0.00090612	0.00016281	0.0013906	12	5
CD97 antigen OS=Homo sapiens OX=9606 GN=CD97 PE=1 SV=4	CD97_HUMAN	P48960	CD97	92 kDa	0	0	3.2078e-05	0	0	0.00019725	3.2034e-05	0	6.5577e-05	6.8089e-05	6.3548e-05	0	0	0	0	0	0	6	0
CD99 antigen OS=Homo sapiens OX=9606 GN=CD99 PE=1 SV=1	CD99_HUMAN	P14209	CD99	19 kDa	0	0.00012547	0.00014478	0.00018503	0	0.00059354	0.00028917	0	0.00014799	0.00030732	0.00071706	0	0.000158	0.000178	0.00044669	0	0	8	3
Cell division control protein 42 homolog OS=Homo sapiens OX=9606 GN=CDC42 PE=1 SV=2	CDC42_HUMAN	P60953	CDC42	21 kDa	0.00067333	0.00060764	0.00084141	0.00017921	0.00053963	0.0014372	0.0009803	0.00032818	0.00043003	0.001786	0.0011113	0.0017902	0.00061213	0.00051722	0.0010816	0.0003887	0.00090546	12	5
CDP-diacylglycerol--inositol 3-phosphatidyltransferase OS=Homo sapiens OX=9606 GN=CDIPT PE=1 SV=1	CDIPT_HUMAN	O14735	CDIPT	24 kDa	0.00012076	0	0.00012575	0.00064282	0	0	0.00012558	0	0.00025707	0	0	0	0.00013723	0.0004638	0.00077594	0.00034855	0	5	4
Cyclin-dependent kinase 4 OS=Homo sapiens OX=9606 GN=CDK4 PE=1 SV=2	CDK4_HUMAN	P11802	CDK4	34 kDa	0.001528	0	0	0	0	0	0.0011476	0	0.00081322	0.00018764	0	0.00024182	0	0	0	0.00036753	0	5	1
Cyclin-dependent-like kinase 5 OS=Homo sapiens OX=9606 GN=CDK5 PE=1 SV=3	CDK5_HUMAN	Q00535	CDK5	33 kDa	0	0.00023848	9.1729e-05	0.0004689	0.00052947	0.00018802	0.00018321	0.000644	0.00037505	0.00038941	9.086e-05	0.00016729	0	0.00022555	0.00028301	0.00012712	0.00039484	11	4
Cyclin-dependent kinase 6 OS=Homo sapiens OX=9606 GN=CDK6 PE=1 SV=1	CDK6_HUMAN	Q00534	CDK6	37 kDa	0	0	0	0	0	0	0	0.00028842	0	0	0	0	0	0	0	0	0	1	0
Phosphatidate cytidylyltransferase 2 OS=Homo sapiens OX=9606 GN=CDS2 PE=1 SV=1	CDS2_HUMAN	O95674	CDS2	51 kDa	0.0005202	0.00062593	0.00048153	0.00030768	0.00034743	0.00018506	0.00048087	0.00028172	0.00018457	0.00031941	0.0002981	0.00016466	0.00032842	0.000296	0.00037141	0.00033367	0.00051818	12	5
Carcinoembryonic antigen-related cell adhesion molecule 8 OS=Homo sapiens OX=9606 GN=CEACAM8 PE=1 SV=2	CEAM8_HUMAN	P31997	CEACAM8	38 kDa	0	0	0	0	0	0	0	0	0	0	0.00022806	0	0	0	0	0	0	1	0
CUGBP Elav-like family member 2 OS=Homo sapiens OX=9606 GN=CELF2 PE=1 SV=1	CELF2_HUMAN	O95319	CELF2	54 kDa	0	0	0	0	0	0	0	0	0	0	0	4.8079e-05	0	0	0	0	0	1	0
Cell cycle exit and neuronal differentiation protein 1 OS=Homo sapiens OX=9606 GN=CEND1 PE=1 SV=1	CEND_HUMAN	Q8N111	CEND1	15 kDa	0.00017263	0.002181	0.0028762	0.0016081	0.0015564	0	0.0010771	0.00042069	0.0016537	0	0.00053419	0.0022949	0.0051004	0.0035361	0.0024958	0.0022422	0.0013541	10	5
Choline/ethanolaminephosphotransferase 1 OS=Homo sapiens OX=9606 GN=CEPT1 PE=1 SV=1	CEPT1_HUMAN	Q9Y6K0	CEPT1	47 kDa	0.00018549	0.00011159	0.00012877	0	0.00012388	0	0.0001286	0.00015068	0.00013163	6.8335e-05	0	0	7.0263e-05	0	0	0	0	8	1
Ceramide synthase 1 OS=Homo sapiens OX=9606 GN=CERS1 PE=1 SV=1	CERS1_HUMAN	P27544	CERS1	40 kDa	0.00044093	0.00013264	0.00030611	0.0003912	0.00022086	0	0.00038212	0.00035818	0.00039112	0.00048732	0.00037902	0.00020935	0.00041756	0.00056451	0.00035416	0.00074241	0.00049412	11	5
Ceramide synthase 2 OS=Homo sapiens OX=9606 GN=CERS2 PE=1 SV=1	CERS2_HUMAN	Q96G23	CERS2	45 kDa	0.00040612	0.00018325	0.00049341	0	0.00081371	0.00021672	0.00077429	8.2477e-05	0.00028819	0.00022443	0.00041891	0.00012855	0.0003846	0	0	9.7685e-05	0	11	2
Ceramide synthase 4 OS=Homo sapiens OX=9606 GN=CERS4 PE=1 SV=2	CERS4_HUMAN	Q9HA82	CERS4	46 kDa	0	0	0	0	0	0	0	0	0	0	0	0	0.00022256	0.00016716	0.00020974	0.00018843	7.3157e-05	0	5
Ceruloplasmin OS=Homo sapiens OX=9606 GN=CP PE=1 SV=1	CERU_HUMAN	P00450	CP	122 kDa	0.00055548	4.359e-05	0.0001509	0.00032141	0.00016936	0.0013146	0.00015069	0.00017657	7.7122e-05	0.00096092	0.001121	9.1734e-05	0.00013723	0	7.7594e-05	0.00010456	2.7064e-05	12	4
Cholesteryl ester transfer protein OS=Homo sapiens OX=9606 GN=CETP PE=1 SV=2	CETP_HUMAN	P11597	CETP	55 kDa	0.00026086	0	0	0	0	0	0	0	5.5534e-05	0	0	0	0	0	0	0	0	2	0
Cilia- and flagella-associated protein 20 OS=Homo sapiens OX=9606 GN=CFAP20 PE=1 SV=1	CFA20_HUMAN	Q9Y6A4	CFAP20	23 kDa	0	0	0	0	0	0	0	0	0	0	0	0	0	0	0.00042818	0	0	0	1
Complement factor B OS=Homo sapiens OX=9606 GN=CFB PE=1 SV=2	CFAB_HUMAN	P00751	CFB	86 kDa	0.000202	0.00012153	0.00028047	0.00022402	0.00010118	7.1862e-05	0	0	0	0.00040929	0.00013891	0	0	0	0	0	0	8	0
Complement factor H OS=Homo sapiens OX=9606 GN=CFH PE=1 SV=4	CFAH_HUMAN	P08603	CFH	139 kDa	0.00016716	0.00020742	0.00015231	0.00019465	0.00012559	0.0004906	2.1729e-05	0.00045828	0.00022241	0.00043876	0.00030174	0	9.4978e-05	0	0.00016783	9.0464e-05	0	11	3
2-hydroxyacylsphingosine 1-beta-galactosyltransferase OS=Homo sapiens OX=9606 GN=UGT8 PE=2 SV=2	CGT_HUMAN	Q16880	UGT8	61 kDa	4.7544e-05	8.5811e-05	0.00024755	0	0.00014289	0	0.00014833	0.00011586	0.00010121	0	0	9.0292e-05	0.00027014	0.00024347	0	0.00020584	0.00010656	8	4
10 kDa heat shock protein, mitochondrial OS=Homo sapiens OX=9606 GN=HSPE1 PE=1 SV=2	CH10_HUMAN	P61604	HSPE1	11 kDa	0.0025217	0.0029584	0.0036764	0.004027	0.0040419	0.0016148	0.0036713	0.0009218	0.0042946	0.0019509	0.0013005	0.0031129	0.0028656	0.0045198	0.0040509	0.0032753	0.0014129	12	5
Chitinase-3-like protein 1 OS=Homo sapiens OX=9606 GN=CHI3L1 PE=1 SV=2	CH3L1_HUMAN	P36222	CHI3L1	43 kDa	0.0010745	6.0605e-05	0.00041961	0.00071499	0.0011437	0.00043004	0.00076823	0.00073648	0	0.00089067	0.0011776	0	0	0	0	0	0	10	0
60 kDa heat shock protein, mitochondrial OS=Homo sapiens OX=9606 GN=HSPD1 PE=1 SV=2	CH60_HUMAN	P10809	HSPD1	61 kDa	0.0021547	0.0021875	0.0024307	0.0026285	0.0020686	0.001054	0.002194	0.00060166	0.0026757	0.0011411	0.0013428	0.0020886	0.0023975	0.0032757	0.0022354	0.0028504	0.00166	12	5
Choline dehydrogenase, mitochondrial OS=Homo sapiens OX=9606 GN=CHDH PE=1 SV=2	CHDH_HUMAN	Q8NE62	CHDH	65 kDa	0	7.8154e-05	9.0185e-05	0.00011525	4.3379e-05	0	0	0	0.00013827	0	0	4.1118e-05	4.9208e-05	5.5437e-05	6.9561e-05	0	4.8525e-05	6	4
Chitinase domain-containing protein 1 OS=Homo sapiens OX=9606 GN=CHID1 PE=1 SV=1	CHID1_HUMAN	Q9BWS9	CHID1	45 kDa	0	0.00011813	0	0	0	0	0	0	0	7.2334e-05	0	0	0	0	0.00021027	0.00018891	0	2	2
E3 ubiquitin-protein ligase CHIP OS=Homo sapiens OX=9606 GN=STUB1 PE=1 SV=2	CHIP_HUMAN	Q9UNE7	STUB1	35 kDa	0	0.00015321	0	0.00022594	0	9.0598e-05	8.8278e-05	0	0	0	8.7562e-05	8.0607e-05	0	0	0.00013637	0.00024502	0	6	2
Cholinesterase OS=Homo sapiens OX=9606 GN=BCHE PE=1 SV=1	CHLE_HUMAN	P06276	BCHE	68 kDa	8.5452e-05	3.8558e-05	0	0	0	0	0	0.00010412	0.00018192	9.4442e-05	0	0	0	0	0	0	9.576e-05	5	1
Charged multivesicular body protein 4b OS=Homo sapiens OX=9606 GN=CHMP4B PE=1 SV=1	CHM4B_HUMAN	Q9H444	CHMP4B	25 kDa	0.00022965	0	0	0.00015281	0.00011503	0.0004902	0	0	0.00024445	0.00038072	0.00035533	0	0	0	0	0	0	7	0
Calcineurin B homologous protein 1 OS=Homo sapiens OX=9606 GN=CHP1 PE=1 SV=3	CHP1_HUMAN	Q99653	CHP1	22 kDa	0.0015828	0.00023807	0.00054943	0.00035108	0.00026428	0.00098543	0.00082302	0.00048217	0.00098281	0.001312	0.00027211	0.00050101	0.00044968	0	0.00042378	0.00057108	0.00029563	12	4
Cysteine and histidine-rich domain-containing protein 1 OS=Homo sapiens OX=9606 GN=CHORDC1 PE=1 SV=2	CHRD1_HUMAN	Q9UHD1	CHORDC1	37 kDa	0	0	0	0	0	0	0	0	8.2465e-05	0	0	0	0	0	0	0	0	1	0
Carbohydrate sulfotransferase 14 OS=Homo sapiens OX=9606 GN=CHST14 PE=1 SV=2	CHSTE_HUMAN	Q8NCH0	CHST14	43 kDa	0	0	0	0	0	7.3008e-05	0	0	0	0	0	0	0	0	0	0	0	1	0
Complex I intermediate-associated protein 30, mitochondrial OS=Homo sapiens OX=9606 GN=NDUFAF1 PE=1 SV=2	CIA30_HUMAN	Q9Y375	NDUFAF1	38 kDa	0	0	0	0	0	0	0	0	0	0	0	0	0.00017877	0.00020141	0	0	0	0	2
CDGSH iron-sulfur domain-containing protein 1 OS=Homo sapiens OX=9606 GN=CISD1 PE=1 SV=1	CISD1_HUMAN	Q9NZ45	CISD1	12 kDa	0.001429	0.0045134	0.0054562	0.0028525	0.0054875	0.00076253	0.0034674	0.001451	0.0038025	0	0.001474	0.0049753	0.0073073	0.0076227	0.0061213	0.0051556	0.0048039	11	5
CDGSH iron-sulfur domain-containing protein 2 OS=Homo sapiens OX=9606 GN=CISD2 PE=1 SV=1	CISD2_HUMAN	Q8N5K1	CISD2	15 kDa	0.0028579	0.0015474	0.0019841	0	0.0011452	0	0.0015851	0.00069647	0.00040561	0.00063171	0.00078611	0.0010855	0.0021651	0.0012196	0	0.00027497	0.00085404	10	4
Citrate synthase, mitochondrial OS=Homo sapiens OX=9606 GN=CS PE=1 SV=2	CISY_HUMAN	O75390	CS	52 kDa	0.00022078	0.00054792	0.00063226	0.00058764	0.00071883	0.00017672	0.000574	0.00013451	0.00041126	0	0.00028467	0.00052412	0.00081541	0.00106	0.00079801	0.0011949	0.00012371	11	5
CDK5 regulatory subunit-associated protein 3 OS=Homo sapiens OX=9606 GN=CDK5RAP3 PE=1 SV=2	CK5P3_HUMAN	Q96JB5	CDK5RAP3	57 kDa	0.0001525	0	5.2935e-05	6.7648e-05	0.00010185	0.0001085	5.2862e-05	0	5.4107e-05	0.00011236	0.00010487	0	0	0	8.1658e-05	0	0	9	1
Cytoskeleton-associated protein 4 OS=Homo sapiens OX=9606 GN=CKAP4 PE=1 SV=2	CKAP4_HUMAN	Q07065	CKAP4	66 kDa	0.0026063	0.0015038	0.0020912	0.0026724	0.0016693	0.0026448	0.00075535	0.001718	0.0025468	0.0026444	0.0019832	0.00081143	0.0018936	0.002735	0.0021964	0.0016032	0.0013406	12	5
Cytoskeleton-associated protein 5 OS=Homo sapiens OX=9606 GN=CKAP5 PE=1 SV=3	CKAP5_HUMAN	Q14008	CKAP5	226 kDa	0.0001519	9.1385e-05	2.6363e-05	6.7382e-05	3.8042e-05	4.0528e-05	7.8981e-05	3.0848e-05	9.4315e-05	9.7928e-05	0.00010445	8.4138e-05	0	0	4.0668e-05	3.6536e-05	7.0924e-05	12	3
Clathrin light chain A OS=Homo sapiens OX=9606 GN=CLTA PE=1 SV=1	CLCA_HUMAN	P09496	CLTA	27 kDa	0	0	0	0	0	0.00055345	0.00010786	0	0	0.00022925	0	0	0	0	0	0	0	3	0
Clathrin light chain B OS=Homo sapiens OX=9606 GN=CLTB PE=1 SV=1	CLCB_HUMAN	P09497	CLTB	25 kDa	0	0	0	0.00014948	0	0	0	0.00027372	0	0.00012414	0.00011586	0.00021331	0	0	0	0.0001621	0	5	1
Chloride channel CLIC-like protein 1 OS=Homo sapiens OX=9606 GN=CLCC1 PE=1 SV=1	CLCC1_HUMAN	Q96S66	CLCC1	62 kDa	0.00060685	4.2127e-05	9.7223e-05	6.2123e-05	0	9.9641e-05	0.00024272	0.00039816	0	0.00015478	9.6302e-05	0	0	0	7.4989e-05	0	0.00010462	9	2
H(+)/Cl(-) exchange transporter 3 OS=Homo sapiens OX=9606 GN=CLCN3 PE=1 SV=2	CLCN3_HUMAN	P51790	CLCN3	91 kDa	0.00012578	0	6.5489e-05	0	6.3001e-05	0	6.5399e-05	0	6.694e-05	0	3.2434e-05	0	0.0001072	4.0257e-05	0	9.0759e-05	3.5237e-05	6	4
H(+)/Cl(-) exchange transporter 4 OS=Homo sapiens OX=9606 GN=CLCN4 PE=1 SV=2	CLCN4_HUMAN	P51793	CLCN4	85 kDa	0	0	0	0	3.3904e-05	0	0	0	0	0	0	0	3.846e-05	0	0	4.8843e-05	0	1	2
Chloride transport protein 6 OS=Homo sapiens OX=9606 GN=CLCN6 PE=1 SV=2	CLCN6_HUMAN	P51797	CLCN6	97 kDa	5.9197e-05	8.0133e-05	6.1645e-05	0	2.9652e-05	0	3.078e-05	3.6066e-05	0.00012602	0	0	0.00014053	0.00010091	0	0	0	0.00013268	8	2
Claudin-11 OS=Homo sapiens OX=9606 GN=CLDN11 PE=1 SV=2	CLD11_HUMAN	O75508	CLDN11	22 kDa	0	0	0.00051758	0	0	0	0	0	0	0	0	0.00011799	0	0	0	0	0	2	0
Calmegin OS=Homo sapiens OX=9606 GN=CLGN PE=1 SV=1	CLGN_HUMAN	O14967	CLGN	70 kDa	0.00016866	0	0	0	0	0	0	0	0	0	0	0	0	0	0	0	0	1	0
Clathrin heavy chain 1 OS=Homo sapiens OX=9606 GN=CLTC PE=1 SV=5	CLH1_HUMAN	Q00610	CLTC	192 kDa	0.0012592	0.0015521	0.0011833	0.00087874	0.001323	0.0015897	0.0013254	0.0016653	0.00099706	0.0014595	0.0013622	0.001706	0.00076782	0.00062911	0.00071537	0.00073133	0.001325	12	5
Chloride intracellular channel protein 1 OS=Homo sapiens OX=9606 GN=CLIC1 PE=1 SV=4	CLIC1_HUMAN	O00299	CLIC1	27 kDa	0.00074709	0.00086683	0.00033342	0.0004261	0.00085535	0.0010251	0.00055494	0	0.00034081	0.00058978	0.00066053	0.00020269	0	0	0	0	0	11	0
Chloride intracellular channel protein 4 OS=Homo sapiens OX=9606 GN=CLIC4 PE=1 SV=4	CLIC4_HUMAN	Q9Y696	CLIC4	29 kDa	0.00020333	0.0013762	0.00010587	0.00067648	0.0010185	0.00032551	0.0004229	0.00061939	0.00021643	0.0011236	0.0011535	0.00038615	0.00023106	0.00013016	0	0	0.00068357	12	3
CAP-Gly domain-containing linker protein 2 OS=Homo sapiens OX=9606 GN=CLIP2 PE=1 SV=1	CLIP2_HUMAN	Q9UDT6	CLIP2	116 kDa	0	0	0	0	0	0	0	2.9963e-05	0	0	5.0729e-05	0	0	0	0	0	0	2	0
Cleft lip and palate transmembrane protein 1-like protein OS=Homo sapiens OX=9606 GN=CLPTM1L PE=1 SV=1	CLP1L_HUMAN	Q96KA5	CLPTM1L	62 kDa	0	0	0	0.00012725	0	0	0	0	0	0	0	0	5.433e-05	6.1208e-05	0	0	0	1	2
Caseinolytic peptidase B protein homolog OS=Homo sapiens OX=9606 GN=CLPB PE=1 SV=1	CLPB_HUMAN	Q9H078	CLPB	79 kDa	0	0	0	0	0	0	0	0	0	0	0	0	4.1343e-05	0	0	0	0	0	1
Cleft lip and palate transmembrane protein 1 OS=Homo sapiens OX=9606 GN=CLPTM1 PE=1 SV=1	CLPT1_HUMAN	O96005	CLPTM1	76 kDa	0.00023068	0	0.00020019	0.00040933	3.8516e-05	0	0.00015993	0.00023424	8.1849e-05	8.4984e-05	7.9316e-05	0.00018254	0.00056798	0.00039378	0.00024705	0.00044389	0.00017234	10	5
Clusterin OS=Homo sapiens OX=9606 GN=CLU PE=1 SV=1	CLUS_HUMAN	P10909	CLU	52 kDa	0.0035517	0.002378	0.0025651	0.0032019	0.0024677	0.0033015	0.0038722	0.0043975	0.0036586	0.0041786	0.0027772	0.0019039	0.0021483	0.0022002	0.0028528	0.0025629	0.0037233	12	5
Carboxymethylenebutenolidase homolog OS=Homo sapiens OX=9606 GN=CMBL PE=1 SV=1	CMBL_HUMAN	Q96DG6	CMBL	28 kDa	0	9.4742e-05	0	0	0.00010517	0	0	0	0	0	0	0	0	0	0	0	0	2	0
Calcium-binding mitochondrial carrier protein Aralar1 OS=Homo sapiens OX=9606 GN=SLC25A12 PE=1 SV=2	CMC1_HUMAN	O75746	SLC25A12	75 kDa	0.00034143	0.00092436	0.00098764	0.0007573	0.0011021	0.00024293	0.00074958	0.00036981	0.00092876	0.00012578	0.00035218	0.00079252	0.0015951	0.0018456	0.001097	0.0012592	0.00012754	12	5
Calcium-binding mitochondrial carrier protein Aralar2 OS=Homo sapiens OX=9606 GN=SLC25A13 PE=1 SV=2	CMC2_HUMAN	Q9UJS0	SLC25A13	74 kDa	0.00045727	0.00082531	0.00055554	0.00010142	0.00061078	0.00028468	0.00019814	0.00023216	0.00073009	0.00016846	0.00035375	0.00043421	0.00047633	0.00048785	0	0.00054993	0.00012811	12	4
2',3'-cyclic-nucleotide 3'-phosphodiesterase OS=Homo sapiens OX=9606 GN=CNP PE=1 SV=2	CN37_HUMAN	P09543	CNP	48 kDa	0.00048876	0.0028119	0.0031811	0.0031709	0.0044068	0.0013693	0.0028591	0.0022333	0.0027313	0.0010804	0.0018276	0.0045831	0.0051377	0.0043802	0.0011777	0.0026452	0.0023963	12	5
Cytosolic non-specific dipeptidase OS=Homo sapiens OX=9606 GN=CNDP2 PE=1 SV=2	CNDP2_HUMAN	Q96KP4	CNDP2	53 kDa	0.00027075	0.00078187	0.00033834	0.00021619	0.00032548	0.00017338	0.00033787	0.00032991	0	0.00029923	0.00022342	0.00041135	0	0	0	0.00046889	0.00018204	11	2
CTD nuclear envelope phosphatase 1 OS=Homo sapiens OX=9606 GN=CTDNEP1 PE=1 SV=2	CNEP1_HUMAN	O95476	CTDNEP1	28 kDa	0.00021083	0	0.00021955	0	0	0	0.00021925	0	0.00022441	0	0.00021747	0	0.00011979	0	0.00033868	0	0.00023626	5	3
Calponin-3 OS=Homo sapiens OX=9606 GN=CNN3 PE=1 SV=1	CNN3_HUMAN	Q15417	CNN3	36 kDa	0.00015636	0.0001411	8.1413e-05	0.00010404	0	0	0	0	0	0	0.00040321	0.00022271	0	0	0	0	0.00017522	6	1
CCR4-NOT transcription complex subunit 1 OS=Homo sapiens OX=9606 GN=CNOT1 PE=1 SV=2	CNOT1_HUMAN	A5YKK6	CNOT1	267 kDa	2.1651e-05	0	0	0	0	6.9321e-05	6.7546e-05	0.00011872	4.6091e-05	8.375e-05	2.2333e-05	0	0	0	0	0	2.4262e-05	7	1
Protein canopy homolog 2 OS=Homo sapiens OX=9606 GN=CNPY2 PE=1 SV=1	CNPY2_HUMAN	Q9Y2B0	CNPY2	21 kDa	0.0005653	0.00038261	0.00014717	0.00056423	0.00028316	0.00015083	0.00044091	0.00086102	0.00030086	0.00062477	0.00043733	0.0002684	0.0001606	0.00018093	0.0011351	0.00081583	0.00031674	12	5
Protein canopy homolog 4 OS=Homo sapiens OX=9606 GN=CNPY4 PE=2 SV=1	CNPY4_HUMAN	Q8N129	CNPY4	28 kDa	0.00051857	0	0	0	0	0	0.00010786	0	0	0.0004585	0.00021396	0	0	0	0	0	0	4	0
CB1 cannabinoid receptor-interacting protein 1 OS=Homo sapiens OX=9606 GN=CNRIP1 PE=1 SV=1	CNRP1_HUMAN	Q96F85	CNRIP1	19 kDa	0	0	0	0.00083488	0	0	0.0003262	0.0001911	0	0	0	0.00014893	0	0	0.00025194	0	0.001406	4	2
Ciliary neurotrophic factor receptor subunit alpha OS=Homo sapiens OX=9606 GN=CNTFR PE=1 SV=2	CNTFR_HUMAN	P26992	CNTFR	41 kDa	0	6.2397e-05	0	9.2016e-05	0.00013853	0	0	0	7.3598e-05	0	0	0.00013131	0	8.8521e-05	0	0	0	5	1
Contactin-1 OS=Homo sapiens OX=9606 GN=CNTN1 PE=1 SV=1	CNTN1_HUMAN	Q12860	CNTN1	113 kDa	0.0001516	0.00091205	0.0010788	0.00060524	0.0006328	2.6966e-05	0.00065688	0.00033866	0.00061857	0	0	0.0012956	0.0015218	0.0013586	0.00085236	0.00072928	0.00065122	10	5
Contactin-associated protein 1 OS=Homo sapiens OX=9606 GN=CNTNAP1 PE=1 SV=1	CNTP1_HUMAN	P78357	CNTNAP1	156 kDa	0.00013009	0.00040252	0.00025159	0.0001484	0.00018618	1.9835e-05	0.00019327	0.00013587	0.00025717	2.054e-05	0.00011502	0.00052942	0.00061247	0.00019035	0.00011942	0.00021457	4.1653e-05	12	5
Contactin-associated protein-like 2 OS=Homo sapiens OX=9606 GN=CNTNAP2 PE=1 SV=1	CNTP2_HUMAN	Q9UHC6	CNTNAP2	148 kDa	0	0	0	0	0	0	0	0	0	0	0	1.835e-05	4.3921e-05	9.8963e-05	0	2.7889e-05	0	1	3
Collagen alpha-1(I) chain OS=Homo sapiens OX=9606 GN=COL1A1 PE=1 SV=5	CO1A1_HUMAN	P02452	COL1A1	139 kDa	0	0	0.00021955	0.00011691	1.7601e-05	9.3754e-05	0	8.5631e-05	0	0	1.8122e-05	0	0.00013976	0.00024742	0	0.0002282	1.9688e-05	6	4
Collagen alpha-2(I) chain OS=Homo sapiens OX=9606 GN=COL1A2 PE=1 SV=7	CO1A2_HUMAN	P08123	COL1A2	129 kDa	7.5318e-05	3.3985e-05	0.00021569	0.00017541	0	0.00012058	3.9163e-05	4.5887e-05	2.0043e-05	4.1621e-05	1.9423e-05	0	0.00014978	7.232e-05	0	0.00019022	6.3302e-05	10	4
Complement C3 OS=Homo sapiens OX=9606 GN=C3 PE=1 SV=2	CO3_HUMAN	P01024	C3	187 kDa	0.0038976	0.002638	0.0032857	0.0037667	0.0025411	0.0028887	0.0023483	0.0026762	0.0034573	0.0036752	0.0029355	0.0013218	0.0024431	0.0019009	0.0025094	0.0021429	0.0035358	12	5
Collagen alpha-2(IV) chain OS=Homo sapiens OX=9606 GN=COL4A2 PE=1 SV=4	CO4A2_HUMAN	P08572	COL4A2	168 kDa	1.5024e-05	0	0	3.9988e-05	1.5051e-05	1.6035e-05	0	7.3227e-05	1.5992e-05	0	4.6492e-05	0	0	0	0	0	0	7	0
Complement C4-B OS=Homo sapiens OX=9606 GN=C4B PE=1 SV=2	CO4B_HUMAN	P0C0L5	C4B	193 kDa	0.00011799	9.3166e-05	7.6792e-05	0	0	0	0	0	1.5699e-05	0	1.5213e-05	0	0	0	0	0	1.6527e-05	5	1
Complement C5 OS=Homo sapiens OX=9606 GN=C5 PE=1 SV=4	CO5_HUMAN	P01031	C5	188 kDa	0.00013812	0.00016619	0.0001758	0.00028593	7.6872e-05	0.00058964	0.00027131	0.0003553	0.0002287	0.00057668	0.00034826	0	0.00015696	0	0	4.4296e-05	0.00012039	11	3
Collagen alpha-1(V) chain OS=Homo sapiens OX=9606 GN=COL5A1 PE=1 SV=3	CO5A1_HUMAN	P20908	COL5A1	184 kDa	0	0	0	0	0	8.9612e-05	0	0	0	0	0	0	0	0	0	0	0	1	0
Complement component C6 OS=Homo sapiens OX=9606 GN=C6 PE=1 SV=3	CO6_HUMAN	P13671	C6	105 kDa	0	7.4556e-05	2.8678e-05	3.6649e-05	0	8.8173e-05	2.8638e-05	0.00016778	2.9313e-05	0	0	0	0	0	0	0	0	7	0
Collagen alpha-1(VI) chain OS=Homo sapiens OX=9606 GN=COL6A1 PE=1 SV=3	CO6A1_HUMAN	P12109	COL6A1	109 kDa	5.0041e-05	0	0	0.00019979	0.00010026	0.00042726	5.2039e-05	6.0975e-05	7.9898e-05	0.00027653	0.00015485	0	0	0	0	0	2.8039e-05	9	1
Collagen alpha-2(VI) chain OS=Homo sapiens OX=9606 GN=COL6A2 PE=1 SV=4	CO6A2_HUMAN	P12110	COL6A2	109 kDa	0	0	0	0	0	0.00021551	0	0	0	2.7897e-05	5.2073e-05	0	0	0	0	0	0	3	0
Collagen alpha-3(VI) chain OS=Homo sapiens OX=9606 GN=COL6A3 PE=1 SV=5	CO6A3_HUMAN	P12111	COL6A3	344 kDa	0	0	1.6862e-05	0	2.4332e-05	0.00089862	1.6839e-05	0	0	0	3.3404e-05	0	0	0	0	0	0	5	0
Complement component C7 OS=Homo sapiens OX=9606 GN=C7 PE=1 SV=2	CO7_HUMAN	P10643	C7	94 kDa	0	8.2604e-05	3.1773e-05	8.121e-05	6.1133e-05	0.00013025	3.173e-05	3.7178e-05	9.7432e-05	3.3721e-05	9.4417e-05	0	0	0	0	0	0	10	0
Complement component C8 alpha chain OS=Homo sapiens OX=9606 GN=C8A PE=1 SV=2	CO8A_HUMAN	P07357	C8A	65 kDa	8.8086e-05	0.00015898	0	0.00011723	4.4122e-05	0.00014102	0	0	4.6881e-05	0	0.00018172	0	0	0	0	0	4.9356e-05	7	1
Complement component C8 beta chain OS=Homo sapiens OX=9606 GN=C8B PE=1 SV=3	CO8B_HUMAN	P07358	C8B	67 kDa	0.00039169	0.00011783	0.00031725	0.00017376	8.7199e-05	0.00013935	9.0519e-05	0.00015909	0.00023163	0.0002405	0.00026935	0	4.9457e-05	0	0	0	0.00053648	11	2
Complement component C8 gamma chain OS=Homo sapiens OX=9606 GN=C8G PE=1 SV=3	CO8G_HUMAN	P07360	C8G	22 kDa	0.0010187	0.00057455	0	0.00067782	0	0.00095128	0.00052967	0.00046546	0.00013554	0.00042219	0.0009194	0	0.0001447	0	0	0.00018376	0.00028538	9	3
Complement component C9 OS=Homo sapiens OX=9606 GN=C9 PE=1 SV=2	CO9_HUMAN	P02748	C9	63 kDa	0.0019786	0.00078895	0.0012937	0.00085728	0.00059924	0.0015714	0.0011484	0.0015699	0.0014203	0.0012713	0.0014713	0.00034954	0.0011504	0.00029454	0.0010348	0.00066405	0.0011344	12	5
Cytochrome c oxidase assembly factor 3 homolog, mitochondrial OS=Homo sapiens OX=9606 GN=COA3 PE=1 SV=1	COA3_HUMAN	Q9Y2R0	COA3	12 kDa	0	0.00043796	0.00025269	0.00096877	0	0	0.0010094	0.00029567	0	0	0	0.00069125	0	0.0015533	0.0007796	0.0010506	0.00054384	6	4
Bifunctional coenzyme A synthase OS=Homo sapiens OX=9606 GN=COASY PE=1 SV=4	COASY_HUMAN	Q13057	COASY	62 kDa	0.00027363	0.00032924	9.4982e-05	0	0.00013706	0	0.00028456	0.00011114	0	0.00020161	0.00014112	8.661e-05	0	0	0	0	0.00020442	9	1
Collagen alpha-1(XII) chain OS=Homo sapiens OX=9606 GN=COL12A1 PE=1 SV=2	COCA1_HUMAN	Q99715	COL12A1	333 kDa	0	0	0	0	0	0.00020613	0	0	0	0	8.6618e-06	0	0	0	0	0	0	2	0
Collagen alpha-1(XIV) chain OS=Homo sapiens OX=9606 GN=COL14A1 PE=1 SV=3	COEA1_HUMAN	Q05707	COL14A1	194 kDa	0	0	1.4914e-05	0	0	0.0001987	0	0	0	0	0	0	0	0	0	0	0	2	0
Cofilin-1 OS=Homo sapiens OX=9606 GN=CFL1 PE=1 SV=3	COF1_HUMAN	P23528	CFL1	19 kDa	0.00077473	0.0025169	0.0012908	0.00082482	0.0018627	0.0016537	0.0014502	0.002832	0.0016493	0.0015412	0.0030367	0.0025013	0.0017608	0.00059512	0.0012445	0.0011181	0.0012155	12	5
Cofilin-2 OS=Homo sapiens OX=9606 GN=CFL2 PE=1 SV=1	COF2_HUMAN	Q9Y281	CFL2	19 kDa	0	0.00041949	0.00032271	0	0.00031045	0	0.00032227	0	0	0	0.00031965	0.00014713	0	0	0	0	0	6	0
Collectin-12 OS=Homo sapiens OX=9606 GN=COLEC12 PE=1 SV=3	COL12_HUMAN	Q5KU26	COLEC12	82 kDa	0.00013866	0	7.2197e-05	0	3.4727e-05	3.6996e-05	0	0	0	0	0	0	0	0	0	0	0	4	0
COMM domain-containing protein 3 OS=Homo sapiens OX=9606 GN=COMMD3 PE=1 SV=1	COMD3_HUMAN	Q9UBI1	COMMD3	22 kDa	0.00026381	0	0.00054943	0	0.00039642	0.00028155	0.00054868	0.00016072	0.0002808	0.00043734	0.00040817	0.00012525	0	0	0	0	0.00059126	10	1
Catechol O-methyltransferase OS=Homo sapiens OX=9606 GN=COMT PE=1 SV=2	COMT_HUMAN	P21964	COMT	30 kDa	0.0018033	0.0015417	0.00098837	0.00075786	0.0012361	0.00050648	0.0018753	0.0011565	0.00090924	0.00062938	0.0014685	0.00090126	0.00010786	0.00048605	0.00030494	0.00027395	0.0013827	12	5
Coatomer subunit alpha OS=Homo sapiens OX=9606 GN=COPA PE=1 SV=2	COPA_HUMAN	P53621	COPA	138 kDa	0.00052535	0.00026549	0.0003939	0.00083897	0.0005263	0.0008971	0.00076486	0.0011779	0.00058157	0.0010451	0.0007153	0.00043899	0.00016716	0.00024213	0.00081018	0.00048523	0.00098905	12	5
Coatomer subunit beta OS=Homo sapiens OX=9606 GN=COPB1 PE=1 SV=3	COPB_HUMAN	P53618	COPB1	107 kDa	0.00048581	0.00014614	0.00011242	0.00017959	0.00013519	0.00040327	0.00028067	0.00039464	0.00037347	0.00026846	0.00044543	0.00025629	0	0	0.0003035	0.00019476	0.00051417	12	3
Coatomer subunit beta' OS=Homo sapiens OX=9606 GN=COPB2 PE=1 SV=2	COPB2_HUMAN	P35606	COPB2	102 kDa	0.00011356	7.686e-05	8.8692e-05	0.00026447	8.5323e-05	0.00045449	0.00020666	0.00034593	0	0.00037652	0.00026356	2.6958e-05	0	0	0.00018242	0	0.00012726	11	2
Coatomer subunit delta OS=Homo sapiens OX=9606 GN=ARCN1 PE=1 SV=1	COPD_HUMAN	P48444	ARCN1	57 kDa	0.00020134	4.5424e-05	0	0.00026794	5.0425e-05	0.00048348	0.00010469	0.00024533	0.00026789	0.00027815	0.00041536	0.00014339	0	0	0	0	0.00022563	11	1
Coatomer subunit epsilon OS=Homo sapiens OX=9606 GN=COPE PE=1 SV=3	COPE_HUMAN	O14579	COPE	34 kDa	0.00016702	0	0	0.00055568	0	0.00071302	0.00052107	0.0010176	0	0.00064607	0.001206	0.0001586	0	0	0.00053661	0	0.001123	8	2
Coatomer subunit gamma-1 OS=Homo sapiens OX=9606 GN=COPG1 PE=1 SV=1	COPG1_HUMAN	Q9Y678	COPG1	98 kDa	0.000206	0	0	0.00023499	2.9482e-05	0.00056536	9.1813e-05	0.00028688	0.0002506	0.00029273	9.1068e-05	2.7945e-05	0	0	9.4551e-05	4.2472e-05	0.00013192	10	3
Coatomer subunit gamma-2 OS=Homo sapiens OX=9606 GN=COPG2 PE=1 SV=1	COPG2_HUMAN	Q9UBF2	COPG2	98 kDa	0	0	0	3.93e-05	0	0.00012607	6.142e-05	7.1966e-05	0	0.00019582	3.0461e-05	2.8041e-05	0	0	4.7439e-05	4.2618e-05	9.9278e-05	7	3
Coatomer subunit zeta-1 OS=Homo sapiens OX=9606 GN=COPZ1 PE=1 SV=1	COPZ1_HUMAN	P61923	COPZ1	20 kDa	0.00014532	0	0	0.00038678	0	0.00046527	0.00015112	0.00017707	0.00030936	0.00048182	0.00029979	0.00027598	0	0	0	0	0.00032569	9	1
Ubiquinone biosynthesis O-methyltransferase, mitochondrial OS=Homo sapiens OX=9606 GN=COQ3 PE=1 SV=3	COQ3_HUMAN	Q9NZJ6	COQ3	41 kDa	0	0	0	0	0	0	0	0	0	0	0	0	0.00015842	0	0	0.00020119	0	0	2
Coronin-1A OS=Homo sapiens OX=9606 GN=CORO1A PE=1 SV=4	COR1A_HUMAN	P31146	CORO1A	51 kDa	0.00016738	0.0002014	0.00017431	0.00037126	5.5895e-05	0.00083366	0.00017407	0.00013597	5.9389e-05	0.00067831	0.00034531	0.00079471	0.00012681	0	0	0	0.0002501	12	2
Coronin-1B OS=Homo sapiens OX=9606 GN=CORO1B PE=1 SV=1	COR1B_HUMAN	Q9BR76	CORO1B	54 kDa	0	0	0	0	0	0	0	0	0	5.8133e-05	0	0	0	0	0	0	0	1	0
Coronin-1C OS=Homo sapiens OX=9606 GN=CORO1C PE=1 SV=1	COR1C_HUMAN	Q9ULV4	CORO1C	53 kDa	0.00016279	0.00029382	0.00022603	0.00014443	5.4362e-05	0.00023166	0.00022572	0.00019836	0.00023104	0.00029986	0.00033584	0.00025764	0.00012333	0	8.7171e-05	0.00015663	0.00042567	12	4
Coronin-7 OS=Homo sapiens OX=9606 GN=CORO7 PE=1 SV=2	CORO7_HUMAN	P57737	CORO7	101 kDa	0.00011123	0.00015056	2.8957e-05	7.4011e-05	0.00011143	5.9354e-05	5.7834e-05	3.3882e-05	0	6.1464e-05	8.6047e-05	0.00010562	0	0	4.4669e-05	0	6.2321e-05	11	2
Cytochrome c oxidase assembly protein COX15 homolog OS=Homo sapiens OX=9606 GN=COX15 PE=1 SV=1	COX15_HUMAN	Q7KZN9	COX15	46 kDa	0	0	0	0.00016698	0	0	0	0	0	0	0	0	0.00014258	8.0317e-05	0	0.00018108	0	1	3
Cytochrome c oxidase subunit 2 OS=Homo sapiens OX=9606 GN=MT-CO2 PE=1 SV=1	COX2_HUMAN	P00403	MT-CO2	26 kDa	0.00022662	0.00040902	0.00118	0.00075396	0.00056756	0.00036279	0.00023567	0.00027613	0.00084427	0.00037569	0.00023376	0.00021519	0.0012876	0.0018859	0.0010921	0.00081763	0.00025395	12	5
Cytochrome c oxidase assembly protein COX20, mitochondrial OS=Homo sapiens OX=9606 GN=COX20 PE=1 SV=2	COX20_HUMAN	Q5RI15	COX20	13 kDa	0	0	0	0.00058017	0	0	0	0	0.00023202	0	0	0.00020698	0	0.00055813	0	0	0	3	1
Cytochrome c oxidase subunit 4 isoform 1, mitochondrial OS=Homo sapiens OX=9606 GN=COX4I1 PE=1 SV=1	COX41_HUMAN	P13073	COX4I1	20 kDa	0.0010654	0.0016482	0.0030113	0.0016204	0.0032019	0.0004873	0.0015827	0.00092725	0.002268	0.00067283	0.0010989	0.0023123	0.0043239	0.0048713	0.0039119	0.0032947	0.0010233	12	5
Cytochrome c oxidase subunit 5A, mitochondrial OS=Homo sapiens OX=9606 GN=COX5A PE=1 SV=2	COX5A_HUMAN	P20674	COX5A	17 kDa	0.0012003	0.0010832	0.0014285	0.0009128	0.0017178	0.00073203	0.00071329	0.00020894	0.00073009	0.00037903	0.00088437	0.0011398	0.0021435	0.0024149	0.0016528	0.0017323	0.00096079	12	5
Cytochrome c oxidase subunit 5B, mitochondrial OS=Homo sapiens OX=9606 GN=COX5B PE=1 SV=2	COX5B_HUMAN	P10606	COX5B	14 kDa	0.0019939	0.0025191	0.0029069	0.0034495	0.0021972	0.0025536	0.0031103	0.0036443	0.0031835	0.0030851	0.0022624	0.0024613	0.0061178	0.0074028	0.0067263	0.0057551	0.0029047	12	5
Cytochrome c oxidase subunit 6C OS=Homo sapiens OX=9606 GN=COX6C PE=1 SV=2	COX6C_HUMAN	P09669	COX6C	9 kDa	0.0013718	0.001238	0.0032142	0.0027384	0.0027485	0.00073203	0.0021399	0.0020894	0.0040155	0.00075806	0.0017687	0.0022796	0.0035075	0.0043906	0.0027546	0.0049494	0.0019216	12	5
Cytochrome c oxidase subunit 7C, mitochondrial OS=Homo sapiens OX=9606 GN=COX7C PE=1 SV=1	COX7C_HUMAN	P15954	COX7C	7 kDa	0	0.0011053	0.0021258	0	0.0032721	0	0	0	0.00086915	0.0013537	0	0.0015507	0.0051035	0.0057497	0.00065586	0.0023569	0	6	4
Cytochrome c oxidase subunit 7A-related protein, mitochondrial OS=Homo sapiens OX=9606 GN=COX7A2L PE=1 SV=2	COX7R_HUMAN	O14548	COX7A2L	13 kDa	0.00067687	0.0012217	0.00070487	0.0015013	0.00045206	0.0004816	0.0011732	0	0.0012008	0	0	0.00085698	0.002564	0.0023109	0.0014498	0.0019537	0.00075852	9	5
UPF0505 protein C16orf62 OS=Homo sapiens OX=9606 GN=C16orf62 PE=1 SV=2	CP062_HUMAN	Q7Z3J2	C16orf62	110 kDa	0	2.4104e-05	0	0	0	0	2.7776e-05	6.5091e-05	0	2.9519e-05	0	0	3.0352e-05	0	0	3.8547e-05	8.9793e-05	4	3
Cytochrome P450 20A1 OS=Homo sapiens OX=9606 GN=CYP20A1 PE=1 SV=1	CP20A_HUMAN	Q6UW02	CYP20A1	52 kDa	0.00027837	0	0.00017393	0.00014818	0.00016732	0.00017825	0.00017369	0.00013568	0.0002963	0.00024612	0.00011485	0	0.00012653	0	8.9435e-05	8.0347e-05	0	10	3
Sterol 26-hydroxylase, mitochondrial OS=Homo sapiens OX=9606 GN=CYP27A1 PE=1 SV=1	CP27A_HUMAN	Q02318	CYP27A1	60 kDa	0	4.3713e-05	0.00010088	0	0	0	0	0	0	0	0	0	0	0	0	0	0	2	0
Cytochrome P450 2U1 OS=Homo sapiens OX=9606 GN=CYP2U1 PE=1 SV=1	CP2U1_HUMAN	Q7Z449	CYP2U1	62 kDa	9.4563e-05	0	9.8474e-05	0	0	0	0.00019668	5.7612e-05	0.00020131	0.00010451	0	0	5.373e-05	0	7.5954e-05	0	0	6	2
Cholesterol 24-hydroxylase OS=Homo sapiens OX=9606 GN=CYP46A1 PE=1 SV=1	CP46A_HUMAN	Q9Y6A2	CYP46A1	57 kDa	0	0	0	0	0	0	0	0	0	0	0	0	0.00017538	0.00013172	0	0	0	0	2
Cytochrome P450 4X1 OS=Homo sapiens OX=9606 GN=CYP4X1 PE=2 SV=1	CP4X1_HUMAN	Q8N118	CYP4X1	59 kDa	0	0	0	0	0	0	0	0	0	0	0	0	0.00011485	0.00012939	0	7.2928e-05	0	0	3
Lanosterol 14-alpha demethylase OS=Homo sapiens OX=9606 GN=CYP51A1 PE=1 SV=3	CP51A_HUMAN	Q16850	CYP51A1	57 kDa	0.00025568	0	5.325e-05	6.8052e-05	0	0	0	0.00024923	0.00021772	5.6515e-05	5.2746e-05	0	0.00017433	0	0.00024644	7.3798e-05	0	7	3
Carboxypeptidase N subunit 2 OS=Homo sapiens OX=9606 GN=CPN2 PE=1 SV=3	CPN2_HUMAN	P22792	CPN2	61 kDa	4.7195e-05	0	0	6.2807e-05	0	5.0369e-05	0	0	0.00020094	0	9.7362e-05	0	0	0	0	0	0.00010577	5	1
Copine-1 OS=Homo sapiens OX=9606 GN=CPNE1 PE=1 SV=1	CPNE1_HUMAN	Q99829	CPNE1	59 kDa	0.00028739	0.00021612	0.00019952	0.00012749	4.7984e-05	0.00015336	0	0.00011673	0.00010197	0.00031762	0.00039525	9.0965e-05	0	0	0	0	0.00032205	11	1
Copine-2 OS=Homo sapiens OX=9606 GN=CPNE2 PE=1 SV=3	CPNE2_HUMAN	Q96FN4	CPNE2	61 kDa	4.6936e-05	0	0	0	0	0	0	0	0	0	0.00029049	0	0	0	0	0	0	2	0
Copine-3 OS=Homo sapiens OX=9606 GN=CPNE3 PE=1 SV=1	CPNE3_HUMAN	O75131	CPNE3	60 kDa	0.00067057	0.0003458	0.00024939	0.00031871	0.00023992	0.00076679	0.00034867	0.00058363	0.00066279	0.00047643	0.00034584	0.00022741	0.00038102	0.00012264	0.00046166	0.00041475	0.00037573	12	5
Copine-4 OS=Homo sapiens OX=9606 GN=CPNE4 PE=1 SV=1	CPNE4_HUMAN	Q96A23	CPNE4	62 kDa	0	0	0	0	0	0	0	0	0	0	0	4.3849e-05	0.00010495	0	0	0	0	1	1
Copine-5 OS=Homo sapiens OX=9606 GN=CPNE5 PE=1 SV=2	CPNE5_HUMAN	Q9HCH3	CPNE5	66 kDa	0	0.00015657	9.0337e-05	0	0	0	0	0	0	0	0	0.00028831	0.00024645	0.00016659	0	0	0	3	2
Copine-6 OS=Homo sapiens OX=9606 GN=CPNE6 PE=1 SV=3	CPNE6_HUMAN	O95741	CPNE6	62 kDa	0	0.00020836	0.00033661	0	0	0	0	0	0	0	0	8.7699e-05	0	0	0	0	0	3	0
Calpain small subunit 1 OS=Homo sapiens OX=9606 GN=CAPNS1 PE=1 SV=1	CPNS1_HUMAN	P04632	CAPNS1	28 kDa	0	0.00043306	0	0	0.00019229	0.00061458	0	0	0.00010216	0.00021214	0.00049499	0.0002734	0	0	0	0	0	7	0
Cleavage and polyadenylation specificity factor subunit 5 OS=Homo sapiens OX=9606 GN=NUDT21 PE=1 SV=1	CPSF5_HUMAN	O43809	NUDT21	26 kDa	0	0	0	0	0	0.00036279	0	0.00027613	0	0.00025046	0.00011688	0	0	0	0.00018202	0	0	4	1
Carnitine O-palmitoyltransferase 1, liver isoform OS=Homo sapiens OX=9606 GN=CPT1A PE=1 SV=2	CPT1A_HUMAN	P50416	CPT1A	88 kDa	0.00073204	0.00045042	0.00034651	0.00030997	0.00043335	3.5513e-05	0.00034603	0.00012163	0.00042502	0.00011033	0.00024026	0.00022118	0.00034032	0.0002982	0.00042762	0.00014406	0.00041017	12	5
Carnitine O-palmitoyltransferase 1, brain isoform OS=Homo sapiens OX=9606 GN=CPT1C PE=1 SV=1	CPT1C_HUMAN	Q8TCG5	CPT1C	91 kDa	0	0	6.6712e-05	0	0	0	0	0	0	0	0	6.0832e-05	0.0001092	0.00012303	5.1456e-05	0	3.5895e-05	2	4
Carnitine O-palmitoyltransferase 2, mitochondrial OS=Homo sapiens OX=9606 GN=CPT2 PE=1 SV=2	CPT2_HUMAN	P23786	CPT2	74 kDa	7.818e-05	0.00038804	0.00012212	5.2021e-05	0.00027412	0	0	0	8.3217e-05	0	0	0.00018559	0.00013326	0	0	0	8.761e-05	7	2
Probable serine carboxypeptidase CPVL OS=Homo sapiens OX=9606 GN=CPVL PE=1 SV=2	CPVL_HUMAN	Q9H3G5	CPVL	54 kDa	0	0	0	0.00014382	0.00010827	0	0	6.5843e-05	0	0.0002986	5.5738e-05	0.00010262	0	0	0	0	0	6	0
Uncharacterized protein C17orf62 OS=Homo sapiens OX=9606 GN=C17orf62 PE=1 SV=1	CQ062_HUMAN	Q9BQA9	C17orf62	21 kDa	0	0	0.00014323	0	0	0	0	0	0	0	0	0	0	0	0	0	0	1	0
Cysteine-rich with EGF-like domain protein 1 OS=Homo sapiens OX=9606 GN=CRELD1 PE=1 SV=3	CREL1_HUMAN	Q96HD1	CRELD1	45 kDa	0	0	0	8.15e-05	0	0	0	0	6.5187e-05	0	0	0	0	0	0	0	0	2	0
Crk-like protein OS=Homo sapiens OX=9606 GN=CRKL PE=1 SV=1	CRKL_HUMAN	P46109	CRKL	34 kDa	0	0.00030643	0	0.00011297	0.00017008	9.0598e-05	8.8278e-05	0.00010344	0	0	0	8.0607e-05	9.6467e-05	0	0	0.00024502	0	7	2
Carnosine synthase 1 OS=Homo sapiens OX=9606 GN=CARNS1 PE=1 SV=3	CRNS1_HUMAN	A5YM72	CARNS1	88 kDa	0	5.6135e-05	0	0	0.00012463	0	6.4687e-05	0	0	0	0	0	0.00010603	3.9818e-05	0	0.00022443	6.9707e-05	3	4
Cartilage-associated protein OS=Homo sapiens OX=9606 GN=CRTAP PE=1 SV=1	CRTAP_HUMAN	O75718	CRTAP	47 kDa	6.4143e-05	0	0	0	0	0.00061611	0	7.8157e-05	0	7.0891e-05	0	0	0	0	0	0	0	4	0
Protein crumbs homolog 2 OS=Homo sapiens OX=9606 GN=CRB2 PE=1 SV=2	CRUM2_HUMAN	Q5IJ48	CRB2	134 kDa	0.00018015	0	4.1689e-05	0	0	0	0	0	4.2612e-05	8.8489e-05	2.0647e-05	0	0	0	0	0	0	5	0
Alpha-crystallin B chain OS=Homo sapiens OX=9606 GN=CRYAB PE=1 SV=2	CRYAB_HUMAN	P02511	CRYAB	20 kDa	0.0022047	0.010346	0.0050509	0.0046944	0.0067731	0.0029804	0.0048911	0.0071637	0.0037547	0.0037361	0.0048514	0.0037683	0.0085183	0.0050806	0.018653	0.012303	0.014659	12	5
Lambda-crystallin homolog OS=Homo sapiens OX=9606 GN=CRYL1 PE=1 SV=3	CRYL1_HUMAN	Q9Y2S2	CRYL1	35 kDa	0	0.00021829	0	0	0	0	0	0	0	0	0	7.6564e-05	9.1628e-05	0	0	0	0	2	1
Ketimine reductase mu-crystallin OS=Homo sapiens OX=9606 GN=CRYM PE=1 SV=1	CRYM_HUMAN	Q14894	CRYM	34 kDa	0	0.00044354	0.00051181	0.00098111	0.00024619	0.00017485	0.0005963	0.00049906	0.00034877	0.00036213	0	0.001789	0.00055852	0.00052436	0	0.00011822	0.00091795	10	4
CSC1-like protein 1 OS=Homo sapiens OX=9606 GN=TMEM63A PE=1 SV=3	CSCL1_HUMAN	O94886	TMEM63A	92 kDa	3.1873e-05	2.8763e-05	6.6381e-05	0	0	0	0	0	0	0	0	0	0.00010866	4.0805e-05	5.1201e-05	9.1996e-05	3.5717e-05	3	5
CSC1-like protein 2 OS=Homo sapiens OX=9606 GN=TMEM63B PE=1 SV=1	CSCL2_HUMAN	Q5T3F8	TMEM63B	95 kDa	3.0915e-05	5.5797e-05	6.4387e-05	4.1142e-05	3.097e-05	0	3.2149e-05	3.767e-05	0	0	0	0	0.00017566	3.9579e-05	0	0	0	7	2
Cold shock domain-containing protein E1 OS=Homo sapiens OX=9606 GN=CSDE1 PE=1 SV=2	CSDE1_HUMAN	O75534	CSDE1	89 kDa	0	0	0	0	9.687e-05	0.0002752	6.7038e-05	7.8549e-05	6.8617e-05	0.00017812	9.9741e-05	0.00012243	0	0	5.1778e-05	0	0	8	1
Casein kinase II subunit alpha' OS=Homo sapiens OX=9606 GN=CSNK2A2 PE=1 SV=1	CSK22_HUMAN	P19784	CSNK2A2	41 kDa	0.00022047	0	7.6528e-05	0	0	7.8432e-05	0.00022927	8.9546e-05	0.00015645	0.00048732	0	6.9783e-05	0	0	0	0.00010606	8.2353e-05	8	2
Casein kinase II subunit beta OS=Homo sapiens OX=9606 GN=CSNK2B PE=1 SV=1	CSK2B_HUMAN	P67870	CSNK2B	25 kDa	0	0	0	0	0	0.00025536	0.00012441	0.00058309	0	0.00079332	0.000617	0.0001136	0.0002719	0	0	0.00069061	0	6	2
Peripheral plasma membrane protein CASK OS=Homo sapiens OX=9606 GN=CASK PE=1 SV=3	CSKP_HUMAN	O14936	CASK	105 kDa	5.5553e-05	2.5067e-05	2.8925e-05	3.6965e-05	2.7827e-05	5.929e-05	0.00025997	3.3846e-05	0.00014783	6.1398e-05	0.00017191	2.6376e-05	9.4696e-05	3.5561e-05	0.00013386	0	0.00046691	12	4
COP9 signalosome complex subunit 1 OS=Homo sapiens OX=9606 GN=GPS1 PE=1 SV=4	CSN1_HUMAN	Q13098	GPS1	56 kDa	0.00020954	4.7274e-05	5.4552e-05	6.9715e-05	0	0.00011182	0.00010895	0.00019149	5.576e-05	0.00011579	0.00010807	0.00014923	0	0	0	0	0	11	0
COP9 signalosome complex subunit 2 OS=Homo sapiens OX=9606 GN=COPS2 PE=1 SV=1	CSN2_HUMAN	P61201	COPS2	52 kDa	0.00034837	0.00026198	0.00018139	0.00023181	0.00023266	0.00049573	0.00054342	0.00049523	0.00030901	0.0006417	0.00047912	0.00027567	0	0	0	8.3793e-05	0.00071571	12	2
COP9 signalosome complex subunit 4 OS=Homo sapiens OX=9606 GN=COPS4 PE=1 SV=1	CSN4_HUMAN	Q9BT78	COPS4	46 kDa	0.00031676	0.0004002	0.00032986	0.00059017	6.3467e-05	0.00087898	0.00052706	0.00061756	0.00026974	0.00091023	0.00065348	0.00048126	0	0	0.00030531	0.00018286	0.00049696	12	3
COP9 signalosome complex subunit 5 OS=Homo sapiens OX=9606 GN=COPS5 PE=1 SV=4	CSN5_HUMAN	Q92905	COPS5	38 kDa	0.00023103	0.00013899	8.0194e-05	0.00040994	0.0001543	8.2189e-05	0.00040042	9.3836e-05	8.1971e-05	0.00042556	7.9435e-05	0	0	0	0.00024742	0	8.6298e-05	11	2
COP9 signalosome complex subunit 6 OS=Homo sapiens OX=9606 GN=COPS6 PE=1 SV=1	CSN6_HUMAN	Q7L5N1	COPS6	36 kDa	0.00031463	0.00014197	0.00016382	0	7.8799e-05	8.3949e-05	0.00057259	0.00057507	0.0003349	0.0005216	0.00024341	0.00022407	0.00017877	0	0.00025272	0.00022704	0.00044073	11	4
COP9 signalosome complex subunit 7a OS=Homo sapiens OX=9606 GN=COPS7A PE=1 SV=1	CSN7A_HUMAN	Q9UBW8	COPS7A	30 kDa	0	0.00016881	0	0	0.0001874	0.00039929	0.0005836	0.0003419	0.00019912	0.00051686	9.6477e-05	0	0	0	0	0	0.00020963	8	1
COP9 signalosome complex subunit 7b OS=Homo sapiens OX=9606 GN=COPS7B PE=1 SV=1	CSN7B_HUMAN	Q9H9Q2	COPS7B	30 kDa	0.00019486	0	0	0	9.7604e-05	0.00020796	0	0	0.00020741	0	0.00020099	9.2515e-05	0	0	0	0	0	6	0
COP9 signalosome complex subunit 8 OS=Homo sapiens OX=9606 GN=COPS8 PE=1 SV=1	CSN8_HUMAN	Q99627	COPS8	23 kDa	0	0	0	0	0	0.00052538	0.00063991	0.00059983	0	0.00095211	0.00050777	0	0	0	0.00059309	0	0	5	1
Versican core protein OS=Homo sapiens OX=9606 GN=VCAN PE=1 SV=3	CSPG2_HUMAN	P13611	VCAN	373 kDa	7.574e-06	0.00012303	5.521e-05	0	6.0701e-05	4.0417e-05	2.3629e-05	0.0001292	4.8372e-05	8.3708e-06	7.8125e-06	3.596e-05	0.00055085	0.00034908	1.2167e-05	4.3723e-05	0.00022916	11	5
Chondroitin sulfate proteoglycan 4 OS=Homo sapiens OX=9606 GN=CSPG4 PE=1 SV=2	CSPG4_HUMAN	Q6UVK1	CSPG4	251 kDa	0	1.9993e-05	0	0	0	0	0	0.00024295	1.1791e-05	0	0.00015996	0	0	0	0	0	0	4	0
Cysteine and glycine-rich protein 1 OS=Homo sapiens OX=9606 GN=CSRP1 PE=1 SV=3	CSRP1_HUMAN	P21291	CSRP1	21 kDa	0	0	0.00041635	0.0010641	0	0	0.00055437	0.00032478	0	0.00044187	0	0.00012655	0.00060579	0.00017062	0	0	0	6	2
Calsyntenin-1 OS=Homo sapiens OX=9606 GN=CLSTN1 PE=1 SV=1	CSTN1_HUMAN	O94985	CLSTN1	110 kDa	0	0	0	0	2.6266e-05	0	0	9.5844e-05	0	0	0	0	5.9591e-05	0	4.2119e-05	3.7839e-05	0	2	3
Calsyntenin-3 OS=Homo sapiens OX=9606 GN=CLSTN3 PE=1 SV=1	CSTN3_HUMAN	Q9BQT9	CLSTN3	106 kDa	0	0	0	0	2.6953e-05	0	0	0	0	0	0	0	0	0	0	0	0	1	0
UPF0687 protein C20orf27 OS=Homo sapiens OX=9606 GN=C20orf27 PE=1 SV=3	CT027_HUMAN	Q9GZN8	C20orf27	19 kDa	0.00059129	0	0	0	0	0	0	0	0.00047204	0	0	0	0	0	0	0	0.00033131	2	1
C-terminal-binding protein 1 OS=Homo sapiens OX=9606 GN=CTBP1 PE=1 SV=2	CTBP1_HUMAN	Q13363	CTBP1	48 kDa	5.8457e-05	5.2754e-05	6.0875e-05	0.00015559	5.8562e-05	0.00024956	0.00012158	0.00014246	0.00018667	0.00019382	0	0.00055509	0.00013286	0	9.3907e-05	0	0.00052407	11	3
Endoplasmic reticulum export factor CTAGE5 OS=Homo sapiens OX=9606 GN=CTAGE5 PE=1 SV=4	CTGE5_HUMAN (+1)	Q96PC5	CTAGE5	91 kDa	3.1992e-05	0	0	0	0	0	0	0	0	0	0	0	0	0	0	0	0	1	0
Choline transporter-like protein 1 OS=Homo sapiens OX=9606 GN=SLC44A1 PE=1 SV=1	CTL1_HUMAN	Q8WWI5	SLC44A1	73 kDa	7.8299e-05	0.00028264	0.00016307	0	0.00027454	0.0002507	0.00016285	0.00014311	0.00012502	0.00017307	0.00012115	0.00018588	0.00026693	0.00015036	0.00012578	5.65e-05	0.0003071	11	5
Choline transporter-like protein 2 OS=Homo sapiens OX=9606 GN=SLC44A2 PE=1 SV=3	CTL2_HUMAN	Q8IWA5	SLC44A2	80 kDa	0.00043719	0.00036166	0.00026557	9.6969e-05	0.00018249	0	0.00011366	4.4393e-05	7.7559e-05	4.0265e-05	0.00011274	0.00024216	0.00033121	0.00023321	0.0002341	0.00010516	0.00032661	11	5
Catenin alpha-1 OS=Homo sapiens OX=9606 GN=CTNNA1 PE=1 SV=1	CTNA1_HUMAN	P35221	CTNNA1	100 kDa	5.678e-05	2.562e-05	2.9564e-05	7.5563e-05	0	6.0599e-05	0.00014762	0	9.0657e-05	0.00015688	8.7852e-05	0	0	0	0	0	0.00012726	9	1
Catenin alpha-2 OS=Homo sapiens OX=9606 GN=CTNNA2 PE=1 SV=5	CTNA2_HUMAN	P26232	CTNNA2	105 kDa	0.00021592	0.00014614	0.00019674	0	5.4076e-05	0	8.4202e-05	0.00013155	0.00017237	2.9829e-05	0.00016704	0.00025629	0	0.00017277	0	0	6.049e-05	10	2
Catenin beta-1 OS=Homo sapiens OX=9606 GN=CTNNB1 PE=1 SV=1	CTNB1_HUMAN	P35222	CTNNB1	85 kDa	0.00023054	0.00026748	0.00030866	0.00013148	0.00039591	0.0001406	0.00041098	0.00016052	0.00045572	0.00014559	0.00047559	0.00043782	0.00041168	0.00021082	0.00015872	0.00014259	0.0006274	12	5
Catenin delta-1 OS=Homo sapiens OX=9606 GN=CTNND1 PE=1 SV=1	CTND1_HUMAN	O60716	CTNND1	108 kDa	0.00010629	2.3979e-05	0	0	0	0	8.2897e-05	0	8.485e-05	5.8734e-05	0.00010963	2.5231e-05	0	0	0	0	0	7	0
Cullin-1 OS=Homo sapiens OX=9606 GN=CUL1 PE=1 SV=2	CUL1_HUMAN	Q13616	CUL1	90 kDa	0.00013258	0	0	4.4111e-05	0	0.00017688	3.4469e-05	8.0776e-05	7.0563e-05	3.6633e-05	0	3.1474e-05	0	4.2435e-05	5.3246e-05	4.7836e-05	0.00011143	8	4
Cullin-2 OS=Homo sapiens OX=9606 GN=CUL2 PE=1 SV=2	CUL2_HUMAN	Q13617	CUL2	87 kDa	6.905e-05	0	7.1906e-05	9.1892e-05	6.9174e-05	7.3694e-05	7.1807e-05	8.4137e-05	0	7.6315e-05	3.5612e-05	6.5568e-05	7.8468e-05	0	0	0	3.869e-05	10	2
Cullin-3 OS=Homo sapiens OX=9606 GN=CUL3 PE=1 SV=2	CUL3_HUMAN	Q13618	CUL3	89 kDa	0.00010047	0	0	4.457e-05	0	0	0	0	0	3.7015e-05	0	3.1802e-05	0	0	0	0	0.00011259	4	1
Cullin-4B OS=Homo sapiens OX=9606 GN=CUL4B PE=1 SV=4	CUL4B_HUMAN	Q13620	CUL4B	104 kDa	0	0	0	3.7492e-05	0	0	0	0	0	3.1136e-05	2.9059e-05	2.6751e-05	0	0	0	0	3.157e-05	4	1
Cullin-5 OS=Homo sapiens OX=9606 GN=CUL5 PE=1 SV=4	CUL5_HUMAN	Q93034	CUL5	91 kDa	6.5952e-05	0	0	0.00013165	3.3035e-05	3.5194e-05	0	0	0.0001053	3.6445e-05	3.4014e-05	9.3939e-05	0	0	5.2973e-05	4.759e-05	3.6953e-05	8	3
Cytochrome c oxidase subunit 6B1 OS=Homo sapiens OX=9606 GN=COX6B1 PE=1 SV=2	CX6B1_HUMAN	P14854	COX6B1	10 kDa	0.0011963	0.0018893	0.0018687	0.0015921	0.0017977	0.0003192	0.00062205	0.00036443	0.0025468	0.00033055	0.001851	0.001704	0.0033988	0.0038291	0.0028827	0.0034531	0.0013406	12	5
Cytochrome c oxidase subunit 7A2, mitochondrial OS=Homo sapiens OX=9606 GN=COX7A2 PE=1 SV=1	CX7A2_HUMAN	P14406	COX7A2	9 kDa	0.0015495	0.0013983	0.0025817	0.002062	0.0024836	0.0013229	0.00064454	0.0011328	0.0016493	0.0010275	0.00063931	0.00029427	0.0038738	0.001587	0.00099564	0.0013417	0.00069455	12	5
Gap junction alpha-1 protein OS=Homo sapiens OX=9606 GN=GJA1 PE=1 SV=2	CXA1_HUMAN	P17302	GJA1	43 kDa	0.000202	0.00048611	0.001192	0.00071686	0.0012816	0.00035931	0.00084026	0	0.00014334	0.00022325	6.9453e-05	0.00031969	0.00099472	0.0013793	0.00010816	0.00048587	0.00037727	11	5
Cytochrome c1, heme protein, mitochondrial OS=Homo sapiens OX=9606 GN=CYC1 PE=1 SV=3	CY1_HUMAN	P08574	CYC1	35 kDa	0.00079142	0.00092847	0.0014835	0.00031597	0.0011893	0.00033786	0.00065842	0.00057861	0.00084241	0.00052481	0.00048981	0.00090181	0.001439	0.0013172	0.0016528	0.0014848	0.00088688	12	5
Cytochrome b-245 light chain OS=Homo sapiens OX=9606 GN=CYBA PE=1 SV=3	CY24A_HUMAN	P13498	CYBA	21 kDa	0.00026381	0.0003571	0.0012362	0.0010532	0.00026428	0.001267	0.001646	0.00032145	0.00056161	0.0007289	0.0013606	0.00062626	0.0011992	0	0.00063568	0.00038072	0	12	3
Cytochrome b-245 heavy chain OS=Homo sapiens OX=9606 GN=CYBB PE=1 SV=2	CY24B_HUMAN	P04839	CYBB	65 kDa	0.00022562	0.00020361	0.00032894	0.00024021	0.00031644	0.0004816	0.00042234	0	0.00043229	0.00049872	0.00018618	0.00029994	0.00035896	0.00011554	0.00014498	0.00026049	0	11	4
Cytochrome b5 OS=Homo sapiens OX=9606 GN=CYB5A PE=1 SV=2	CYB5_HUMAN	P00167	CYB5A	15 kDa	0.0011517	0.00086611	0	0	0.0011538	0.00020486	0.00039923	0	0	0.00084857	0	0.00018227	0.00021813	0.00049149	0.0006167	0.00055404	0.0010755	7	5
Cytochrome b5 type B OS=Homo sapiens OX=9606 GN=CYB5B PE=1 SV=2	CYB5B_HUMAN	O43169	CYB5B	16 kDa	0.001057	0.0015898	0.0016511	0.00023445	0.0014119	0.00018802	0.0010992	0.00085866	0.00075009	0.00077883	0.00072688	0.00066915	0.001001	0	0.00028301	0.00076275	0.0011845	12	4
Calcyclin-binding protein OS=Homo sapiens OX=9606 GN=CACYBP PE=1 SV=2	CYBP_HUMAN	Q9HB71	CACYBP	26 kDa	0.00033844	0.00010181	0.00035243	0	0.00067809	0.0003612	0.00035195	0.00054984	0.00096064	0.00049872	0.00023273	0.00053562	0.0002564	0	0.00036245	0.00032562	0.0016435	11	4
Cytochrome b reductase 1 OS=Homo sapiens OX=9606 GN=CYBRD1 PE=1 SV=1	CYBR1_HUMAN	Q53TN4	CYBRD1	32 kDa	0.00017987	0	0.00018731	0.00011969	0	0.00019197	9.3525e-05	0	0	0.00019879	0.00018553	0	0	0	0	0	0	7	0
Cytochrome c OS=Homo sapiens OX=9606 GN=CYCS PE=1 SV=2	CYC_HUMAN	P99999	CYCS	12 kDa	0.00024496	0.00088426	0.0010204	0.000652	0.00098162	0.0010458	0.00025475	0	0.00026075	0.00027074	0.00075803	0.0011631	0.00083512	0.0015681	0	0.0010606	0.00054902	11	4
Cytoplasmic FMR1-interacting protein 1 OS=Homo sapiens OX=9606 GN=CYFIP1 PE=1 SV=1	CYFP1_HUMAN	Q7L576	CYFIP1	145 kDa	0.00012317	7.41e-05	0.00010688	0.00027318	0.00010282	0.0002629	0.00010674	0.00032517	0.0001311	0.00031762	0.00027526	9.7462e-05	0.00011664	7.8842e-05	0.0001319	0.0001185	0.00016103	12	5
Cytoplasmic FMR1-interacting protein 2 OS=Homo sapiens OX=9606 GN=CYFIP2 PE=1 SV=2	CYFP2_HUMAN	Q96F07	CYFIP2	148 kDa	2.0126e-05	5.4488e-05	8.3834e-05	8.0352e-05	4.0325e-05	0	4.186e-05	0.00012262	2.1423e-05	2.2243e-05	2.076e-05	7.6445e-05	6.8614e-05	5.1533e-05	3.2331e-05	8.7137e-05	0.00015788	11	5
Cystatin-B OS=Homo sapiens OX=9606 GN=CSTB PE=1 SV=2	CYTB_HUMAN	P04080	CSTB	11 kDa	0.0013123	0.0026054	0.0021865	0.0010479	0.003944	0.0016807	0.0021835	0.0031981	0.0027937	0.0023206	0.0018951	0.002243	0.0014913	0.0013441	0	0.0011363	0.0020588	12	4
Cystatin-C OS=Homo sapiens OX=9606 GN=CST3 PE=1 SV=1	CYTC_HUMAN	P01034	CST3	16 kDa	0.00035235	0.00047695	0.00036692	0.00070335	0.00052947	0.00018802	0.00073283	0.000644	0.00075009	0.00019471	0.0014538	0.00066915	0	0.00045109	0.00056601	0.0005085	0.00098711	12	4
Probable C-mannosyltransferase DPY19L1 OS=Homo sapiens OX=9606 GN=DPY19L1 PE=2 SV=1	D19L1_HUMAN	Q2PZI1	DPY19L1	77 kDa	0.00045727	0.00024071	0.00027777	0	0.00011452	0.00012201	0.00011888	0.00027859	0.0002028	0.00012634	0.00035375	7.2368e-05	4.3303e-05	0	0	0	0	11	1
Probable C-mannosyltransferase DPY19L3 OS=Homo sapiens OX=9606 GN=DPY19L3 PE=2 SV=1	D19L3_HUMAN	Q6ZPD9	DPY19L3	83 kDa	0.00021554	0.00012967	0.00011223	9.5614e-05	0	0	0.00022415	0.00030641	0.00038238	3.9703e-05	0.00037055	6.8224e-05	0.00012247	4.5991e-05	0.00023083	5.1844e-05	0.00012077	10	5
Dynein assembly factor 5, axonemal OS=Homo sapiens OX=9606 GN=DNAAF5 PE=1 SV=4	DAAF5_HUMAN	Q86Y56	DNAAF5	94 kDa	0.00021058	0	0	0	6.0275e-05	0	0.00015642	7.3313e-05	6.4043e-05	6.6496e-05	0.00015515	0	0	0	0	0	3.3712e-05	7	1
Disheveled-associated activator of morphogenesis 2 OS=Homo sapiens OX=9606 GN=DAAM2 PE=1 SV=3	DAAM2_HUMAN	Q86T65	DAAM2	124 kDa	0	0	0	0	0	0	0	0	0	0	0	0	8.2105e-05	0	0	0	0.00016193	0	2
Dolichyl-diphosphooligosaccharide--protein glycosyltransferase subunit DAD1 OS=Homo sapiens OX=9606 GN=DAD1 PE=1 SV=3	DAD1_HUMAN	P61803	DAD1	12 kDa	0.00091048	0.00020541	0.0014222	0.00060584	0.00091212	0.0012147	0.0011836	0.0011094	0.0014537	0.0007547	0.00093916	0.00086457	0.0010347	0.0020399	0.0018283	0.0016425	0.00076523	12	5
Dystroglycan OS=Homo sapiens OX=9606 GN=DAG1 PE=1 SV=2	DAG1_HUMAN	Q14118	DAG1	97 kDa	0	2.5935e-05	0	0	2.879e-05	0	0	0	0.00021413	0	2.9644e-05	0	9.7976e-05	3.6793e-05	9.2333e-05	0	3.2205e-05	4	4
Diablo homolog, mitochondrial OS=Homo sapiens OX=9606 GN=DIABLO PE=1 SV=1	DBLOH_HUMAN	Q9NR28	DIABLO	27 kDa	0	0	0	0.00028644	0.00021563	0	0	0	0	0	0	0.00010219	0	0.00027556	0.00069153	0.00015532	0.0001206	3	4
Drebrin-like protein OS=Homo sapiens OX=9606 GN=DBNL PE=1 SV=1	DBNL_HUMAN	Q9UJU6	DBNL	48 kDa	0	0	0	0.00023881	5.9924e-05	6.384e-05	0	0	0	0.00013222	0	0	0	0	0	0	0	4	0
Cytoplasmic dynein 1 intermediate chain 1 OS=Homo sapiens OX=9606 GN=DYNC1I1 PE=1 SV=2	DC1I1_HUMAN	O14576	DYNC1I1	73 kDa	0	0	0	0.00010614	0.0001598	0	8.294e-05	0.00034014	0	0	0	0.0001136	0	0.00010211	0.00012812	0.0001151	0.00053625	5	4
Cytoplasmic dynein 1 intermediate chain 2 OS=Homo sapiens OX=9606 GN=DYNC1I2 PE=1 SV=3	DC1I2_HUMAN	Q13409	DYNC1I2	71 kDa	0.00084662	3.6382e-05	8.3965e-05	0.00091208	0	0.00081751	0.00062888	0.00058949	0	0.00071291	0.00079011	7.6564e-05	0	0	0.00012953	0	0.0013102	10	2
Cytoplasmic dynein 1 light intermediate chain 1 OS=Homo sapiens OX=9606 GN=DYNC1LI1 PE=1 SV=3	DC1L1_HUMAN	Q9Y6G9	DYNC1LI1	57 kDa	0.00054098	4.4382e-05	0.00010243	0.00058904	0.00024634	0.00062985	0.00056258	0.00071911	0.0001047	0.00065225	0.00040583	0.0002802	0	0	0.00031601	0	0.0008818	12	2
Cytoplasmic dynein 1 light intermediate chain 2 OS=Homo sapiens OX=9606 GN=DYNC1LI2 PE=1 SV=1	DC1L2_HUMAN	O43237	DYNC1LI2	54 kDa	0.00020912	0.00014154	0.00010888	6.9573e-05	0.00010475	5.5795e-05	0.00021747	0.00031851	0	0.00023112	0.0004314	0.00029785	0	0	0	0	0.0011717	11	1
DDB1- and CUL4-associated factor 7 OS=Homo sapiens OX=9606 GN=DCAF7 PE=1 SV=1	DCAF7_HUMAN	P61962	DCAF7	39 kDa	0	0	0	0	7.5343e-05	0.00016053	0.00015642	0.00018328	8.0054e-05	0.00016624	0	0	0	0	0	0	8.428e-05	6	1
Dephospho-CoA kinase domain-containing protein OS=Homo sapiens OX=9606 GN=DCAKD PE=1 SV=1	DCAKD_HUMAN	Q8WVC6	DCAKD	27 kDa	0.0011135	0.00030145	0.00046381	0.00059273	0.00066928	0.00023767	0.00057897	0.00013568	0.00023704	0.00024612	0.00080398	0.00074012	0.00012653	0.00028511	0.00071548	0.00048208	0.00062389	12	5
Dermcidin OS=Homo sapiens OX=9606 GN=DCD PE=1 SV=2	DCD_HUMAN	P81605	DCD	11 kDa	0	0	0	0	0	0	0	0	0.00024889	0	0	0	0	0.0011974	0	0	0	1	1
Serine/threonine-protein kinase DCLK1 OS=Homo sapiens OX=9606 GN=DCLK1 PE=1 SV=2	DCLK1_HUMAN	O15075	DCLK1	82 kDa	0.00010428	9.4102e-05	0.00025337	0.00018503	0.00010446	0	0.00010844	0.00033882	0.00040698	0.00038415	3.5853e-05	0.00039607	7.8998e-05	0.0001335	0.00027918	0.00015049	0.00054531	11	5
Serine/threonine-protein kinase DCLK2 OS=Homo sapiens OX=9606 GN=DCLK2 PE=1 SV=4	DCLK2_HUMAN	Q8N568	DCLK2	84 kDa	0.00016789	0	0	0.00017875	0.00013456	0	0.00010476	0.00032732	0.00032168	0	0.00020782	6.377e-05	0	0	0.00048547	0	0.00060206	8	2
Dynactin subunit 1 OS=Homo sapiens OX=9606 GN=DCTN1 PE=1 SV=3	DCTN1_HUMAN	Q14203	DCTN1	142 kDa	0.00030189	9.0813e-05	8.3834e-05	0.00040176	0.00020162	0.00027924	0.00027209	0.00053952	4.2846e-05	0.0003559	0.00029064	0.00047778	2.2871e-05	2.5767e-05	0.00025865	0.0003195	0.00056384	12	5
Dynactin subunit 2 OS=Homo sapiens OX=9606 GN=DCTN2 PE=1 SV=4	DCTN2_HUMAN	Q13561	DCTN2	44 kDa	0.00019243	0.00023154	0.00020039	0.00076825	0.00032129	0.00034228	0.00033352	0.00046894	0	0.00014178	0.0005293	0.00036545	7.2891e-05	0	0.00020608	0.00027771	0.00014376	11	4
Dynactin subunit 3 OS=Homo sapiens OX=9606 GN=DCTN3 PE=1 SV=1	DCTN3_HUMAN	O75935	DCTN3	21 kDa	0	0	0	0	0.00013853	0.00014759	0.00028762	0	0	0	0	0.00039394	0	0	0	0.00019957	0	4	1
L-xylulose reductase OS=Homo sapiens OX=9606 GN=DCXR PE=1 SV=2	DCXR_HUMAN	Q7Z4W1	DCXR	26 kDa	0	0	0.00021955	0	0.00021121	0	0	0	0	0	0	0.0003003	0	0	0	0.00015213	0	3	1
ATP-dependent RNA helicase DDX19A OS=Homo sapiens OX=9606 GN=DDX19A PE=1 SV=1	DD19A_HUMAN	Q9NUU7	DDX19A	54 kDa	0.00010762	4.856e-05	0	0	5.3907e-05	0.00017229	0.00011192	0.0001967	0.00022911	0.00011894	0.00011101	5.1096e-05	0	0	0	7.7658e-05	0.0002412	10	2
N(G),N(G)-dimethylarginine dimethylaminohydrolase 1 OS=Homo sapiens OX=9606 GN=DDAH1 PE=1 SV=3	DDAH1_HUMAN	O94760	DDAH1	31 kDa	0	0.00089589	0.00046991	0.00036032	0.00081371	0.00019264	0.00028156	0.00010997	0.00028819	9.9744e-05	0.00037237	0.00085698	0.00082047	0.0010399	0.0011598	0.00039074	0.00030341	11	5
N(G),N(G)-dimethylarginine dimethylaminohydrolase 2 OS=Homo sapiens OX=9606 GN=DDAH2 PE=1 SV=1	DDAH2_HUMAN	O95865	DDAH2	30 kDa	0	0.00024433	9.3982e-05	0.00012011	0.00045206	0	0.00018771	0	0.00038426	0.00039898	9.3092e-05	0.00051419	0.00041024	0.00011554	0.00072489	0.00026049	0.00060681	9	5
DNA damage-binding protein 1 OS=Homo sapiens OX=9606 GN=DDB1 PE=1 SV=1	DDB1_HUMAN	Q16531	DDB1	127 kDa	9.025e-05	4.0722e-05	0	6.0053e-05	2.2603e-05	0.0002408	0.00016424	0.00016495	0.00012008	0.00022443	0.000256	2.1425e-05	0	0	7.2489e-05	9.7685e-05	0.00012642	11	3
Protein DDI1 homolog 2 OS=Homo sapiens OX=9606 GN=DDI2 PE=1 SV=1	DDI2_HUMAN	Q5TDH0	DDI2	45 kDa	0.00038678	0	6.713e-05	0	6.458e-05	0	0	7.8549e-05	6.8617e-05	7.1246e-05	0	0.00018364	0	0	0.00010356	0.00018607	0.00014448	7	3
Epithelial discoidin domain-containing receptor 1 OS=Homo sapiens OX=9606 GN=DDR1 PE=1 SV=1	DDR1_HUMAN	Q08345	DDR1	101 kDa	0	0	0	0	0	0	0	0	0.00011995	0	0	0	0	0	0	0	0	1	0
Discoidin domain-containing receptor 2 OS=Homo sapiens OX=9606 GN=DDR2 PE=1 SV=2	DDR2_HUMAN	Q16832	DDR2	97 kDa	0	8.1445e-05	0	0	0	0	0	0	0	0	0	0	0	0	0	0	0	1	0
DDRGK domain-containing protein 1 OS=Homo sapiens OX=9606 GN=DDRGK1 PE=1 SV=2	DDRGK_HUMAN	Q96HY6	DDRGK1	36 kDa	0.00049149	0	8.5302e-05	0.00043605	0	0.00026227	0.00017037	0	0.00017438	0	0.00016899	7.7784e-05	9.3087e-05	0	0.00039477	0	9.1795e-05	8	3
D-dopachrome decarboxylase-like protein OS=Homo sapiens OX=9606 GN=DDTL PE=2 SV=1	DDTL_HUMAN (+1)	A6NHG4	DDTL	14 kDa	0	0.00069289	0.00019989	0	0	0	0	0	0	0	0	0	0	0	0	0	0	2	0
ATP-dependent RNA helicase DDX1 OS=Homo sapiens OX=9606 GN=DDX1 PE=1 SV=2	DDX1_HUMAN	Q92499	DDX1	82 kDa	0.00031283	0.00025094	0	9.2513e-05	0	0.00014838	0.00014459	0.00012706	3.6998e-05	0.00042257	0.00025097	0.00036306	0	0	0	0	0.0001558	10	1
Probable ATP-dependent RNA helicase DDX17 OS=Homo sapiens OX=9606 GN=DDX17 PE=1 SV=2	DDX17_HUMAN	Q92841	DDX17	80 kDa	0.00045868	0	0	0.00042259	3.5346e-05	0.00018828	7.3383e-05	0.00047291	0.00015022	0.00023397	0.00018197	6.7007e-05	0	0	0.00017004	0.00015276	0.00015815	10	3
Probable ATP-dependent RNA helicase DDX23 OS=Homo sapiens OX=9606 GN=DDX23 PE=1 SV=3	DDX23_HUMAN	Q9BUQ8	DDX23	96 kDa	0	0	0	0	0	3.3477e-05	0	7.6442e-05	0	0.000104	3.2355e-05	0	0	0	0	0	0	4	0
Probable ATP-dependent RNA helicase DDX27 OS=Homo sapiens OX=9606 GN=DDX27 PE=1 SV=2	DDX27_HUMAN	Q96GQ7	DDX27	90 kDa	0	0	0	0	0	6.8973e-05	0	0	0	3.5713e-05	0	0	0	0	0	0	0	2	0
ATP-dependent RNA helicase DDX3X OS=Homo sapiens OX=9606 GN=DDX3X PE=1 SV=3	DDX3X_HUMAN	O00571	DDX3X	73 kDa	3.8854e-05	0.00014025	4.0461e-05	0	3.8924e-05	8.2934e-05	8.081e-05	9.4686e-05	8.2714e-05	0.00012882	0.00012023	0	4.4153e-05	4.9743e-05	0.00012483	5.6073e-05	4.354e-05	10	5
Probable ATP-dependent RNA helicase DDX5 OS=Homo sapiens OX=9606 GN=DDX5 PE=1 SV=1	DDX5_HUMAN	P17844	DDX5	69 kDa	4.1891e-05	0	0	0	0	0	0	0.00020418	0	0	0	7.9557e-05	0	0	6.7295e-05	0	0	3	1
Probable ATP-dependent RNA helicase DDX58 OS=Homo sapiens OX=9606 GN=DDX58 PE=1 SV=2	DDX58_HUMAN	O95786	DDX58	107 kDa	0	0	0	0	0	0	0.00014459	0	0	0	0	0	0	0	0	0	0	1	0
Probable ATP-dependent RNA helicase DDX6 OS=Homo sapiens OX=9606 GN=DDX6 PE=1 SV=2	DDX6_HUMAN	P26196	DDX6	54 kDa	0.00031952	4.8057e-05	0.00011091	0.00014174	0.0001067	0.0001705	0.00022152	0.00032444	0.00017005	0.00023542	0.00016479	0.00010113	0	0.00013636	0	7.6854e-05	0.00011935	12	3
2,4-dienoyl-CoA reductase, mitochondrial OS=Homo sapiens OX=9606 GN=DECR1 PE=1 SV=1	DECR_HUMAN	Q16698	DECR1	36 kDa	0.0003839	0.00076218	0.00055969	0.00051089	0.00069226	0.00065555	0.00039923	0.00018711	0.00032691	0.00025457	7.9198e-05	0.00021872	0.00026176	0.00049149	0.00098672	0.00044323	0.00068833	12	5
Peroxisomal 2,4-dienoyl-CoA reductase OS=Homo sapiens OX=9606 GN=DECR2 PE=1 SV=1	DECR2_HUMAN	Q9NUI1	DECR2	31 kDa	8.8086e-05	0.00015898	9.1729e-05	0	0.00017649	0	0	0	0	0	0	0	0	0	0	0.00038137	0	4	1
Neutrophil defensin 3 OS=Homo sapiens OX=9606 GN=DEFA3 PE=1 SV=1	DEF3_HUMAN	P59666	DEFA3	10 kDa	0.0024627	0.0017285	0.0017097	0.0029132	0.002193	0.0037964	0.0017073	0.0046678	0.0023301	0.0030242	0.0025402	0.001559	0.0006219	0.0017516	0	0.0007898	0.0027597	12	4
Deoxyribose-phosphate aldolase OS=Homo sapiens OX=9606 GN=DERA PE=1 SV=2	DEOC_HUMAN	Q9Y315	DERA	35 kDa	0.0011324	0	0.00042115	0.00075349	0.00089133	0.00060427	0.0014299	0.0023654	0.00094705	0.0016985	0.0013349	0.0013825	0	0	0.00012993	0.0011673	0.00072512	11	3
Destrin OS=Homo sapiens OX=9606 GN=DSTN PE=1 SV=3	DEST_HUMAN	P60981	DSTN	19 kDa	0.00046766	0.0011254	0.000487	0.00062236	0.00062466	0.00049911	0.00048633	0.00056984	0	0.00034457	0.00064318	0.00044407	0	0	0.00050084	0.00044994	0.00052407	11	3
Diacylglycerol O-acyltransferase 1 OS=Homo sapiens OX=9606 GN=DGAT1 PE=1 SV=2	DGAT1_HUMAN	O75907	DGAT1	55 kDa	5.2707e-05	0	0	0	0	0	0	0	0	0	0	0	0	0	0.00016934	0	0	1	1
Sn1-specific diacylglycerol lipase alpha OS=Homo sapiens OX=9606 GN=DAGLA PE=1 SV=3	DGLA_HUMAN	Q9Y4D2	DAGLA	115 kDa	0	0	0	0	0	0	0	0	0	0	0	0	5.6102e-05	3.1603e-05	0	0	0	0	2
Estradiol 17-beta-dehydrogenase 11 OS=Homo sapiens OX=9606 GN=HSD17B11 PE=1 SV=3	DHB11_HUMAN	Q8NBQ5	HSD17B11	33 kDa	0.00085737	0.00054161	0.00044642	0.0005705	0.00085891	0.00054902	0.0012483	0.00062682	0.00082135	0.00085282	0.00079594	0.00032565	0.00048716	0.00043906	0.00013773	0.00024747	0.00067255	12	5
Very-long-chain 3-oxoacyl-CoA reductase OS=Homo sapiens OX=9606 GN=HSD17B12 PE=1 SV=2	DHB12_HUMAN	Q53GQ0	HSD17B12	34 kDa	0.0018137	0.0015623	0.0016311	0.00043885	0.001404	0.00061589	0.0014574	0.0017077	0.0016673	0.0010022	0.0019558	0.0021919	0.0011242	0.001161	0.00066216	0.00071385	0.002402	12	5
Peroxisomal multifunctional enzyme type 2 OS=Homo sapiens OX=9606 GN=HSD17B4 PE=1 SV=3	DHB4_HUMAN	P51659	HSD17B4	80 kDa	0.0021667	0.00123	0.0017468	0.0011162	0.0022406	0.0015665	0.0013447	0.0017885	0.0019343	0.0016222	0.0014419	0.0013938	0.0017871	0.0016107	0.0011789	0.0028748	0.0010966	12	5
Estradiol 17-beta-dehydrogenase 8 OS=Homo sapiens OX=9606 GN=HSD17B8 PE=1 SV=2	DHB8_HUMAN	Q92506	HSD17B8	27 kDa	0	0	0.00020525	0	0	0	0.00020497	0	0	0	0	0	0	0	0	0	0	2	0
7-dehydrocholesterol reductase OS=Homo sapiens OX=9606 GN=DHCR7 PE=1 SV=1	DHCR7_HUMAN	Q9UBM7	DHCR7	54 kDa	0.0004332	0	0.00011278	7.2063e-05	5.4247e-05	5.7792e-05	5.6312e-05	0.00013196	0.00017292	0	0.00027928	0	0.00012307	0	0.00017397	0	0.00018204	9	3
Glutamate dehydrogenase 1, mitochondrial OS=Homo sapiens OX=9606 GN=GLUD1 PE=1 SV=2	DHE3_HUMAN	P00367	GLUD1	61 kDa	0.000968	0.0012479	0.0028801	0.0020857	0.0024013	0.00049196	0.0013422	0.000674	0.001521	0.0004585	0.00042792	0.0014007	0.002881	0.0034228	0.0042208	0.0037919	0.0032026	12	5
Dihydropteridine reductase OS=Homo sapiens OX=9606 GN=QDPR PE=1 SV=2	DHPR_HUMAN	P09417	QDPR	26 kDa	0	0.0011416	0.00021955	0.00056115	0.00052802	0.00022501	0.00010962	0.00012845	0	0	0.00043494	0.00060059	0.00059896	0.00013496	0.00033868	0.00060853	0.00011813	9	5
Dehydrogenase/reductase SDR family member 13 OS=Homo sapiens OX=9606 GN=DHRS13 PE=2 SV=1	DHR13_HUMAN	Q6UX07	DHRS13	41 kDa	6.8226e-05	0	0	0.00018159	0	0	0.00021285	0	0.00014524	0	7.0375e-05	0	0	0	0	9.8463e-05	0	5	1
Dehydrogenase/reductase SDR family member 1 OS=Homo sapiens OX=9606 GN=DHRS1 PE=1 SV=1	DHRS1_HUMAN	Q96LJ7	DHRS1	34 kDa	0.00032871	7.4159e-05	8.5575e-05	0	0	0	0.00034183	0.00010013	8.7471e-05	0	0.00016953	0	0	0	0	0	0	7	0
Short-chain dehydrogenase/reductase 3 OS=Homo sapiens OX=9606 GN=DHRS3 PE=1 SV=2	DHRS3_HUMAN	O75911	DHRS3	34 kDa	0.00025551	0	8.8692e-05	0	0	0	0.00026571	0	0	0.00047065	0	0	0	0	0	0	0	4	0
Dehydrogenase/reductase SDR family member 4 OS=Homo sapiens OX=9606 GN=DHRS4 PE=1 SV=3	DHRS4_HUMAN	Q9BTZ2	DHRS4	30 kDa	0	0	9.6349e-05	0	0.00027807	0	9.6217e-05	0	0.00029545	0	0	0.00017571	0	0	0	0.00013353	0	5	1
Dehydrogenase/reductase SDR family member 7 OS=Homo sapiens OX=9606 GN=DHRS7 PE=1 SV=1	DHRS7_HUMAN	Q9Y394	DHRS7	38 kDa	0.0013657	0.00054777	0.0011062	0.00060584	0.00045606	0.00056684	0.001657	0.0013868	0.0017768	0.0015933	0.0011739	0.0010087	0.0012933	0.0014571	0.0015845	0.0009855	0.0014454	12	5
Sorbitol dehydrogenase OS=Homo sapiens OX=9606 GN=SORD PE=1 SV=4	DHSO_HUMAN	Q00796	SORD	38 kDa	0	6.5019e-05	0.00015006	9.5882e-05	0	0	0.00022478	0	7.669e-05	0.00023888	0.00029727	6.8415e-05	0.00016375	9.2241e-05	0.00069444	0.00031194	0.00080739	8	5
Pre-mRNA-splicing factor ATP-dependent RNA helicase DHX15 OS=Homo sapiens OX=9606 GN=DHX15 PE=1 SV=2	DHX15_HUMAN	O43143	DHX15	91 kDa	6.4707e-05	0	0	0.00012917	0	0.00024171	0	0.00011827	3.4438e-05	0.00017879	0.00010012	9.2166e-05	0	0	0.00010395	0	0.00014502	8	2
Putative ATP-dependent RNA helicase DHX30 OS=Homo sapiens OX=9606 GN=DHX30 PE=1 SV=1	DHX30_HUMAN	Q7L2E3	DHX30	134 kDa	4.3084e-05	0	0	5.7337e-05	0	0	0	0	0	4.7617e-05	2.222e-05	0	0	0	0	0.00012436	0	4	1
ATP-dependent RNA helicase A OS=Homo sapiens OX=9606 GN=DHX9 PE=1 SV=4	DHX9_HUMAN	Q08211	DHX9	141 kDa	0.00044556	5.4831e-05	0.00018981	8.0858e-05	6.0868e-05	0.00034584	0.00021062	0.00037017	0.00023714	0.00035814	0.00037603	0.00021155	6.9046e-05	2.5929e-05	0.00019521	0.00052612	0.00045392	12	5
Protein diaphanous homolog 1 OS=Homo sapiens OX=9606 GN=DIAPH1 PE=1 SV=2	DIAP1_HUMAN	O60610	DIAPH1	141 kDa	8.0884e-05	0	0	0	0	4.3162e-05	2.1028e-05	7.3918e-05	4.3048e-05	8.9394e-05	0	0	0	0	0	0	0	6	0
Mitochondrial dicarboxylate carrier OS=Homo sapiens OX=9606 GN=SLC25A10 PE=1 SV=2	DIC_HUMAN	Q9UBX3	SLC25A10	31 kDa	0.00017924	0.00016175	0.00037331	0.00011927	0.00017956	0	0	0	0.00019079	0	0	8.5101e-05	0.00050922	0.00045895	0	0.00038802	0	7	3
Disco-interacting protein 2 homolog B OS=Homo sapiens OX=9606 GN=DIP2B PE=1 SV=3	DIP2B_HUMAN	Q9P265	DIP2B	171 kDa	0	0	0	6.5158e-05	4.905e-05	5.2255e-05	5.0917e-05	5.966e-05	0.00010423	3.6075e-05	1.6835e-05	0	0	4.1789e-05	0.00018352	0.00014132	7.3157e-05	8	4
GTP-binding protein Di-Ras2 OS=Homo sapiens OX=9606 GN=DIRAS2 PE=1 SV=1	DIRA2_HUMAN	Q96HU8	DIRAS2	22 kDa	0	0.00023328	0	0	0.00012948	0	0	0	0.00013758	0	0	0.00024547	0.00014688	0.00049643	0.00020763	0	0.00057937	4	4
DnaJ homolog subfamily B member 11 OS=Homo sapiens OX=9606 GN=DNAJB11 PE=1 SV=1	DJB11_HUMAN	Q9UBS4	DNAJB11	41 kDa	0.00064662	0.00019451	0.00029927	0.00057369	0.00035988	0.00061343	0.00029886	0.00035018	0.00045886	0.00055584	7.411e-05	6.8224e-05	0.00048988	0	0.00034625	0.00020738	0.00016103	12	4
DnaJ homolog subfamily C member 10 OS=Homo sapiens OX=9606 GN=DNAJC10 PE=1 SV=2	DJC10_HUMAN	Q8IXB1	DNAJC10	91 kDa	0.00016218	0.00014635	6.7553e-05	0	0	0	0.00010119	0	0.00010358	3.5848e-05	0.00013383	0	0	0	0	0	0	7	0
DnaJ homolog subfamily C member 11 OS=Homo sapiens OX=9606 GN=DNAJC11 PE=1 SV=2	DJC11_HUMAN	Q9NVH1	DNAJC11	63 kDa	0.00050614	0.00029067	0.00076665	0.0001837	0.00013829	0	0.00023925	0	0.0004408	0	0.00018985	0.00017477	0.00078433	0.0013549	0.00081307	0.00066405	0.00015469	9	5
DnaJ homolog subfamily C member 13 OS=Homo sapiens OX=9606 GN=DNAJC13 PE=1 SV=5	DJC13_HUMAN	O75165	DNAJC13	254 kDa	0.00018348	4.1394e-05	7.1649e-05	0.00013735	6.8928e-05	7.3432e-05	0.00015503	0.00013973	0.00012206	0.0002408	0.00010646	6.5334e-05	0	0	0	0	5.1402e-05	12	1
H/ACA ribonucleoprotein complex subunit 4 OS=Homo sapiens OX=9606 GN=DKC1 PE=1 SV=3	DKC1_HUMAN	O60832	DKC1	58 kDa	5.0041e-05	0	0	0	0	5.3407e-05	0	0.00012195	0	0.00033183	0	0	0	0	0	0	0	4	0
Dihydrolipoyl dehydrogenase, mitochondrial OS=Homo sapiens OX=9606 GN=DLD PE=1 SV=2	DLDH_HUMAN	P09622	DLD	54 kDa	0.0003032	0.00054723	0.00099983	0.00087424	0.0011137	5.3932e-05	0.00078826	6.1574e-05	0.0010758	0	0.00031275	0.00086372	0.00074653	0.0012939	0.00056824	0.0012398	0.00011326	11	5
Disks large homolog 4 OS=Homo sapiens OX=9606 GN=DLG4 PE=1 SV=3	DLG4_HUMAN	P78352	DLG4	80 kDa	0	0	3.6996e-05	0	0	0	0	0	0	0	0	0.0001012	0	0	0	0	0	2	0
Dynein light chain roadblock-type 1 OS=Homo sapiens OX=9606 GN=DYNLRB1 PE=1 SV=3	DLRB1_HUMAN	Q9NP97	DYNLRB1	11 kDa	0.00053586	0.00048358	0.00027901	0	0	0.0011438	0.00055726	0.00097941	0.0011408	0.0011845	0.00027637	0.0010177	0.00060895	0.00068604	0.00043041	0.00038667	0	10	4
DmX-like protein 2 OS=Homo sapiens OX=9606 GN=DMXL2 PE=1 SV=2	DMXL2_HUMAN	Q8TDJ6	DMXL2	340 kDa	0	1.5291e-05	0	4.5099e-05	0	0	0	0	0	0	0	4.8269e-05	1.9255e-05	0	0	3.668e-05	2.8482e-05	3	3
DnaJ homolog subfamily A member 1 OS=Homo sapiens OX=9606 GN=DNAJA1 PE=1 SV=2	DNJA1_HUMAN	P31689	DNAJA1	45 kDa	0.00045352	0.00023387	0.00026987	0.00043111	0.00012981	0.00062232	0.0002695	0.00078945	0.00013793	0.0011457	0.00086878	0.00030761	0	8.2947e-05	0.00041631	0.00028051	0.0020329	12	4
DnaJ homolog subfamily A member 2 OS=Homo sapiens OX=9606 GN=DNAJA2 PE=1 SV=1	DNJA2_HUMAN	O60884	DNAJA2	46 kDa	0.00018729	0.00011268	6.5012e-05	0.00016616	0.00018763	0.00026652	0.00012985	0.00045642	0.00033226	0.00048299	0.00032198	0.00035569	0	0	0.00020058	9.0098e-05	0.00041976	12	3
DnaJ homolog subfamily A member 3, mitochondrial OS=Homo sapiens OX=9606 GN=DNAJA3 PE=1 SV=2	DNJA3_HUMAN	Q96EY1	DNAJA3	52 kDa	0	9.6716e-05	0.0001116	7.1312e-05	0.00010736	5.719e-05	5.5726e-05	0	0.00017111	0	0	0.00010177	0.00012179	0.00013721	0.00017216	0.00015467	0	8	4
DnaJ homolog subfamily B member 1 OS=Homo sapiens OX=9606 GN=DNAJB1 PE=1 SV=4	DNJB1_HUMAN	P25685	DNAJB1	38 kDa	0	6.827e-05	0	0	0.00015157	0	0	9.218e-05	0	8.3609e-05	0	0	0	0	0	0	0	4	0
DnaJ homolog subfamily B member 2 OS=Homo sapiens OX=9606 GN=DNAJB2 PE=1 SV=3	DNJB2_HUMAN	P25686	DNAJB2	36 kDa	0	0.00014328	0	0.0002113	7.9529e-05	0	8.2556e-05	0	0	0	0	0	0	0	0	0.00022914	0	4	1
DnaJ homolog subfamily C member 3 OS=Homo sapiens OX=9606 GN=DNAJC3 PE=1 SV=1	DNJC3_HUMAN	Q13217	DNAJC3	58 kDa	0.00020414	4.6055e-05	0.00010629	0.00020375	0.00015338	0.00010893	0.00010614	0	0.00010864	5.6403e-05	0.00021057	0.00014538	0.00017398	0	0	7.3652e-05	0	11	2
DnaJ homolog subfamily C member 5 OS=Homo sapiens OX=9606 GN=DNAJC5 PE=1 SV=1	DNJC5_HUMAN	Q9H3Z4	DNAJC5	22 kDa	0.00090933	0.0024619	0.0021644	0.0022474	0.0024726	0.0009705	0.0016211	0.0014246	0.0017976	0.0022971	0.0017419	0.0022204	0.0019191	0.0013305	0.0025042	0.0028122	0.0016013	12	5
Dynamin-1-like protein OS=Homo sapiens OX=9606 GN=DNM1L PE=1 SV=2	DNM1L_HUMAN	O00429	DNM1L	82 kDa	0.00013979	0.00022076	0.00018196	0.00013952	0.00014004	0.00026108	0.00021806	0.0002555	0.00022319	0.00011587	7.2096e-05	0.00049777	0.00015886	8.9483e-05	0.0002807	0.00015131	0.00039163	12	5
Aspartyl aminopeptidase OS=Homo sapiens OX=9606 GN=DNPEP PE=1 SV=1	DNPEP_HUMAN	Q9ULA0	DNPEP	52 kDa	0.00070395	9.7734e-05	0.00016917	0.00014413	0.00048822	0.00040454	0.00084468	0.0011877	0.00046111	0.00053862	0.00061441	0	0.00012307	0.00020798	0.00017397	0.00062519	0.00054613	11	5
Dedicator of cytokinesis protein 10 OS=Homo sapiens OX=9606 GN=DOCK10 PE=1 SV=3	DOC10_HUMAN	Q96BY6	DOCK10	250 kDa	0	0	0	0	0	2.5115e-05	0	0	0	6.5021e-05	0	0	0	0	0	0	0	2	0
Dedicator of cytokinesis protein 11 OS=Homo sapiens OX=9606 GN=DOCK11 PE=1 SV=2	DOC11_HUMAN	Q5JSL3	DOCK11	238 kDa	0	0	0	0	0	1.3242e-05	1.2903e-05	0	0	5.4852e-05	0	0	0	0	0	0	0	3	0
Dedicator of cytokinesis protein 2 OS=Homo sapiens OX=9606 GN=DOCK2 PE=1 SV=2	DOCK2_HUMAN	Q92608	DOCK2	212 kDa	0	0	0	0	0	0	0	1.7126e-05	0	0	0	1.3346e-05	0	0	0	0	0	2	0
Dedicator of cytokinesis protein 3 OS=Homo sapiens OX=9606 GN=DOCK3 PE=1 SV=1	DOCK3_HUMAN	Q8IZD9	DOCK3	233 kDa	0	0	0	0	0	0	0	0	0	0	0	0	0	0	0	5.4858e-05	0	0	1
Dedicator of cytokinesis protein 4 OS=Homo sapiens OX=9606 GN=DOCK4 PE=1 SV=3	DOCK4_HUMAN	Q8N1I0	DOCK4	225 kDa	0	0	1.3624e-05	1.7411e-05	2.6213e-05	0	4.0816e-05	9.5649e-05	5.5704e-05	4.3378e-05	4.0485e-05	2.4846e-05	0	0	0	3.7762e-05	0.00010263	9	2
Dedicator of cytokinesis protein 5 OS=Homo sapiens OX=9606 GN=DOCK5 PE=1 SV=3	DOCK5_HUMAN	Q9H7D0	DOCK5	215 kDa	0	0	0	0	0	0	0	0	0	0	0	0	0	0	0	1.985e-05	0	0	1
Dedicator of cytokinesis protein 7 OS=Homo sapiens OX=9606 GN=DOCK7 PE=1 SV=4	DOCK7_HUMAN	Q96N67	DOCK7	243 kDa	2.4038e-05	0	0	6.3981e-05	0	1.2828e-05	2.4998e-05	4.3936e-05	0	0.00010627	7.4387e-05	0	0	0	3.8616e-05	0	0	7	1
DCC-interacting protein 13-alpha OS=Homo sapiens OX=9606 GN=APPL1 PE=1 SV=1	DP13A_HUMAN	Q9UKG1	APPL1	80 kDa	0.00010883	9.8216e-05	0	0	3.6343e-05	3.8718e-05	0.00026409	0.00013261	7.7231e-05	4.0095e-05	0.00029936	0.00017224	0	0	0	0	0.00016262	10	1
HLA class II histocompatibility antigen, DP beta 1 chain OS=Homo sapiens OX=9606 GN=HLA-DPB1 PE=1 SV=1	DPB1_HUMAN	P04440	HLA-DPB1	29 kDa	0	0	0.00010382	0	9.9874e-05	0	0	0	0.00021224	0.00011018	0.00020567	0	0	0	0	0.00014388	0	5	1
Dolichol-phosphate mannosyltransferase subunit 1 OS=Homo sapiens OX=9606 GN=DPM1 PE=1 SV=1	DPM1_HUMAN	O60762	DPM1	30 kDa	0.00059357	0.0003571	0.00030906	0.00039496	0	0.00042233	0.00061727	0.00036163	0.00063181	0.00065601	0.00081634	0.00037575	0.00044968	0.00012665	0.0007946	0.00057108	0.00044344	11	5
Dolichol-phosphate mannosyltransferase subunit 3 OS=Homo sapiens OX=9606 GN=DPM3 PE=1 SV=2	DPM3_HUMAN	Q9P2X0	DPM3	10 kDa	0.0016775	0.0005046	0.00029114	0.0011162	0.00056016	0.00059676	0.00087223	0.00068133	0.00059518	0.00092697	0.00057677	0.00026548	0.00031771	0	0.00089824	0.00040348	0	12	3
Inactive dipeptidyl peptidase 10 OS=Homo sapiens OX=9606 GN=DPP10 PE=1 SV=2	DPP10_HUMAN	Q8N608	DPP10	91 kDa	0	0	0	0	0	0	0	0	0	0	0	0.00015342	7.3441e-05	0	0	0	0	1	1
Dipeptidyl peptidase 2 OS=Homo sapiens OX=9606 GN=DPP7 PE=1 SV=3	DPP2_HUMAN	Q9UHL4	DPP7	54 kDa	0	0	0	0	0	0	0	0	0	0	5.3925e-05	0	0	0	0	0	0	1	0
Dipeptidyl aminopeptidase-like protein 6 OS=Homo sapiens OX=9606 GN=DPP6 PE=1 SV=2	DPP6_HUMAN	P42658	DPP6	98 kDa	0.00017841	0.00024151	0.00015483	0	5.9578e-05	9.5206e-05	0.00012369	7.2465e-05	0.00018991	0	9.2016e-05	0.00045177	0.00033791	0.0004949	4.7768e-05	4.2914e-05	6.6644e-05	10	5
Dihydropyrimidine dehydrogenase [NADP(+)] OS=Homo sapiens OX=9606 GN=DPYD PE=1 SV=2	DPYD_HUMAN	Q12882	DPYD	111 kDa	2.5094e-05	0	0	0	2.5139e-05	0.00018747	5.2192e-05	0.00021404	0	0.00036054	0	0	0	0	0	0	0	6	0
Dihydropyrimidinase-related protein 1 OS=Homo sapiens OX=9606 GN=CRMP1 PE=1 SV=1	DPYL1_HUMAN	Q14194	CRMP1	62 kDa	8.9934e-05	0.0004058	0.00046827	0.00035906	0.00036038	0.00028795	0.00060791	0.00065751	0.00028719	0.00044728	0.00060298	0.0012383	0.0004088	0.00040299	0.00086683	0.00064896	0.0010078	12	5
Dihydropyrimidinase-related protein 2 OS=Homo sapiens OX=9606 GN=DPYSL2 PE=1 SV=1	DPYL2_HUMAN	Q16555	DPYSL2	62 kDa	0.0015289	0.002516	0.0019667	0.001915	0.0019371	0.0016797	0.0017302	0.0017533	0.0013402	0.0017394	0.0019481	0.0029036	0.001533	0.0016695	0.0017337	0.0017522	0.0024692	12	5
Dihydropyrimidinase-related protein 3 OS=Homo sapiens OX=9606 GN=DPYSL3 PE=1 SV=1	DPYL3_HUMAN	Q14195	DPYSL3	62 kDa	0.00063175	0.0010995	0.00037593	0.00090079	0.00099453	0.00081872	0.0012201	0.00098972	0.00043229	0.0013466	0.0017222	0.0011569	0.00020512	0.0004044	0.00050743	0.00045586	0.0016182	12	5
Dihydropyrimidinase-related protein 4 OS=Homo sapiens OX=9606 GN=DPYSL4 PE=1 SV=2	DPYL4_HUMAN	O14531	DPYSL4	62 kDa	0	0	0	5.9843e-05	4.5048e-05	0	0	0	0	9.9396e-05	0.00013915	0.00051239	0.0002044	0.00017271	0.00021671	0.00012979	0.00045352	5	5
Dihydropyrimidinase-related protein 5 OS=Homo sapiens OX=9606 GN=DPYSL5 PE=1 SV=1	DPYL5_HUMAN	Q9BPU6	DPYSL5	61 kDa	0	0.00016462	9.4982e-05	6.0691e-05	9.1374e-05	0	0	0.00011114	0	0.00070564	0.00018816	0.0011259	5.1825e-05	0	0	0	0.00030663	8	2
HLA class II histocompatibility antigen, DQ beta 1 chain OS=Homo sapiens OX=9606 GN=HLA-DQB1 PE=1 SV=2	DQB1_HUMAN	P01920	HLA-DQB1	30 kDa	9.8549e-05	0	0.00051312	0	0	0.00021035	0	0	0.00062939	0.00021783	0.0002033	0.00093579	0	0	0	0	0	7	0
HLA class II histocompatibility antigen, DR alpha chain OS=Homo sapiens OX=9606 GN=HLA-DRA PE=1 SV=1	DRA_HUMAN	P01903	HLA-DRA	29 kDa	0.0011139	0.00091385	0.0014763	0.0010781	0.0012174	0.0008646	0.0014743	0.00037017	0.0016168	0.0017907	0.0019846	0.0016347	0.00034523	0	0.0013014	0.00029229	0	12	3
HLA class II histocompatibility antigen, DR beta 3 chain OS=Homo sapiens OX=9606 GN=HLA-DRB3 PE=1 SV=1	DRB3_HUMAN	P79483	HLA-DRB3	30 kDa	0	0	0	0	0	0.0001032	0.00010056	0	0.00051463	0	0	0.00036728	0	0	0	0.0002791	0	4	1
HLA class II histocompatibility antigen, DR beta 4 chain OS=Homo sapiens OX=9606 GN=HLA-DRB4 PE=1 SV=2	DRB4_HUMAN	P13762	HLA-DRB4	30 kDa	0.00019339	0	0	0	0	0	0	0	0.00010293	0.00021374	0.00029922	0.00018364	0	0	0	0	0	5	0
Drebrin OS=Homo sapiens OX=9606 GN=DBN1 PE=1 SV=4	DREB_HUMAN	Q16643	DBN1	71 kDa	0.0001189	0.00014306	0	5.2743e-05	3.9703e-05	0	0	0.00014487	0	0	4.088e-05	0.0001129	4.5038e-05	5.0739e-05	0.000191	5.7196e-05	8.8825e-05	7	5
Dehydrogenase/reductase SDR family member 7B OS=Homo sapiens OX=9606 GN=DHRS7B PE=1 SV=2	DRS7B_HUMAN	Q6IAN0	DHRS7B	35 kDa	0.001108	0.00042852	0.00057691	0.00021065	0.00047571	0.00033786	0.00098763	0.00057861	0.00075817	0.00069975	0.00048981	0.00052606	0.0012591	0.0011145	0.00038141	0.00079952	0.00017738	12	5
Down syndrome critical region protein 3 OS=Homo sapiens OX=9606 GN=DSCR3 PE=2 SV=1	DSCR3_HUMAN	O14972	DSCR3	33 kDa	0.00017321	0.00015631	0	0	0	0.00018486	0.00027018	0.0004221	0.00027655	0.00057429	8.9331e-05	8.2236e-05	0	0	0.00027824	0.00012498	0.0001941	9	3
Double-stranded RNA-specific adenosine deaminase OS=Homo sapiens OX=9606 GN=ADAR PE=1 SV=4	DSRAD_HUMAN	P55265	ADAR	136 kDa	2.098e-05	0	0	0	0	0	2.1817e-05	7.6691e-05	0	4.6374e-05	6.4921e-05	0	0	0	0	0	0	5	0
Dystrobrevin beta OS=Homo sapiens OX=9606 GN=DTNB PE=1 SV=1	DTNB_HUMAN	O60941	DTNB	71 kDa	0	7.4041e-05	8.5438e-05	0	8.2193e-05	0	0	0	0	0	0	0	0	0	0	0	0	3	0
Probable E3 ubiquitin-protein ligase DTX3 OS=Homo sapiens OX=9606 GN=DTX3 PE=1 SV=2	DTX3_HUMAN	Q8N9I9	DTX3	38 kDa	0.001186	0	0	0	0	0	0.00023125	0	0.0002367	0	0	0.00014077	0	0	0	0	0	4	0
E3 ubiquitin-protein ligase DTX3L OS=Homo sapiens OX=9606 GN=DTX3L PE=1 SV=1	DTX3L_HUMAN	Q8TDB6	DTX3L	84 kDa	0	0	0	0	0	3.7096e-05	3.6146e-05	0	0	0.00015366	0	0	0	0	0	0	0	3	0
Dual specificity protein phosphatase 3 OS=Homo sapiens OX=9606 GN=DUSP3 PE=1 SV=1	DUS3_HUMAN	P51452	DUSP3	20 kDa	0	0.00037641	0	0	0.00027857	0	0	0	0	0	0	0.00013202	0	0.000178	0.00044669	0	0	3	2
Dual serine/threonine and tyrosine protein kinase OS=Homo sapiens OX=9606 GN=DSTYK PE=1 SV=2	DUSTY_HUMAN	Q6XUX3	DSTYK	105 kDa	0	0	0	0	0	0	0.00011517	0	0	0	0	0	0	0	0	0	0	1	0
Deoxyuridine 5'-triphosphate nucleotidohydrolase, mitochondrial OS=Homo sapiens OX=9606 GN=DUT PE=1 SV=4	DUT_HUMAN	P33316	DUT	27 kDa	0	0	0	0	0.0002045	0	0.00010614	0	0	0	0	9.6921e-05	0	0	0	0	0	3	0
Spliceosome RNA helicase DDX39B OS=Homo sapiens OX=9606 GN=DDX39B PE=1 SV=1	DX39B_HUMAN	Q13838	DDX39B	49 kDa	6.0096e-05	0	0	0	0	0	0	0	0.00012794	0	0	0.00011413	0	0	0	0	0.00013469	3	1
Cytoplasmic dynein 1 heavy chain 1 OS=Homo sapiens OX=9606 GN=DYNC1H1 PE=1 SV=5	DYHC1_HUMAN	Q14204	DYNC1H1	532 kDa	0.0015058	0.00055456	0.00061111	0.0012083	0.00077646	0.00086856	0.0012321	0.001538	0.00060107	0.0011319	0.0012335	0.00096729	0.00041523	0.00037565	0.0012184	0.00087887	0.0022893	12	5
Cytoplasmic dynein 2 heavy chain 1 OS=Homo sapiens OX=9606 GN=DYNC2H1 PE=1 SV=4	DYHC2_HUMAN	Q8NCM8	DYNC2H1	493 kDa	0	0	0	0	0	0	6.2104e-06	0	0	4.6202e-05	6.16e-06	0	0	0	0	0	0	3	0
Dynein light chain 1, cytoplasmic OS=Homo sapiens OX=9606 GN=DYNLL1 PE=1 SV=1	DYL1_HUMAN	P63167	DYNLL1	10 kDa	0.000289	0	0	0	0.00028952	0	0.00090163	0.0035215	0	0.001597	0.0017886	0	0	0	0	0	0.00097158	6	1
Dynein light chain 2, cytoplasmic OS=Homo sapiens OX=9606 GN=DYNLL2 PE=1 SV=1	DYL2_HUMAN	Q96FJ2	DYNLL2	10 kDa	0.000289	0	0	0	0	0	0.00030054	0.0014086	0	0	0	0.00027443	0	0	0	0	0.00032386	4	1
Dynamin-1 OS=Homo sapiens OX=9606 GN=DNM1 PE=1 SV=2	DYN1_HUMAN	Q05193	DNM1	97 kDa	0	0.00072537	0.00068202	0.00063389	0.00044735	0.00015886	0.00034054	0.00061667	0.0002535	0	0	0.0014134	0.00037213	0.00030491	0.00052605	0.0004726	0.00046705	9	5
Dynamin-2 OS=Homo sapiens OX=9606 GN=DNM2 PE=1 SV=2	DYN2_HUMAN	P50570	DNM2	98 kDa	0.00032521	5.336e-05	0	0.00011803	0	9.4659e-05	6.149e-05	0.00018012	0	0.00029407	9.1487e-05	5.6147e-05	0	0	9.4986e-05	0	0	9	1
Dynamin-3 OS=Homo sapiens OX=9606 GN=DNM3 PE=1 SV=4	DYN3_HUMAN	Q9UQ16	DNM3	98 kDa	0	5.3422e-05	3.0823e-05	0	2.9652e-05	0	0	0	0	0	0	0.00016864	0.00020181	0	4.7548e-05	0	9.9506e-05	4	3
Dysferlin OS=Homo sapiens OX=9606 GN=DYSF PE=1 SV=1	DYSF_HUMAN	O75923	DYSF	237 kDa	0	0	0	0	0	5.2791e-05	0	0	0	2.7334e-05	1.2755e-05	0	0	0	0	0	0	3	0
Dystonin OS=Homo sapiens OX=9606 GN=DST PE=1 SV=4	DYST_HUMAN	Q03001	DST	861 kDa	0	0	0	4.5218e-05	3.4039e-06	0	7.0669e-06	4.1402e-06	0	1.5021e-05	0	1.2906e-05	0	0	0	9.8072e-06	1.1423e-05	6	2
Interferon-induced, double-stranded RNA-activated protein kinase OS=Homo sapiens OX=9606 GN=EIF2AK2 PE=1 SV=2	E2AK2_HUMAN	P19525	EIF2AK2	62 kDa	9.3362e-05	4.2127e-05	0	0.00018637	9.353e-05	0	0.00024272	0.00017064	0	0.00020637	0.0001926	4.4327e-05	5.3048e-05	0	0.00014998	0	0.00031387	9	3
Band 4.1-like protein 1 OS=Homo sapiens OX=9606 GN=EPB41L1 PE=1 SV=2	E41L1_HUMAN	Q9H4G0	EPB41L1	99 kDa	2.9195e-05	0.00026347	9.1209e-05	0.00011656	8.7744e-05	0	0	0	0	3.2267e-05	6.023e-05	0.00019406	9.9532e-05	0	0	0	3.2717e-05	8	2
Band 4.1-like protein 2 OS=Homo sapiens OX=9606 GN=EPB41L2 PE=1 SV=1	E41L2_HUMAN	O43491	EPB41L2	113 kDa	7.678e-05	0.00041573	0.00018656	0.0003406	0.00023075	0.00010926	0.000346	0.00018711	0.00032691	0.00031114	0.00055438	0.00053466	0.00052351	0.00039319	0.00053447	0.00040629	0.0010325	12	5
Band 4.1-like protein 3 OS=Homo sapiens OX=9606 GN=EPB41L3 PE=1 SV=2	E41L3_HUMAN	Q9Y2J2	EPB41L3	121 kDa	0	0.00017083	0.00032033	9.4471e-05	0.00033187	0.00010102	9.843e-05	8.6498e-05	0	0.00018306	0	0.00062914	0.00043024	0.00042412	3.8012e-05	0.00017075	0.00010607	9	5
Excitatory amino acid transporter 1 OS=Homo sapiens OX=9606 GN=SLC1A3 PE=1 SV=1	EAA1_HUMAN	P43003	SLC1A3	60 kDa	0.00094912	0.00055674	0.0011366	0.00094732	0.00047541	0	0.00098702	0.0002313	0.00095976	0.00015735	0.00078321	0.00063088	0.00064714	0.00030378	0.00015247	0.00013698	0.0002659	11	5
Excitatory amino acid transporter 2 OS=Homo sapiens OX=9606 GN=SLC1A2 PE=1 SV=2	EAA2_HUMAN	P43004	SLC1A2	62 kDa	0.00022405	0.0011727	0.0010266	0.00089451	0.00085293	0.00028695	0.000699	0.00065522	0.00090625	0.00044572	0.00046222	0.00089356	0.0011712	0.0011474	0.0010078	0.0010994	0.00090388	12	5
3-beta-hydroxysteroid-Delta(8),Delta(7)-isomerase OS=Homo sapiens OX=9606 GN=EBP PE=1 SV=3	EBP_HUMAN	Q15125	EBP	26 kDa	0	0	0.00023291	0	0.00011203	0	0	0	0	0	0	0	0.00025417	0	0	0	0	2	1
Endothelin-converting enzyme 1 OS=Homo sapiens OX=9606 GN=ECE1 PE=1 SV=2	ECE1_HUMAN	P42892	ECE1	87 kDa	3.3404e-05	0.00015073	0	0	0	0.00010695	0	0	0	3.6918e-05	6.8912e-05	0	0.00015184	4.2766e-05	0.00010732	0	0	5	3
Delta(3,5)-Delta(2,4)-dienoyl-CoA isomerase, mitochondrial OS=Homo sapiens OX=9606 GN=ECH1 PE=1 SV=2	ECH1_HUMAN	Q13011	ECH1	36 kDa	0.00015684	0.00056614	0.00016332	0	0.00047136	0.00016739	0.0008155	9.5552e-05	0	0.00017334	0.00024266	0.00067017	0.00017823	0.00040158	0.00050389	0.00067903	0.00035151	10	5
Trifunctional enzyme subunit alpha, mitochondrial OS=Homo sapiens OX=9606 GN=HADHA PE=1 SV=2	ECHA_HUMAN	P40939	HADHA	83 kDa	0.0010787	0.001369	0.0016148	0.0017945	0.0013171	0.0006476	0.001262	0.00032861	0.0016147	0.00044709	0.00079976	0.00073624	0.0014174	0.0017263	0.0012455	0.0011676	0.00102	12	5
Trifunctional enzyme subunit beta, mitochondrial OS=Homo sapiens OX=9606 GN=HADHB PE=1 SV=3	ECHB_HUMAN	P55084	HADHB	51 kDa	0.00097675	0.0019588	0.0017518	0.00072215	0.0018483	0.00057914	0.0017494	0.0003306	0.0012707	0.00035984	0.0010075	0.0017004	0.00092498	0.0011116	0.00078454	0.0013313	0.0013378	12	5
Ethylmalonyl-CoA decarboxylase OS=Homo sapiens OX=9606 GN=ECHDC1 PE=1 SV=2	ECHD1_HUMAN	Q9NTX5	ECHDC1	34 kDa	0	0	0	0.0001115	0	8.9418e-05	0.00017426	0	0.00017836	0.00027779	0.00025926	0.0005569	0	0	0	0	0.0011267	7	1
Enoyl-CoA hydratase, mitochondrial OS=Homo sapiens OX=9606 GN=ECHS1 PE=1 SV=4	ECHM_HUMAN	P30084	ECHS1	31 kDa	0.00026608	0.0013607	0.0012007	0.00094427	0.0014217	0.00028398	0.0013835	0	0.0016049	0	0.00018297	0.0016002	0.0017134	0.0013626	0.00056992	0.00076801	0.00049696	10	5
Peroxisomal bifunctional enzyme OS=Homo sapiens OX=9606 GN=EHHADH PE=1 SV=3	ECHP_HUMAN	Q08426	EHHADH	79 kDa	3.5576e-05	3.2105e-05	0	0	0.00014256	0	0.00014798	0	0	0	0	0	0	0	0	0	0	4	0
Enoyl-CoA delta isomerase 1, mitochondrial OS=Homo sapiens OX=9606 GN=ECI1 PE=1 SV=1	ECI1_HUMAN	P42126	ECI1	33 kDa	8.517e-05	7.686e-05	0.00017738	0.00022669	0	0	0	0	9.0657e-05	0	0.0001757	0.00016175	0	0	0	0	0.00019089	7	1
Enoyl-CoA delta isomerase 2, mitochondrial OS=Homo sapiens OX=9606 GN=ECI2 PE=1 SV=4	ECI2_HUMAN	O75521	ECI2	44 kDa	0.00013056	0	0	0.00034751	0.0001962	0	0.00020367	7.9546e-05	0.00020846	0	0	0.00018597	0	0	0	0.00028264	0	7	1
Extracellular matrix protein 1 OS=Homo sapiens OX=9606 GN=ECM1 PE=1 SV=2	ECM1_HUMAN	Q16610	ECM1	61 kDa	0.00042869	8.5969e-05	0.00024801	0.00031694	0	0	0	0.00040627	0.00045631	5.2643e-05	0	0	0.00010826	0.00067079	0.00022955	0.00041245	0.00021351	7	5
Proteasome adapter and scaffold protein ECM29 OS=Homo sapiens OX=9606 GN=ECPAS PE=1 SV=2	ECM29_HUMAN	Q5VYK3	ECPAS	204 kDa	0	0	0	1.8553e-05	0	4.4636e-05	0	0	0	0	2.876e-05	0	0	0	0	0	1.5623e-05	3	1
Eosinophil cationic protein OS=Homo sapiens OX=9606 GN=RNASE3 PE=1 SV=2	ECP_HUMAN	P12724	RNASE3	18 kDa	0	0	0	0	0	0.00034314	0	0	0	0.00035534	0.00049746	0	0	0.00020581	0	0	0	3	1
Evolutionarily conserved signaling intermediate in Toll pathway, mitochondrial OS=Homo sapiens OX=9606 GN=ECSIT PE=1 SV=1	ECSIT_HUMAN	Q9BQ95	ECSIT	49 kDa	0	0	0	0	0	0	0	0	0	0	0	0	0.00027127	0.00015281	0	0	0	0	2
EGF-like repeat and discoidin I-like domain-containing protein 3 OS=Homo sapiens OX=9606 GN=EDIL3 PE=1 SV=1	EDIL3_HUMAN	O43854	EDIL3	54 kDa	0	0	0	0	0	0	0.00011145	0	0	0	0	5.0883e-05	0.00018268	0	0	0.00030934	0	2	2
Early endosome antigen 1 OS=Homo sapiens OX=9606 GN=EEA1 PE=1 SV=2	EEA1_HUMAN	Q15075	EEA1	162 kDa	0	0	0	0	0	0	0	0	0	2.0147e-05	5.6409e-05	0	0	0	0	0	0	2	0
Elongation factor 1-alpha 1 OS=Homo sapiens OX=9606 GN=EEF1A1 PE=1 SV=1	EF1A1_HUMAN (+1)	P68104	EEF1A1	50 kDa	0.00050106	0.00050242	0.00063774	0.00088909	0.00050196	0.00023767	0.00052107	0.00061054	0.00053334	0.00067684	0.0006317	0.00068726	0.00044287	0.00049894	0.00053661	0.00024104	0.0005615	12	5
Elongation factor 1-alpha 2 OS=Homo sapiens OX=9606 GN=EEF1A2 PE=1 SV=1	EF1A2_HUMAN	Q05639	EEF1A2	50 kDa	0	0.00035093	0.0002314	0	0.00011131	0	5.7772e-05	0.00020307	0.00023653	0	0	0.00036926	0.00012626	7.1123e-05	0	0.00016035	0.00012451	7	4
Elongation factor 1-beta OS=Homo sapiens OX=9606 GN=EEF1B2 PE=1 SV=3	EF1B_HUMAN	P24534	EEF1B2	25 kDa	0.00034295	0.00020633	0.00011904	0.00060853	0.00034357	0.00097604	0.00071329	0.00083576	0.00024336	0.0010107	0.00058958	0.00032565	0.00025982	0.00014635	0.00018364	0.00016498	0.00038432	12	5
Elongation factor 1-delta OS=Homo sapiens OX=9606 GN=EEF1D PE=1 SV=5	EF1D_HUMAN	P29692	EEF1D	31 kDa	0.0002746	0.00033042	0	0.00073089	0.0003668	0.00097691	0.00028557	0.00055767	0.00019486	0.00080931	0.00037767	0.00043459	0	0	0.00014704	0.0005284	0.00020515	11	3
Elongation factor 1-gamma OS=Homo sapiens OX=9606 GN=EEF1G PE=1 SV=3	EF1G_HUMAN	P26641	EEF1G	50 kDa	0.00088288	0.00079674	0.00061293	0.0010183	0.00094343	0.0010679	0.00097934	0.0014344	0.0011904	0.0014962	0.00091068	0.001006	0.00040132	0.00015071	0.0011346	0.00059461	0.0013851	12	5
Elongation factor 2 OS=Homo sapiens OX=9606 GN=EEF2 PE=1 SV=4	EF2_HUMAN	P13639	EEF2	95 kDa	0.0002698	0.0004058	0.00018731	0.00027927	0.00018019	0.0010558	0.00031175	0.0009132	0.00022337	0.00089456	0.00086582	0.00022773	0	0	0	0.00012979	0.00047032	12	2
Elongation factor G, mitochondrial OS=Homo sapiens OX=9606 GN=GFM1 PE=1 SV=2	EFGM_HUMAN	Q96RP9	GFM1	83 kDa	0	0	3.5666e-05	0	0	0	0	0	0	0	0	6.5044e-05	0	0	0	0	0	2	0
EF-hand domain-containing protein D2 OS=Homo sapiens OX=9606 GN=EFHD2 PE=1 SV=1	EFHD2_HUMAN	Q96C19	EFHD2	27 kDa	0	9.6716e-05	0	0	0	0.00011438	0	0	0	0	0	0.00020353	0	0	0	0	0	3	0
Ephrin-B1 OS=Homo sapiens OX=9606 GN=EFNB1 PE=1 SV=1	EFNB1_HUMAN	P98172	EFNB1	38 kDa	7.4339e-05	0	0	0	0	0.00015868	0	0	0	0	0	0	0	0	0	0	0	2	0
Elongation factor Ts, mitochondrial OS=Homo sapiens OX=9606 GN=TSFM PE=1 SV=2	EFTS_HUMAN	P43897	TSFM	35 kDa	0.0013454	0	8.2415e-05	0.00021065	0	0	0.00049381	0	0.00042121	0	0	7.5151e-05	0	0	0	0.00022843	0	6	1
Elongation factor Tu, mitochondrial OS=Homo sapiens OX=9606 GN=TUFM PE=1 SV=2	EFTU_HUMAN	P49411	TUFM	50 kDa	0.0015364	0.0023109	0.0020148	0.0021962	0.0026223	0.00042513	0.0011836	0.00020802	0.0021806	0.00050314	0.0012326	0.0018912	0.002522	0.0025499	0.0019197	0.0018067	0.0015305	12	5
Epidermal growth factor receptor OS=Homo sapiens OX=9606 GN=EGFR PE=1 SV=2	EGFR_HUMAN	P00533	EGFR	134 kDa	0.00068023	0.00021102	0	0.00011316	4.2591e-05	9.0748e-05	0.00084003	0.00088066	0.0040502	0.00023494	0.0027628	0.00010093	0	0	3.4148e-05	0	0	11	1
Endoglin OS=Homo sapiens OX=9606 GN=ENG PE=1 SV=2	EGLN_HUMAN	P17813	ENG	71 kDa	0	0	0	0	0	0.0002086	0	0	4.1608e-05	4.3202e-05	4.0321e-05	0	0	0	0	0	0	4	0
EH domain-containing protein 1 OS=Homo sapiens OX=9606 GN=EHD1 PE=1 SV=2	EHD1_HUMAN	Q9H4M9	EHD1	61 kDa	0.0001445	8.6935e-05	5.0159e-05	0.0001923	0	0	0	0	0	0.0001597	0.00019874	4.5738e-05	0	0	0	0	0.00021591	7	1
EH domain-containing protein 2 OS=Homo sapiens OX=9606 GN=EHD2 PE=1 SV=2	EHD2_HUMAN	Q9NZN4	EHD2	61 kDa	4.7369e-05	0	0	0	0	0.00015166	9.852e-05	0	5.0421e-05	0	9.7721e-05	0	0	0	0	0	0	5	0
EH domain-containing protein 3 OS=Homo sapiens OX=9606 GN=EHD3 PE=1 SV=2	EHD3_HUMAN	Q9NZN3	EHD3	61 kDa	0	4.3386e-05	5.0065e-05	0	0	0	0	5.8582e-05	0	0	0	0.00027391	0	0	0	0	5.3876e-05	4	1
EH domain-containing protein 4 OS=Homo sapiens OX=9606 GN=EHD4 PE=1 SV=1	EHD4_HUMAN	Q9H223	EHD4	61 kDa	0	0	9.902e-05	0.00012654	0.00014289	0.00040593	0	0	0.00015182	0.000578	4.9041e-05	9.0292e-05	0	0	0	0	0	8	0
Translation initiation factor eIF-2B subunit alpha OS=Homo sapiens OX=9606 GN=EIF2B1 PE=1 SV=1	EI2BA_HUMAN	Q14232	EIF2B1	34 kDa	0	0	0	0	0	0	0.0001754	0.00041103	0.00017953	0	0	8.0079e-05	0	0	0	0	0.00018901	4	1
Translation initiation factor eIF-2B subunit delta OS=Homo sapiens OX=9606 GN=EIF2B4 PE=1 SV=2	EI2BD_HUMAN	Q9UI10	EIF2B4	58 kDa	0	0	0	0	0	0	0	0.00029963	5.2349e-05	0.00010871	0	0.0001868	0	0	0	0	0.00011022	4	1
Translation initiation factor eIF-2B subunit gamma OS=Homo sapiens OX=9606 GN=EIF2B3 PE=1 SV=1	EI2BG_HUMAN	Q9NR50	EIF2B3	50 kDa	0	0	0	0	0	0	0	0.00020802	0	0.00012578	0.00011739	0	0	0	0	0	0.00019131	3	1
Eukaryotic translation initiation factor 2A OS=Homo sapiens OX=9606 GN=EIF2A PE=1 SV=3	EIF2A_HUMAN	Q9BY44	EIF2A	65 kDa	0	0	0	5.8513e-05	0	0	0	0	0	0	0	0	0	0	0	0	0	1	0
Eukaryotic translation initiation factor 3 subunit A OS=Homo sapiens OX=9606 GN=EIF3A PE=1 SV=1	EIF3A_HUMAN	Q14152	EIF3A	167 kDa	9.3058e-05	0.00013437	7.7525e-05	0.00012384	0.00011187	0.00027809	0.00011613	0.00018142	0.00015849	0.0002057	0.00015358	3.5346e-05	2.115e-05	0	8.9694e-05	0	6.257e-05	12	3
Eukaryotic translation initiation factor 3 subunit B OS=Homo sapiens OX=9606 GN=EIF3B PE=1 SV=3	EIF3B_HUMAN	P55884	EIF3B	92 kDa	6.3197e-05	0	0	0	9.4966e-05	0.00023607	9.8581e-05	0.00015401	6.7269e-05	0.00027938	0.00029334	0	0	0	0	4.5602e-05	0	8	1
Eukaryotic translation initiation factor 3 subunit C OS=Homo sapiens OX=9606 GN=EIF3C PE=1 SV=1	EIF3C_HUMAN (+1)	Q99613	EIF3C	105 kDa	0	0	0	0.00011248	2.8223e-05	0.00042094	2.9297e-05	0.00017164	0	0.0003425	0.00040683	5.3503e-05	0	0	0.00018102	0	0.00018942	8	2
Eukaryotic translation initiation factor 3 subunit E OS=Homo sapiens OX=9606 GN=EIF3E PE=1 SV=1	EIF3E_HUMAN	P60228	EIF3E	52 kDa	5.78e-05	0	0	0.00023076	0	0.00055519	0	0	6.1524e-05	0.00012776	0.00011924	0	0	0	0	0	0	6	0
Eukaryotic translation initiation factor 3 subunit F OS=Homo sapiens OX=9606 GN=EIF3F PE=1 SV=1	EIF3F_HUMAN	O00303	EIF3F	38 kDa	0.0001441	6.5019e-05	0	0.00028765	0	0.00023068	0	8.779e-05	0.00015338	0.00023888	0.00052022	6.8415e-05	8.1875e-05	0	0.00011574	0.00010398	0.00024222	9	4
Eukaryotic translation initiation factor 3 subunit H OS=Homo sapiens OX=9606 GN=EIF3H PE=1 SV=1	EIF3H_HUMAN	O15372	EIF3H	40 kDa	0	0	0	0	0	7.7986e-05	0	0.00026711	0	0.00024228	0.00015075	0.00013877	0	0	0	0	0.00024566	5	1
Eukaryotic translation initiation factor 3 subunit I OS=Homo sapiens OX=9606 GN=EIF3I PE=1 SV=1	EIF3I_HUMAN	Q13347	EIF3I	37 kDa	0	7.1421e-05	0	0.00042129	0	0.00033786	0.00032921	0.00057861	0	0.00052481	0.00040817	0	0	0	0	0	0	7	0
Eukaryotic translation initiation factor 3 subunit K OS=Homo sapiens OX=9606 GN=EIF3K PE=1 SV=1	EIF3K_HUMAN	Q9UBQ5	EIF3K	25 kDa	0.00011799	0	0	0	0	0.00025185	0	0.00028753	0.00050235	0	0	0.00044815	0	0	0	0	0.00013222	5	1
Eukaryotic translation initiation factor 3 subunit L OS=Homo sapiens OX=9606 GN=EIF3L PE=1 SV=1	EIF3L_HUMAN	Q9Y262	EIF3L	67 kDa	4.5605e-05	4.1156e-05	9.4982e-05	0	9.1374e-05	0.00024336	4.7426e-05	0.00016671	0.00019417	0.00015121	0.00023521	0.00017322	0	0	0.00014652	0.00013163	0.00020442	11	3
ELAV-like protein 1 OS=Homo sapiens OX=9606 GN=ELAVL1 PE=1 SV=2	ELAV1_HUMAN	Q15717	ELAVL1	36 kDa	0.0002367	7.1202e-05	0	0.000105	0	0.00050524	0.0001641	9.6138e-05	0.00025195	0	0.0004883	7.492e-05	0	0	0.00050698	0.00011387	8.8416e-05	9	3
ELAV-like protein 3 OS=Homo sapiens OX=9606 GN=ELAVL3 PE=2 SV=3	ELAV3_HUMAN	Q14576	ELAVL3	40 kDa	0	0	0	0	0	0	0	0	7.46e-05	0	0	0	0	0	0.00022517	0.00030344	0.00031415	1	3
ELMO domain-containing protein 2 OS=Homo sapiens OX=9606 GN=ELMOD2 PE=1 SV=1	ELMD2_HUMAN	Q8IZ81	ELMOD2	35 kDa	0	0	0	0	0.00017589	9.369e-05	9.1291e-05	0	9.3441e-05	0.00019404	0	0	9.9759e-05	0	0	0	0	5	1
Engulfment and cell motility protein 1 OS=Homo sapiens OX=9606 GN=ELMO1 PE=1 SV=2	ELMO1_HUMAN	Q92556	ELMO1	84 kDa	0	0	0	0	7.0887e-05	0	0.00011038	4.311e-05	0	3.9102e-05	3.6494e-05	3.3596e-05	0	0	0	5.106e-05	0	6	1
Engulfment and cell motility protein 2 OS=Homo sapiens OX=9606 GN=ELMO2 PE=1 SV=2	ELMO2_HUMAN	Q96JJ3	ELMO2	83 kDa	0	0	0	0.00019017	0	3.8127e-05	0.00011145	0.00026118	7.6051e-05	0.00015793	0.00025794	0	0	0	0.00017216	0.00015467	0.00040033	7	3
Elongin-B OS=Homo sapiens OX=9606 GN=ELOB PE=1 SV=1	ELOB_HUMAN	Q15370	ELOB	13 kDa	0.00043595	0.00019671	0.00022699	0.00029008	0.00043674	0	0.00022668	0.00053121	0	0.00048182	0.00022484	0	0	0	0	0	0	9	0
Elongin-C OS=Homo sapiens OX=9606 GN=ELOC PE=1 SV=1	ELOC_HUMAN	Q15369	ELOC	12 kDa	0	0.00062174	0	0.00030562	0	0	0	0	0	0	0	0	0	0	0	0	0	2	0
Elongator complex protein 1 OS=Homo sapiens OX=9606 GN=ELP1 PE=1 SV=3	ELP1_HUMAN	O95163	ELP1	150 kDa	0	0	0	0	0	0.00010304	6.0244e-05	7.0588e-05	0	0.00012805	7.9673e-05	3.6673e-05	0	0	0	5.5736e-05	0.00023803	6	2
Elongator complex protein 3 OS=Homo sapiens OX=9606 GN=ELP3 PE=1 SV=2	ELP3_HUMAN	Q9H9T3	ELP3	62 kDa	0	0	0	0	0	0.00010037	0	0	0	0.00025985	0.00019401	0	0	0	0	0	0.00031616	3	1
55 kDa erythrocyte membrane protein OS=Homo sapiens OX=9606 GN=MPP1 PE=1 SV=2	EM55_HUMAN	Q00013	MPP1	52 kDa	0.00049676	0.00049811	0.00063226	0.00066109	0.00055295	0.00029454	0.000574	0.00033628	0.00082253	0.00073203	0.0001708	0.00015724	0.00012545	0.00049465	0.00070934	0.00015932	0.00012371	12	5
Echinoderm microtubule-associated protein-like 4 OS=Homo sapiens OX=9606 GN=EML4 PE=1 SV=3	EMAL4_HUMAN	Q9HC35	EML4	109 kDa	0	0	0	0	0	5.5966e-05	0	0	0	0	0	2.4897e-05	0	0	0	0	0	2	0
ER membrane protein complex subunit 1 OS=Homo sapiens OX=9606 GN=EMC1 PE=1 SV=1	EMC1_HUMAN	Q8N766	EMC1	112 kDa	0.00069937	0.000187	0.00045855	0.00044813	0.00015569	0.00027645	0.00026937	0.00041031	0.00052386	0.0003149	0.00037406	0.00024596	0.00047097	0.00053059	0.00070737	0.0004112	0.00026124	12	5
ER membrane protein complex subunit 10 OS=Homo sapiens OX=9606 GN=EMC10 PE=1 SV=1	EMC10_HUMAN	Q5UCC4	EMC10	27 kDa	0.00019634	0	0	0	9.8349e-05	0	0	0.00023925	0.0001045	0	0	0	0.00022312	0.00012569	0	0	0	4	2
ER membrane protein complex subunit 2 OS=Homo sapiens OX=9606 GN=EMC2 PE=1 SV=1	EMC2_HUMAN	Q15006	EMC2	35 kDa	0.00095264	0.00015631	0.00054111	0.00069151	0.00017352	9.2428e-05	0.00018012	0	9.2183e-05	9.5714e-05	0.00044665	0.00032894	0.00049208	0.00077612	0.00041736	0.00037495	0.00048525	11	5
ER membrane protein complex subunit 3 OS=Homo sapiens OX=9606 GN=EMC3 PE=1 SV=3	EMC3_HUMAN	Q9P0I2	EMC3	30 kDa	0.00088694	0.00017787	0.00020525	0.00065575	0	0.00042071	0.0006149	0.00024016	0.00073429	0.00032675	0.00040661	0.00028074	0.00089592	0.00012617	0	0	0.00033131	11	3
ER membrane protein complex subunit 6 OS=Homo sapiens OX=9606 GN=EMC6 PE=1 SV=1	EMC6_HUMAN	Q9BV81	EMC6	12 kDa	0	0	0	0	0	0	0	0	0	0	0	0	0.00026572	0	0	0	0	0	1
ER membrane protein complex subunit 7 OS=Homo sapiens OX=9606 GN=EMC7 PE=1 SV=1	EMC7_HUMAN	Q9NPA0	EMC7	26 kDa	0.000744	0.00067141	0.00055341	0.00056578	0.00031943	0.0003403	0.00088424	0.00077705	0.0010182	0.00058734	0.0009867	0.00060556	0.0014494	0.0012247	0.0017074	0.0013805	0.00059553	12	5
ER membrane protein complex subunit 8 OS=Homo sapiens OX=9606 GN=EMC8 PE=1 SV=1	EMC8_HUMAN	O43402	EMC8	24 kDa	0.00036745	0	0	0.000489	0.00036811	0	0.00025475	0.00029849	0.00052149	0.00013537	0.00025268	0.00011631	0.00027837	0	0.0011805	0.00070706	0.00013726	9	4
EMILIN-1 OS=Homo sapiens OX=9606 GN=EMILIN1 PE=1 SV=3	EMIL1_HUMAN	Q9Y6C2	EMILIN1	107 kDa	5.0632e-05	4.5692e-05	0	0.00010107	2.5362e-05	5.4038e-05	5.2654e-05	0.00021593	0.00013474	5.5959e-05	5.2227e-05	0	5.7538e-05	9.7234e-05	8.1337e-05	0.00021922	5.674e-05	10	5
EMILIN-2 OS=Homo sapiens OX=9606 GN=EMILIN2 PE=1 SV=3	EMIL2_HUMAN	Q9BXX0	EMILIN2	116 kDa	0	0	7.631e-05	0	2.447e-05	0	0	0.00047622	0	0	0	0	0	0	0	0	0	3	0
Endonuclease domain-containing 1 protein OS=Homo sapiens OX=9606 GN=ENDOD1 PE=1 SV=2	ENDD1_HUMAN	O94919	ENDOD1	55 kDa	0.00051442	0.00055708	0.00069641	0.00088998	0.00066995	0.00021961	0.00090944	0.00043878	0.00065708	0.00017056	0.00031837	0.00048848	0.0010523	0.0010538	0.00082638	0.0013363	0.00086471	12	5
Alpha-enolase OS=Homo sapiens OX=9606 GN=ENO1 PE=1 SV=2	ENOA_HUMAN	P06733	ENO1	47 kDa	0.0013038	0.0035299	0.0023452	0.0020506	0.0024936	0.0022771	0.0032049	0.004044	0.0020187	0.002096	0.0031177	0.002645	0.0021552	0.0025798	0.0017137	0.001454	0.0023245	12	5
Gamma-enolase OS=Homo sapiens OX=9606 GN=ENO2 PE=1 SV=3	ENOG_HUMAN	P09104	ENO2	47 kDa	0	0.001551	0.0012343	7.8871e-05	0.0012468	0.00050601	0.00055469	0.00057772	0.00018925	0.0001965	0.00024453	0.0011818	0.00094288	0.00022763	0.00028561	0.00034212	0.00073055	11	5
Enolase-phosphatase E1 OS=Homo sapiens OX=9606 GN=ENOPH1 PE=1 SV=1	ENOPH_HUMAN	Q9UHY7	ENOPH1	29 kDa	0.0001971	0.00088934	0.00020525	0.00013115	0.0003949	0	0.00010248	0	0	0	0	0.00037432	0.00011199	0	0	0.00014222	0.00066261	7	3
Endoplasmin OS=Homo sapiens OX=9606 GN=HSP90B1 PE=1 SV=1	ENPL_HUMAN	P14625	HSP90B1	92 kDa	0.0017938	0.0015609	0.0015344	0.001833	0.001444	0.0015042	0.0018321	0.0015612	0.0015343	0.0017701	0.0021476	0.0011862	0.001638	0.0013943	0.0020582	0.0019415	0.0017947	12	5
Bis(5'-adenosyl)-triphosphatase ENPP4 OS=Homo sapiens OX=9606 GN=ENPP4 PE=1 SV=3	ENPP4_HUMAN	Q9Y6X5	ENPP4	52 kDa	0	0	5.9128e-05	0	0	0	0	0	0	0	0	0	0	0	0	0	0	1	0
Ectonucleotide pyrophosphatase/phosphodiesterase family member 6 OS=Homo sapiens OX=9606 GN=ENPP6 PE=1 SV=2	ENPP6_HUMAN	Q6UWR7	ENPP6	50 kDa	0	0.00047479	0.00060875	0	0.00058562	6.2389e-05	0.00060791	0.00035615	0.00049779	0	0	0.00016653	0.0011293	0.00067357	9.3907e-05	0.00033746	0.00091712	8	5
Ectonucleoside triphosphate diphosphohydrolase 1 OS=Homo sapiens OX=9606 GN=ENTPD1 PE=1 SV=1	ENTP1_HUMAN	P49961	ENTPD1	58 kDa	0	0	0	6.7118e-05	0	0.00010765	0.0001049	0	0	0.00011148	5.2022e-05	0	0.00011462	0.00012914	0.00024305	0.00014557	0	5	4
Ectonucleoside triphosphate diphosphohydrolase 2 OS=Homo sapiens OX=9606 GN=ENTPD2 PE=1 SV=1	ENTP2_HUMAN	Q9Y5L3	ENTPD2	54 kDa	0	0	0.00032467	0	0	0	0	0	0	0	0	0	5.9049e-05	0	0	0	0	1	1
Erythrocyte membrane protein band 4.2 OS=Homo sapiens OX=9606 GN=EPB42 PE=1 SV=3	EPB42_HUMAN	P16452	EPB42	77 kDa	0.0023823	0.0024522	0.0020544	0.0017833	0.0018645	0.0013904	0.0017032	0.0013607	0.0021396	0.0016456	0.0010751	0.0013078	0.0021573	0.0022398	0.0019135	0.0022562	0.00025028	12	5
Ephrin type-A receptor 4 OS=Homo sapiens OX=9606 GN=EPHA4 PE=1 SV=1	EPHA4_HUMAN	P54764	EPHA4	110 kDa	0	0	0	0	0	0	5.4256e-05	0	0	0	0	2.4771e-05	5.9289e-05	3.3397e-05	0	0	0	2	2
EPM2A-interacting protein 1 OS=Homo sapiens OX=9606 GN=EPM2AIP1 PE=1 SV=1	EPMIP_HUMAN	Q7L775	EPM2AIP1	70 kDa	0	0	0	0	0	0	0.0001322	0.00020653	0.00018042	9.3664e-05	0.00017483	0	0	0	6.8071e-05	0	0.00014246	5	2
Epidermal growth factor receptor substrate 15 OS=Homo sapiens OX=9606 GN=EPS15 PE=1 SV=2	EPS15_HUMAN	P42566	EPS15	99 kDa	0	0	0	0	0	0.00012255	0	3.4979e-05	0	6.3454e-05	2.9611e-05	0	0	0	0	0	0	4	0
Endoplasmic reticulum aminopeptidase 1 OS=Homo sapiens OX=9606 GN=ERAP1 PE=1 SV=3	ERAP1_HUMAN	Q9NZ08	ERAP1	107 kDa	0.00013667	0.00032067	0.00022771	0.0001455	0.00019168	0.00011669	0.00045481	0.00013322	8.7285e-05	0.00027189	0.00016917	0.00010382	3.1062e-05	0	0.00021955	0.00011834	6.1262e-05	12	4
Endoplasmic reticulum aminopeptidase 2 OS=Homo sapiens OX=9606 GN=ERAP2 PE=1 SV=2	ERAP2_HUMAN	Q6P179	ERAP2	110 kDa	0	0	0	0	0	8.5785e-05	0	0	0	0	0.00011055	0	0	0	0	0	0	2	0
ER lumen protein-retaining receptor 1 OS=Homo sapiens OX=9606 GN=KDELR1 PE=1 SV=1	ERD21_HUMAN	P24390	KDELR1	25 kDa	0.00060663	0.00021898	0	0.00016146	0	0.00025897	0	0.00014784	0	0	0	0	0	0	0	0	0	5	0
Eukaryotic peptide chain release factor subunit 1 OS=Homo sapiens OX=9606 GN=ETF1 PE=1 SV=3	ERF1_HUMAN	P62495	ETF1	49 kDa	0.00023543	0.00026558	0	0.00031332	0.00017689	0.00018845	0.00024484	0.00021516	0.00031325	0.00019515	6.0712e-05	0.00016767	0	0	0	0	0.00032979	11	1
Squalene monooxygenase OS=Homo sapiens OX=9606 GN=SQLE PE=1 SV=3	ERG1_HUMAN	Q14534	SQLE	64 kDa	4.481e-05	0	0	0	0	0	0	0	9.5395e-05	0	0	0	0	0	0	0	0	2	0
Delta(14)-sterol reductase OS=Homo sapiens OX=9606 GN=TM7SF2 PE=2 SV=3	ERG24_HUMAN	O76062	TM7SF2	46 kDa	0.00012307	0.00011106	0.00012816	0.00016378	6.1645e-05	0	0	7.4979e-05	0.000131	6.8008e-05	6.3472e-05	0	0.00020978	0.00015756	0.00029655	0.00035522	0.00013791	9	5
Probable ergosterol biosynthetic protein 28 OS=Homo sapiens OX=9606 GN=ERG28 PE=1 SV=1	ERG28_HUMAN	Q9UKR5	ERG28	16 kDa	0.00073489	0.0003316	0.00057396	0.000489	0.00018405	0.00058824	0	0.0006716	0.00039112	0.0004061	0.00056853	0.00052337	0.0010439	0.00070564	0.00029514	0.00053029	0.0010294	11	5
Lanosterol synthase OS=Homo sapiens OX=9606 GN=LSS PE=1 SV=1	ERG7_HUMAN	P48449	LSS	83 kDa	0.00010541	0.00012684	0.00021955	9.3524e-05	7.0403e-05	0.00015001	0.00036541	4.2816e-05	0.00033662	0.00019417	3.6245e-05	0	0.00015972	0.00022493	0.00033868	0	7.8753e-05	11	4
Endoplasmic reticulum-Golgi intermediate compartment protein 1 OS=Homo sapiens OX=9606 GN=ERGIC1 PE=1 SV=1	ERGI1_HUMAN	Q969X5	ERGIC1	33 kDa	0.00070955	0.00088045	0.00064653	0.0010623	0.00079968	0.00056796	0.00064565	0.0011888	0.0011329	0.0007842	0.0015553	0.0010107	0.0012095	0.00056776	0.00099735	0.00128	0.00089453	12	5
Endoplasmic reticulum-Golgi intermediate compartment protein 2 OS=Homo sapiens OX=9606 GN=ERGIC2 PE=1 SV=2	ERGI2_HUMAN	Q96RQ1	ERGIC2	43 kDa	6.8226e-05	0	0	0	0	7.2815e-05	0.0001419	0.0002494	7.2622e-05	7.5404e-05	0.00014075	6.4785e-05	0.00031013	0	0.0001096	0.00029539	0.00015291	8	4
Endoplasmic reticulum-Golgi intermediate compartment protein 3 OS=Homo sapiens OX=9606 GN=ERGIC3 PE=1 SV=1	ERGI3_HUMAN	Q9Y282	ERGIC3	43 kDa	0.00020147	0.00012121	0.0002098	8.9373e-05	6.7278e-05	0.00014335	0.00013968	0.00016366	0.00021445	0.00022267	0.00013854	0.00012754	0.00015263	0.00017196	0	0.00019384	0.00022577	12	4
Endoplasmic reticulum lectin 1 OS=Homo sapiens OX=9606 GN=ERLEC1 PE=1 SV=1	ERLEC_HUMAN	Q96DZ1	ERLEC1	55 kDa	0.00010651	4.8057e-05	0.00016637	0	0.0001067	0	5.5379e-05	0.00012978	0.00022674	5.8855e-05	0.00010986	0	0.00030258	0.00013636	0	0	5.9676e-05	9	3
Erlin-1 OS=Homo sapiens OX=9606 GN=ERLIN1 PE=1 SV=1	ERLN1_HUMAN	O75477	ERLIN1	39 kDa	0.00037169	0	0.00030965	0.00069251	0.00037236	0.00015868	0.00038654	9.0581e-05	0.0005539	0.00016432	0.00015336	0.00014118	0.00025343	9.5173e-05	0.00059709	0.00096556	0.00033322	11	5
Erlin-2 OS=Homo sapiens OX=9606 GN=ERLIN2 PE=1 SV=1	ERLN2_HUMAN	O94905	ERLIN2	38 kDa	0.0012899	0.00054777	0.0010272	0.0011107	0.00098813	0.00056684	0.00078903	0.00055471	0.00080762	0.00058699	0.00086089	0.00036024	0.000776	0.0010685	0.001097	0.001314	0.00085026	12	5
Erythroid membrane-associated protein OS=Homo sapiens OX=9606 GN=ERMAP PE=1 SV=1	ERMAP_HUMAN	Q96PL5	ERMAP	53 kDa	0.0002166	0	0.00011278	0.00021619	0	0.00011558	5.6312e-05	0	0.00034583	5.9847e-05	0	0	0.00024614	0.00020798	0	0.0001563	0	7	3
Endoplasmic reticulum metallopeptidase 1 OS=Homo sapiens OX=9606 GN=ERMP1 PE=1 SV=2	ERMP1_HUMAN	Q7Z2K6	ERMP1	100 kDa	2.8453e-05	0.00015406	0.00017778	0	0.00022803	3.0366e-05	5.9178e-05	6.9339e-05	9.0857e-05	3.1446e-05	2.9349e-05	0.00013509	0.00042033	0.00018213	0	0.00016425	3.1885e-05	11	4
ERO1-like protein alpha OS=Homo sapiens OX=9606 GN=ERO1A PE=1 SV=2	ERO1A_HUMAN	Q96HE7	ERO1A	54 kDa	0.00010992	9.9196e-05	0.00011447	0.00043885	0.00016518	0.00029328	0.00022862	6.6968e-05	0.000117	6.0742e-05	0.00017007	0.00010438	6.2456e-05	0	0.00017658	7.9317e-05	0.00012318	12	4
Endoplasmic reticulum resident protein 29 OS=Homo sapiens OX=9606 GN=ERP29 PE=1 SV=4	ERP29_HUMAN	P30040	ERP29	29 kDa	0.0016753	0.00080041	0.00092362	0.0013115	0.00088853	0.0012621	0.0011273	0.0006004	0.00094408	0.0020694	0.0015248	0.00065505	0.0013439	0.00075701	0.0011082	0.00085334	0.00088348	12	5
Endoplasmic reticulum resident protein 44 OS=Homo sapiens OX=9606 GN=ERP44 PE=1 SV=1	ERP44_HUMAN	Q9BS26	ERP44	47 kDa	0.00082358	0.00062889	0.00052778	0.00059017	0.00031733	0.00074375	0.00046118	0.00069475	0.00047204	0.00084021	0.00052278	0.0004211	0.00057595	0.00064886	0.0007124	0.0009143	0.00021298	12	5
ES1 protein homolog, mitochondrial OS=Homo sapiens OX=9606 GN=C21orf33 PE=1 SV=3	ES1_HUMAN	P0DPI2	C21orf33	28 kDa	0	0.00017322	0	0.00051089	0.00076918	0	0.00029942	0	0.00051079	0	0.00019799	0.00045567	0.00043626	0.00049149	0	0.00041553	0.0002151	7	4
Liver carboxylesterase 1 OS=Homo sapiens OX=9606 GN=CES1 PE=1 SV=2	EST1_HUMAN	P23141	CES1	63 kDa	0	0.00016375	0.00014172	0.00030185	9.089e-05	0	0.0001887	0	0	0	0	0	0	0	0	0	0	5	0
S-formylglutathione hydrolase OS=Homo sapiens OX=9606 GN=ESD PE=1 SV=2	ESTD_HUMAN	P10768	ESD	31 kDa	0	0.001317	0.00047491	0	0.00018275	9.7345e-05	9.4852e-05	0	0	0	9.4082e-05	0.00043305	0	0	0	0	0	7	0
Extended synaptotagmin-1 OS=Homo sapiens OX=9606 GN=ESYT1 PE=1 SV=1	ESYT1_HUMAN	Q9BSJ8	ESYT1	123 kDa	0.00030288	0.00012615	0.00041245	0.00024804	0.00018672	0.00059676	0.00036343	0.00019872	0.00037199	0.00046349	0.00028838	0.00017699	7.9428e-05	0	0.00018713	0.00033624	2.6108e-05	12	4
Extended synaptotagmin-2 OS=Homo sapiens OX=9606 GN=ESYT2 PE=1 SV=1	ESYT2_HUMAN	A0FGR8	ESYT2	102 kDa	0.00033513	0.00020162	0.00026174	0.00018583	0.00013989	0.0005067	0.00034851	6.8059e-05	0.00029727	0.00030866	0.00011523	5.3038e-05	6.3473e-05	0	4.4863e-05	0.00012091	9.3888e-05	12	4
Prosaposin receptor GPR37L1 OS=Homo sapiens OX=9606 GN=GPR37L1 PE=1 SV=2	ETBR2_HUMAN	O60883	GPR37L1	53 kDa	0	0.00014477	0.00011137	0	0.00016071	0	5.561e-05	0	0	5.91e-05	0	0.00020311	0.00042538	0.00020538	0	0	5.9924e-05	6	3
Electron transfer flavoprotein subunit alpha, mitochondrial OS=Homo sapiens OX=9606 GN=ETFA PE=1 SV=1	ETFA_HUMAN	P13804	ETFA	35 kDa	0.00030896	0.00069705	0.00072392	0.00010279	0.0003869	0	0.00056228	0	0.00016443	8.5367e-05	0.00015935	0	0.00026333	0.00019778	0	0.00044589	0.00034623	9	4
Electron transfer flavoprotein subunit beta OS=Homo sapiens OX=9606 GN=ETFB PE=1 SV=3	ETFB_HUMAN	P38117	ETFB	28 kDa	0.00050434	0.00063719	0.0014705	0.0010739	0.0016168	0.00043061	0.001049	0	0.0010737	0.00011148	0.00052022	0.0010536	0.0011462	0.0021953	0.0014583	0.002038	0.00045214	11	5
Electron transfer flavoprotein-ubiquinone oxidoreductase, mitochondrial OS=Homo sapiens OX=9606 GN=ETFDH PE=1 SV=2	ETFD_HUMAN	Q16134	ETFDH	68 kDa	0	0.00063955	0.00060776	0.00038835	0.00050115	0	0.00030346	0	0.00013312	0	4.3e-05	0.00015834	0.00052111	0.00090731	0.00013393	0.00030081	0	8	4
RNA-binding protein EWS OS=Homo sapiens OX=9606 GN=EWSR1 PE=1 SV=1	EWS_HUMAN	Q01844	EWSR1	68 kDa	7.8418e-05	0	0	0	0	0	8.155e-05	9.5552e-05	4.1735e-05	0	8.0888e-05	0	0	0	0	0	0	5	0
Exocyst complex component 6B OS=Homo sapiens OX=9606 GN=EXOC6B PE=1 SV=3	EXC6B_HUMAN	Q9Y2D4	EXOC6B	94 kDa	6.3431e-05	0	6.6054e-05	0	0	0	0.00013193	0.00011594	0	0	0.00019629	6.0232e-05	0	0	5.0948e-05	9.1542e-05	0.00014216	6	3
Exonuclease 3'-5' domain-containing protein 2 OS=Homo sapiens OX=9606 GN=EXD2 PE=1 SV=2	EXD2_HUMAN	Q9NVH0	EXD2	70 kDa	4.1419e-05	0	0	0.00011024	0	0	8.6146e-05	0	0.00013226	0	0.00021362	3.933e-05	0	0	0	0	4.6415e-05	6	1
Exocyst complex component 1 OS=Homo sapiens OX=9606 GN=EXOC1 PE=1 SV=4	EXOC1_HUMAN	Q9NV70	EXOC1	102 kDa	8.6313e-05	2.5964e-05	0	3.8289e-05	0	0	5.9839e-05	3.5057e-05	0	0	5.9354e-05	0	0	0	0	0	0	6	0
Exocyst complex component 2 OS=Homo sapiens OX=9606 GN=EXOC2 PE=1 SV=1	EXOC2_HUMAN	Q96KP1	EXOC2	104 kDa	0.0003062	7.5363e-05	0.00011595	3.7045e-05	0	0.00011884	0.00017369	0.00023743	2.963e-05	0.00018459	0.00014357	7.9299e-05	0	0	0	0	0.00021836	11	1
Exocyst complex component 3 OS=Homo sapiens OX=9606 GN=EXOC3 PE=1 SV=2	EXOC3_HUMAN	O60645	EXOC3	87 kDa	6.8045e-05	0	0	9.0555e-05	0	0	3.5381e-05	0	0	7.5204e-05	3.5094e-05	0	0	0	0	0	0.00015251	5	1
Exocyst complex component 4 OS=Homo sapiens OX=9606 GN=EXOC4 PE=1 SV=1	EXOC4_HUMAN	Q96A65	EXOC4	111 kDa	7.9223e-05	0	0	0.00010543	0	8.4552e-05	0	3.2178e-05	2.8109e-05	8.7558e-05	0.00019068	5.0152e-05	0	0	0	0	2.9593e-05	8	1
Nuclease EXOG, mitochondrial OS=Homo sapiens OX=9606 GN=EXOG PE=1 SV=2	EXOG_HUMAN	Q9Y2C4	EXOG	41 kDa	0.00013979	0.00037845	0.00058228	0.00018603	0.00049014	0	0.00043611	0	0.00037199	0	0.00036048	0.00033185	0.00039714	0.0005369	0	0.00010087	0.00015665	9	4
Ezrin OS=Homo sapiens OX=9606 GN=EZR PE=1 SV=4	EZRI_HUMAN	P15311	EZR	69 kDa	0.00021946	0.00015844	4.5708e-05	5.8413e-05	0	0.00018738	9.1291e-05	5.3483e-05	9.3441e-05	9.7021e-05	9.055e-05	0	0	0	0	0	0.00014756	10	1
Hsc70-interacting protein OS=Homo sapiens OX=9606 GN=ST13 PE=1 SV=2	F10A1_HUMAN	P50502	ST13	41 kDa	0.00020912	0.00012581	0	0.00055658	0.00013966	0	7.2488e-05	0.00042468	0.00022259	0.00038519	0.0003595	0.00033095	0.00039606	0.00035696	0.00022395	0.00040239	0.00015623	10	5
Constitutive coactivator of PPAR-gamma-like protein 1 OS=Homo sapiens OX=9606 GN=FAM120A PE=1 SV=2	F120A_HUMAN	Q9NZB2	FAM120A	122 kDa	0.00016105	2.0762e-05	9.5832e-05	0.00012247	4.6096e-05	9.8215e-05	0.00016748	0.00039246	0.00014693	0.00020341	0.00016612	4.3692e-05	0	0.00011782	0.00014783	0.00016601	0.00018047	12	4
Constitutive coactivator of PPAR-gamma-like protein 2 OS=Homo sapiens OX=9606 GN=FAM120C PE=1 SV=3	F120C_HUMAN	Q9NX05	FAM120C	121 kDa	2.3468e-05	2.1179e-05	0	0	0	0	0	0	2.498e-05	7.7812e-05	0	0	0	0.00012018	7.54e-05	6.7738e-05	0.00013149	4	4
Coagulation factor XIII A chain OS=Homo sapiens OX=9606 GN=F13A1 PE=1 SV=4	F13A_HUMAN	P00488	F13A1	83 kDa	0.00038652	9.513e-05	7.3183e-05	0.00032734	0.00014081	0.0015001	3.6541e-05	0.00047097	0.00033662	0.0012039	0.00079739	0.00040039	3.9931e-05	0.00058482	0.00016934	0.00015213	0	12	4
Coagulation factor XIII B chain OS=Homo sapiens OX=9606 GN=F13B PE=1 SV=3	F13B_HUMAN	P05160	F13B	76 kDa	3.8913e-05	0	0	0	0	0	0	0	0	0	0	0	0	0	0	0	0	1	0
Protein FAM162A OS=Homo sapiens OX=9606 GN=FAM162A PE=1 SV=2	F162A_HUMAN	Q96A26	FAM162A	17 kDa	0.0010021	0.0010551	0.0015654	0.0011114	0.0016732	0.00035651	0.00069476	0.00081406	0.0014223	0.00018459	0.00068912	0.00047579	0.0015184	0.0017106	0.0013415	0.0012052	0.00037433	12	5
Protein FAM210A OS=Homo sapiens OX=9606 GN=FAM210A PE=1 SV=2	F210A_HUMAN	Q96ND0	FAM210A	31 kDa	9.4563e-05	0.00034135	0.0003939	0.00025169	0.00018947	0	0	0	0.00030197	0	0	0.00026938	0.00021492	0.00048426	0	0.00013647	0	7	3
Redox-regulatory protein FAM213A OS=Homo sapiens OX=9606 GN=FAM213A PE=1 SV=3	F213A_HUMAN	Q9BRX8	FAM213A	26 kDa	0.0021341	0.0019259	0.0021054	0.0016442	0.002363	0.00011987	0.0028033	0.0024635	0.0022716	0.0014896	0.00092685	0.00085324	0.0019146	0.0024446	0.0027065	0.0027557	0.001888	12	5
Protein FAM234B OS=Homo sapiens OX=9606 GN=FAM234B PE=1 SV=1	F234B_HUMAN	A2RU67	FAM234B	67 kDa	0	0	8.6125e-05	0	4.1427e-05	0	0	0	0	0	0	3.9267e-05	0.00028196	0.00015883	0	5.9679e-05	0	3	3
Protein FAM91A1 OS=Homo sapiens OX=9606 GN=FAM91A1 PE=1 SV=3	F91A1_HUMAN	Q658Y4	FAM91A1	94 kDa	0	0	0	0	0	0	9.5757e-05	0	0	3.3923e-05	0	0	0	0	0	0	0	2	0
Coagulation factor X OS=Homo sapiens OX=9606 GN=F10 PE=1 SV=2	FA10_HUMAN	P00742	F10	55 kDa	0.00010541	0.0001427	0	0.00035072	0	0.00022501	0.00016444	0.00038534	0.00011221	0.00046602	5.4367e-05	0	0.00023958	0.00020244	0.00025401	0	0.00017719	9	4
Coagulation factor XII OS=Homo sapiens OX=9606 GN=F12 PE=1 SV=3	FA12_HUMAN	P00748	F12	68 kDa	0.00020912	0	0	5.5658e-05	0	0	0	0	8.9035e-05	0	0	0	4.7527e-05	0	0	0	0.0001406	3	2
Protein FAM49A OS=Homo sapiens OX=9606 GN=FAM49A PE=2 SV=1	FA49A_HUMAN	Q9H0Q0	FAM49A	37 kDa	7.9632e-05	0.00035931	0.00016585	0.00021195	0	0	0	9.7031e-05	0.00016953	0	0.00016428	0.00037808	0.00018099	0.00030585	0.00025584	0.00034477	0.00026771	8	5
Protein FAM49B OS=Homo sapiens OX=9606 GN=FAM49B PE=1 SV=1	FA49B_HUMAN	Q9NUQ9	FAM49B	37 kDa	0.00023816	0.00064477	0.00024801	0	0.00047717	0.0010167	0.00066045	0.00019346	0.0010985	0.0012283	0.00065509	0.00090459	9.0214e-05	0	0	0	8.8962e-05	11	2
Coagulation factor V OS=Homo sapiens OX=9606 GN=F5 PE=1 SV=4	FA5_HUMAN	P12259	F5	252 kDa	8.0957e-05	7.3059e-05	0.00010839	0.00010774	3.4758e-05	2.4686e-05	6.0135e-05	5.6369e-05	6.1552e-05	0	5.9647e-05	0	0	2.9613e-05	0	0	0	10	1
Coagulation factor IX OS=Homo sapiens OX=9606 GN=F9 PE=1 SV=2	FA9_HUMAN	P00740	F9	52 kDa	0.00033477	0.00015105	0	0	0.00011179	0.00011909	0.0005222	0.0004759	0	0.00018499	0.00023021	0	0.00012681	0.00014286	0.00017926	0.00016104	0.00031262	8	5
Protein FAM98A OS=Homo sapiens OX=9606 GN=FAM98A PE=1 SV=1	FA98A_HUMAN	Q8NCA5	FAM98A	55 kDa	0	0	0	0	0	0.00015868	5.1538e-05	6.0388e-05	5.2752e-05	0.00010955	0	0	0	0	0	0	0	5	0
Fatty-acid amide hydrolase 1 OS=Homo sapiens OX=9606 GN=FAAH PE=1 SV=2	FAAH1_HUMAN	O00519	FAAH	63 kDa	0	8.0179e-05	0	0	4.4503e-05	0	0	0	0	0	0	0	5.0482e-05	0	0	0	0	2	1
Fatty acid-binding protein, epidermal OS=Homo sapiens OX=9606 GN=FABP5 PE=1 SV=3	FABP5_HUMAN	Q01469	FABP5	15 kDa	0	0.00034388	0.00039681	0.0010142	0.00038174	0	0.00059441	0.00069647	0.00040561	0.00042114	0	0.00018092	0.00021651	0.00024392	0	0	0	9	2
Fatty acid-binding protein, brain OS=Homo sapiens OX=9606 GN=FABP7 PE=1 SV=3	FABP7_HUMAN	O15540	FABP7	15 kDa	0.00058457	0.0026377	0	0.00025932	0.0023425	0.00083185	0.0018237	0.0011872	0.0016593	0.0012921	0.001206	0.0014802	0	0	0	0.00028122	0	11	1
Fatty acid-binding protein, heart OS=Homo sapiens OX=9606 GN=FABP3 PE=1 SV=4	FABPH_HUMAN	P05413	FABP3	15 kDa	0	0.00087262	0.00040278	0	0.00038748	0	0	0	0	0	0	0.0009182	0	0.00024759	0	0	0	4	1
CAAX prenyl protease 1 homolog OS=Homo sapiens OX=9606 GN=ZMPSTE24 PE=1 SV=2	FACE1_HUMAN	O75844	ZMPSTE24	55 kDa	0.0001083	9.7734e-05	0.00016917	0	5.4247e-05	0	0	0	0.00023055	0	5.5855e-05	0	0.00012307	0	0.00026096	0	0	6	2
Fatty acyl-CoA reductase 1 OS=Homo sapiens OX=9606 GN=FAR1 PE=1 SV=1	FACR1_HUMAN	Q8WVX9	FAR1	59 kDa	4.9944e-05	0	0	6.6466e-05	5.0034e-05	0	0.00010388	6.0857e-05	0	5.5198e-05	0	0	0	0	8.0231e-05	0.00014416	0	6	2
Fatty acid desaturase 2 OS=Homo sapiens OX=9606 GN=FADS2 PE=1 SV=1	FADS2_HUMAN	O95864	FADS2	52 kDa	0.00069517	0	0.00036196	0.00023128	0.00011607	0.00012365	0	0.00063529	0.00043164	0.00012805	0.00047804	5.5009e-05	0.00026333	0.00051916	0.0004653	0.00033442	0.00032459	10	5
FAS-associated factor 2 OS=Homo sapiens OX=9606 GN=FAF2 PE=1 SV=2	FAF2_HUMAN	Q96CS3	FAF2	53 kDa	0.000289	0.00026081	0.00012038	0.00015384	0.00023162	6.1688e-05	0.00012022	0	0	6.3881e-05	0.00041734	0.00027443	0.00026274	0	0.0001857	0	0.00032386	10	3
Fumarylacetoacetate hydrolase domain-containing protein 2A OS=Homo sapiens OX=9606 GN=FAHD2A PE=1 SV=1	FAH2A_HUMAN	Q96GK7	FAHD2A	35 kDa	0	0.00014785	0.00025591	0	0.00032825	0	0.00017037	0	0	0	0	0	0	0	0	0.00023644	0	4	1
Protein-tyrosine kinase 2-beta OS=Homo sapiens OX=9606 GN=PTK2B PE=1 SV=2	FAK2_HUMAN	Q14289	PTK2B	116 kDa	0	2.3005e-05	2.6546e-05	0	0.00012769	0	0.00010604	0	2.7134e-05	0	2.6295e-05	2.4206e-05	0	0	0	0	0	7	0
Protein FAM3C OS=Homo sapiens OX=9606 GN=FAM3C PE=1 SV=1	FAM3C_HUMAN	Q92520	FAM3C	25 kDa	0.00079316	0.00010225	0.00035399	0.00030159	0.00056756	0.00060465	0.00094267	0.00096647	0.00060305	0.00050092	0.00058439	0.00032278	0.00025753	0.0004352	0.00054607	0	0	12	3
FERM, ARHGEF and pleckstrin domain-containing protein 1 OS=Homo sapiens OX=9606 GN=FARP1 PE=1 SV=1	FARP1_HUMAN	Q9Y4F1	FARP1	119 kDa	9.8454e-05	8.8849e-05	7.6895e-05	0	2.4658e-05	2.6269e-05	0.00010239	0.00011997	7.8598e-05	2.7203e-05	0	0.00011686	0.00011188	6.3024e-05	3.954e-05	0	0.00027582	10	4
Fatty acid synthase OS=Homo sapiens OX=9606 GN=FASN PE=1 SV=3	FAS_HUMAN	P49327	FASN	273 kDa	0.0013419	0.00022186	0.00026668	0.00042259	0.00017445	0.00064501	0.00038349	0.00069897	0.00045794	0.00047548	0.00076075	0.00044743	0.00016297	0.00014426	0.00049366	0.00048784	0.0009298	12	5
Fibulin-1 OS=Homo sapiens OX=9606 GN=FBLN1 PE=1 SV=4	FBLN1_HUMAN	P23142	FBLN1	77 kDa	0.00018294	0	0.0001143	0	0	0	0	0	7.789e-05	0	0.00011322	3.4743e-05	0.00012473	0	0	0	0.000205	5	2
EGF-containing fibulin-like extracellular matrix protein 1 OS=Homo sapiens OX=9606 GN=EFEMP1 PE=1 SV=2	FBLN3_HUMAN	Q12805	EFEMP1	55 kDa	0.00020869	0	0.00010866	0.00013886	0	0.00011136	0.00016277	0.00019072	0.00033321	0.00040363	0	0	0	0	0	0.00015059	0.0003508	8	2
Fibrillin-1 OS=Homo sapiens OX=9606 GN=FBN1 PE=1 SV=3	FBN1_HUMAN	P35555	FBN1	312 kDa	0	0	9.3295e-06	0	4.4875e-05	3.8246e-05	0	0	0	0	0	0	0	0	0	0	0	3	0
rRNA 2'-O-methyltransferase fibrillarin OS=Homo sapiens OX=9606 GN=FBL PE=1 SV=2	FBRL_HUMAN	P22087	FBL	34 kDa	0.00072115	0	0	0.00063981	0	8.5518e-05	0.00033331	0.00068345	0.00017058	0.00053135	0.00066121	0.00053261	0	0	0.00025744	0	0.0014367	9	2
F-box only protein 2 OS=Homo sapiens OX=9606 GN=FBXO2 PE=1 SV=2	FBX2_HUMAN	Q9UK22	FBXO2	33 kDa	0	0.00015684	0.00018098	0.00023128	0.00026116	0	0.00018073	0.00021176	0	0	0	0.00024754	9.8748e-05	0.00011125	0.00041877	0.00050163	0	7	4
High affinity immunoglobulin epsilon receptor subunit gamma OS=Homo sapiens OX=9606 GN=FCER1G PE=1 SV=1	FCERG_HUMAN	P30273	FCER1G	10 kDa	0.00059817	0	0.0012458	0.0027862	0.0011985	0.0035112	0.0015551	0	0.00095506	0.0019833	0.0021595	0.000852	0.00033988	0	0	0.00043163	0.00033516	10	3
Low affinity immunoglobulin gamma Fc region receptor II-a OS=Homo sapiens OX=9606 GN=FCGR2A PE=1 SV=4	FCG2A_HUMAN (+1)	P12318	FCGR2A	35 kDa	0.00016228	0.00014645	0.00025349	0.00032394	0.00024386	0.00034639	0.00033752	0	0.00017273	8.9676e-05	0.00016739	0	0	0	0	0	0	10	0
IgGFc-binding protein OS=Homo sapiens OX=9606 GN=FCGBP PE=1 SV=3	FCGBP_HUMAN	Q9Y6R7	FCGBP	572 kDa	6.6623e-05	1.2883e-05	2.4778e-05	0.00012033	5.7208e-05	6.6025e-05	4.9488e-05	0.00011017	6.0784e-05	0.00011045	8.8356e-05	0	0	0	7.6446e-06	4.8075e-05	5.3328e-06	11	3
High affinity immunoglobulin gamma Fc receptor I OS=Homo sapiens OX=9606 GN=FCGR1A PE=1 SV=2	FCGR1_HUMAN	P12314	FCGR1A	43 kDa	0	0.00018619	0.00035809	0.0003661	0.00034448	0.00036699	0	0	0.00021961	0.00038004	0.00049657	6.5305e-05	0.00023446	8.8048e-05	0.00022096	0	0	9	3
IgG receptor FcRn large subunit p51 OS=Homo sapiens OX=9606 GN=FCGRT PE=1 SV=1	FCGRN_HUMAN	P55899	FCGRT	40 kDa	0.00014094	0.00012719	0.00036692	0.00028134	0.00035298	7.5209e-05	0.00029313	0	0	0.00023365	0.00021806	0.00020075	0	0	0.00033961	0.0002034	0	10	2
Ficolin-1 OS=Homo sapiens OX=9606 GN=FCN1 PE=1 SV=2	FCN1_HUMAN	O00602	FCN1	35 kDa	0	0	0	0	0	8.4206e-05	0	0	0	0	0	0	0	0	0	0	0	1	0
Ficolin-2 OS=Homo sapiens OX=9606 GN=FCN2 PE=1 SV=2	FCN2_HUMAN	Q15485	FCN2	34 kDa	0	0	0	0	0	0.00017541	0	0	0	0.00036329	0	0	0.00018677	0.00021041	0	0	0	2	2
Ficolin-3 OS=Homo sapiens OX=9606 GN=FCN3 PE=1 SV=2	FCN3_HUMAN	O75636	FCN3	33 kDa	0.00017205	0.00015526	8.9582e-05	0.00034344	0.00017236	0.00082629	0	0.0013627	0.0002747	9.5074e-05	0.00017747	0	9.7757e-05	0.00022027	0.00027638	0.00062074	0	10	4
Fermitin family homolog 2 OS=Homo sapiens OX=9606 GN=FERMT2 PE=1 SV=1	FERM2_HUMAN	Q96AC1	FERMT2	78 kDa	3.7825e-05	0	0	5.0338e-05	7.5787e-05	4.0369e-05	0	0	0.00016105	0	0.00042918	0	0	0	6.0763e-05	0	0.0003391	6	2
Alpha-2-HS-glycoprotein OS=Homo sapiens OX=9606 GN=AHSG PE=1 SV=1	FETUA_HUMAN	P02765	AHSG	39 kDa	0.00014017	0.00012649	0	0.00037308	0.00021063	0.00037399	0.00014577	0.00025619	0.0005222	0.00038729	0.00028917	6.6551e-05	0.00015929	0.00026918	0.00022517	0.00040458	0.00039269	11	5
Four and a half LIM domains protein 1 OS=Homo sapiens OX=9606 GN=FHL1 PE=1 SV=4	FHL1_HUMAN	Q13642	FHL1	36 kDa	0	0.00028745	0	0.0004239	7.9775e-05	0.00016998	0.00033125	0.00019406	8.4763e-05	0.00044005	8.214e-05	0	0	0.0002039	0	0.00011492	0	9	2
FH1/FH2 domain-containing protein 1 OS=Homo sapiens OX=9606 GN=FHOD1 PE=1 SV=3	FHOD1_HUMAN	Q9Y613	FHOD1	127 kDa	0	0	0	0	0	0	0	0	0	4.8844e-05	0	0	0	0	0	0	0	1	0
Fibrinogen alpha chain OS=Homo sapiens OX=9606 GN=FGA PE=1 SV=2	FIBA_HUMAN	P02671	FGA	95 kDa	0.0015148	0.00067009	0.00080417	0.0018973	0.00083313	0.0024091	0.00055597	0.002461	0.0015175	0.0019039	0.0015625	0.00047946	0.0010463	0.0016731	0.0014791	0.0011573	0.0013979	12	5
Fibrinogen beta chain OS=Homo sapiens OX=9606 GN=FGB PE=1 SV=2	FIBB_HUMAN	P02675	FGB	56 kDa	0.0040337	0.0028837	0.0021275	0.0023006	0.003726	0.0055909	0.0025604	0.005681	0.0047954	0.0053265	0.0035663	0.001741	0.0027979	0.0034875	0.0026087	0.0024193	0.0036397	12	5
Fibrinogen gamma chain OS=Homo sapiens OX=9606 GN=FGG PE=1 SV=3	FIBG_HUMAN	P02679	FGG	52 kDa	0.0034636	0.0032281	0.0017147	0.0016624	0.0030716	0.0042419	0.0014171	0.0038744	0.0041702	0.0034514	0.0026355	0.00075483	0.0020648	0.0023262	0.0010033	0.001475	0.0024179	12	5
Fibronectin OS=Homo sapiens OX=9606 GN=FN1 PE=1 SV=4	FINC_HUMAN	P02751	FN1	263 kDa	0.0040425	0.0030839	0.0039852	0.002984	0.0033802	0.002163	0.0017264	0.0042953	0.0036604	0.0017871	0.0019014	0.0011977	0.0032463	0.0042922	0.00284	0.0045739	0.0027543	12	5
Mitochondrial fission 1 protein OS=Homo sapiens OX=9606 GN=FIS1 PE=1 SV=2	FIS1_HUMAN	Q9Y3D6	FIS1	17 kDa	0.00016922	0.00030542	0.00035243	0	0.00033904	0.0001806	0.00035195	0.00020619	0.00036024	0	0	0	0.0003846	0	0	0	0.00056889	8	2
Peptidyl-prolyl cis-trans isomerase FKBP10 OS=Homo sapiens OX=9606 GN=FKBP10 PE=1 SV=1	FKB10_HUMAN	Q96AY3	FKBP10	64 kDa	0	0	0	5.8814e-05	0	0.0001415	0	0	0	0	0.00013676	0	0	0	0	0	0	3	0
Peptidyl-prolyl cis-trans isomerase FKBP11 OS=Homo sapiens OX=9606 GN=FKBP11 PE=1 SV=1	FKB11_HUMAN	Q9NYL4	FKBP11	22 kDa	0.00025593	0	0	0	0	0.0010926	0	0	0	0.00056571	0.00026399	0	0	0	0	0	0	4	0
FK506-binding protein 15 OS=Homo sapiens OX=9606 GN=FKBP15 PE=1 SV=2	FKB15_HUMAN	Q5T1M5	FKBP15	134 kDa	2.11e-05	0	0	0	0	9.0078e-05	0	0.00010284	4.4919e-05	0.00016324	2.1765e-05	4.0072e-05	0	0	6.7792e-05	6.0903e-05	0	7	2
Peptidyl-prolyl cis-trans isomerase FKBP2 OS=Homo sapiens OX=9606 GN=FKBP2 PE=1 SV=2	FKBP2_HUMAN	P26885	FKBP2	16 kDa	0	0.00065385	0	0.00048211	0	0.00038664	0.0011302	0.00088285	0	0.00060057	0.00037368	0.000172	0.00041168	0.0004638	0.00058196	0.00052282	0.00040597	8	5
Peptidyl-prolyl cis-trans isomerase FKBP4 OS=Homo sapiens OX=9606 GN=FKBP4 PE=1 SV=3	FKBP4_HUMAN	Q02790	FKBP4	52 kDa	0	0.00020228	0	7.4575e-05	0	0.00017942	0	0	0	0	0.00017341	0.00010642	0	0	0	0	6.2797e-05	5	1
Peptidyl-prolyl cis-trans isomerase FKBP5 OS=Homo sapiens OX=9606 GN=FKBP5 PE=1 SV=2	FKBP5_HUMAN	Q13451	FKBP5	51 kDa	0	0.00025396	0	0	0	0.00030034	0	0.00013716	0	0	0.00017417	0	0	0	0	0	0	4	0
Peptidyl-prolyl cis-trans isomerase FKBP8 OS=Homo sapiens OX=9606 GN=FKBP8 PE=1 SV=2	FKBP8_HUMAN	Q14318	FKBP8	45 kDa	0.00024972	0.0002817	0.00013002	0.00041541	0.00025017	6.6629e-05	0.00019477	0.00015214	0.0001329	0	6.4396e-05	0.00023713	0.00021284	0.00015985	0	0	0.00013992	11	3
Peptidyl-prolyl cis-trans isomerase FKBP9 OS=Homo sapiens OX=9606 GN=FKBP9 PE=1 SV=2	FKBP9_HUMAN	O95302	FKBP9	63 kDa	0.0001805	4.0722e-05	0	0.00030026	9.0412e-05	0.00028896	0.00032849	5.4984e-05	0.0001441	0.00014962	0.00018618	0	5.128e-05	0	7.2489e-05	6.5124e-05	5.0568e-05	10	4
Protein flightless-1 homolog OS=Homo sapiens OX=9606 GN=FLII PE=1 SV=2	FLII_HUMAN	Q13045	FLII	145 kDa	0	0	2.1107e-05	2.6974e-05	0	0.00021632	4.2156e-05	0	0	4.4802e-05	2.0907e-05	0	0	0	0	0	4.5427e-05	6	1
Filamin-A OS=Homo sapiens OX=9606 GN=FLNA PE=1 SV=4	FLNA_HUMAN	P21333	FLNA	281 kDa	0.0013701	0.0014644	0.00067797	0.001707	0.0015575	0.0024682	0.0018189	0.0012551	0.001086	0.0022445	0.0020748	0.00076585	0.00034232	0.00033589	0.0010459	0.00037864	0.00065335	12	5
Filamin-B OS=Homo sapiens OX=9606 GN=FLNB PE=1 SV=2	FLNB_HUMAN	O75369	FLNB	278 kDa	1.977e-05	8.9207e-06	0	1.3155e-05	9.9029e-06	0.000844	1.028e-05	0	0	0.00010925	3.0589e-05	9.3866e-06	0	0	0	0	2.2155e-05	9	1
Filamin-C OS=Homo sapiens OX=9606 GN=FLNC PE=1 SV=3	FLNC_HUMAN	Q14315	FLNC	291 kDa	0.00091558	0.00096254	8.8464e-05	0.00022611	0.00049171	9.0664e-05	0.00066748	0.00011501	0.00020094	0.0018569	0.00047707	0.00038541	0	0	0	6.8111e-05	0	12	1
Flotillin-1 OS=Homo sapiens OX=9606 GN=FLOT1 PE=1 SV=3	FLOT1_HUMAN	O75955	FLOT1	47 kDa	0.00253	0.0017939	0.00207	0.0016834	0.001931	0.0021858	0.0013155	0.00051379	0.0026288	0.0014646	0.0016155	0.0013156	0.0017798	0.0013881	0.0020321	0.001304	0.00020251	12	5
Flotillin-2 OS=Homo sapiens OX=9606 GN=FLOT2 PE=1 SV=2	FLOT2_HUMAN	Q14254	FLOT2	47 kDa	0.0022236	0.0017355	0.0016271	0.0024793	0.0015051	0.0017317	0.0010624	0.00073227	0.0023029	0.0013284	0.0019836	0.0011413	0.0015024	0.0020774	0.0013516	0.0012142	0.00020204	12	5
Formin-like protein 2 OS=Homo sapiens OX=9606 GN=FMNL2 PE=1 SV=3	FMNL2_HUMAN	Q96PY5	FMNL2	123 kDa	0	0	0	6.3039e-05	4.7454e-05	0	4.926e-05	0	0	0	7.3291e-05	2.249e-05	0	0	0	0	7.9623e-05	5	1
Fibronectin type-III domain-containing protein 3A OS=Homo sapiens OX=9606 GN=FNDC3A PE=1 SV=4	FND3A_HUMAN	Q9Y2H6	FNDC3A	132 kDa	0.00015029	1.9375e-05	0	0	0	0	2.2327e-05	0	0	0	2.2146e-05	0	0	0	0	0	0	4	0
Glutamate carboxypeptidase 2 OS=Homo sapiens OX=9606 GN=FOLH1 PE=1 SV=1	FOLH1_HUMAN	Q04609	FOLH1	84 kDa	0	0	0	0	0	0	0	0	0	0	7.075e-05	0	0.00011692	0	0	0	0	1	1
Folate receptor beta OS=Homo sapiens OX=9606 GN=FOLR2 PE=1 SV=4	FOLR2_HUMAN	P14207	FOLR2	29 kDa	0	0.00045513	0.00042016	0	0.00040419	0.00043061	0	0	0	0.00089183	0.00041618	0.00095781	0	0	0	0	0.00022607	7	1
Farnesyl pyrophosphate synthase OS=Homo sapiens OX=9606 GN=FDPS PE=1 SV=4	FPPS_HUMAN	P14324	FDPS	48 kDa	6.1387e-05	0.00016619	0.0002557	8.1694e-05	0	0.00013103	0	0.0001496	6.5342e-05	0	0	5.8291e-05	6.976e-05	0	0	0	0	8	1
Prostaglandin F2 receptor negative regulator OS=Homo sapiens OX=9606 GN=PTGFRN PE=1 SV=2	FPRP_HUMAN	Q9P2B2	PTGFRN	99 kDa	0.00035114	5.2814e-05	6.0944e-05	0.00023365	0.00011726	3.123e-05	0.00024344	0.00060614	0.00024918	0	0.0001811	0	3.3253e-05	0	0	8.4461e-05	0	10	2
Ferritin heavy chain OS=Homo sapiens OX=9606 GN=FTH1 PE=1 SV=2	FRIH_HUMAN	P02794	FTH1	21 kDa	0.0018272	0.0017758	0.0027809	0.0022446	0.0046466	0.0049502	0.0032156	0.0061655	0.0017953	0.0035728	0.0034795	0.002002	0.0041528	0.0057582	0.006322	0.0089251	0.0025201	12	5
Ferritin light chain OS=Homo sapiens OX=9606 GN=FTL PE=1 SV=2	FRIL_HUMAN	P02792	FTL	20 kDa	0.0020577	0.0023875	0.0029081	0.0011736	0.00427	0.0042353	0.00091708	0.0032237	0.00062579	0.001462	0.0016677	0.0013957	0.0006681	0.0015054	0.0023611	0.005515	0.00098824	12	5
Protein furry homolog-like OS=Homo sapiens OX=9606 GN=FRYL PE=1 SV=2	FRYL_HUMAN	O94915	FRYL	340 kDa	5.9757e-05	0	0	0	0	0	3.551e-05	0.00013523	0	2.8305e-05	8.8056e-06	0	0	0	0	0	0	5	0
Fascin OS=Homo sapiens OX=9606 GN=FSCN1 PE=1 SV=3	FSCN1_HUMAN	Q16658	FSCN1	55 kDa	0	0.00070624	0.00038031	0	0.00057493	0.00066818	0.00027128	0.0010807	0.00033321	0.00028831	0.00069961	0.0010899	0.0005336	0.00020038	0.00025143	0.00052706	0.00023386	10	5
Fibronectin type III and SPRY domain-containing protein 1 OS=Homo sapiens OX=9606 GN=FSD1 PE=1 SV=1	FSD1_HUMAN	Q9BTV5	FSD1	56 kDa	0	0	0	0	0	0	0	0	0	0	0	0	0	0	8.3304e-05	0	0	0	1
Far upstream element-binding protein 2 OS=Homo sapiens OX=9606 GN=KHSRP PE=1 SV=4	FUBP2_HUMAN	Q92945	KHSRP	73 kDa	0	0	0	0	0	0.00011583	0	4.408e-05	0	7.9964e-05	0	0	0	0	0	0	0	3	0
Far upstream element-binding protein 3 OS=Homo sapiens OX=9606 GN=FUBP3 PE=1 SV=2	FUBP3_HUMAN	Q96I24	FUBP3	62 kDa	0.0001349	0	0	0.00011969	0	0	0	0.00032875	0	0.00019879	0.00032468	4.2699e-05	0	0	0.00014447	0	0.00010078	6	2
L-fucose kinase OS=Homo sapiens OX=9606 GN=FUK PE=2 SV=2	FUK_HUMAN	Q8N0W3	FUK	118 kDa	0	2.1413e-05	0	0	0	2.5324e-05	9.8702e-05	2.8912e-05	2.5257e-05	2.6224e-05	0.00036713	0.00020278	0	0	0	0	0.00031908	8	1
Fumarate hydratase, mitochondrial OS=Homo sapiens OX=9606 GN=FH PE=1 SV=3	FUMH_HUMAN	P07954	FH	55 kDa	0.00010087	0.00036411	0.00042016	0.00020135	0.00045472	0	0.00026224	0	0.00021473	0	0	0.00062257	0.0004585	0.00012914	0	7.2785e-05	0	8	3
FUN14 domain-containing protein 2 OS=Homo sapiens OX=9606 GN=FUNDC2 PE=1 SV=2	FUND2_HUMAN	Q9BWH2	FUNDC2	21 kDa	0.00040827	0.00073688	0.00085032	0.00018111	0.00027267	0	0.0005661	0	0.00057944	0	0.00028075	0.00051691	0.00030931	0.00017423	0	0	0.00045752	9	3
RNA-binding protein FUS OS=Homo sapiens OX=9606 GN=FUS PE=1 SV=1	FUS_HUMAN	P35637	FUS	53 kDa	0.0002445	0	0	6.5076e-05	0	0.00020875	0	0.0003575	0.0003123	0.00016213	0.00010088	4.6434e-05	0	0	0	0.00042343	0.00021919	8	2
FAD-dependent oxidoreductase domain-containing protein 1 OS=Homo sapiens OX=9606 GN=FOXRED1 PE=1 SV=2	FXRD1_HUMAN	Q96CU9	FOXRED1	54 kDa	0	0	0	0	0	0	0	0	0	0	0	0	0.00012029	0	0	0	0	0	1
FXYD domain-containing ion transport regulator 6 OS=Homo sapiens OX=9606 GN=FXYD6 PE=1 SV=1	FXYD6_HUMAN	Q9H0Q3	FXYD6	11 kDa	0	0.0017103	0.0014097	0.0021619	0.00081371	0	0.00084468	0	0	0	0.00055855	0.0020568	0.00030768	0.002773	0.0017397	0.0039074	0	7	4
Glyceraldehyde-3-phosphate dehydrogenase OS=Homo sapiens OX=9606 GN=GAPDH PE=1 SV=3	G3P_HUMAN	P04406	GAPDH	36 kDa	0.0028408	0.0051274	0.0043975	0.0032697	0.0026921	0.0061458	0.003593	0.0052391	0.0030239	0.0068734	0.0048311	0.0067804	0.0027048	0.0025558	0.0051803	0.003435	0.0055927	12	5
Glucose-6-phosphate 1-dehydrogenase OS=Homo sapiens OX=9606 GN=G6PD PE=1 SV=4	G6PD_HUMAN	P11413	G6PD	59 kDa	0.00024972	0.00054086	0.00015603	0.00026586	0.0004503	0.00085285	0.00051938	0.00066942	0.00021265	0.00055198	0.00072124	0.00047425	0.00011351	6.3941e-05	0	0.00021624	0.0001679	12	4
GDH/6PGL endoplasmic bifunctional protein OS=Homo sapiens OX=9606 GN=H6PD PE=1 SV=2	G6PE_HUMAN	O95479	H6PD	89 kDa	6.5035e-05	8.8034e-05	0	4.3274e-05	0	0	0.00027053	0	0	0.00010781	0.00013417	6.1755e-05	0	0	0	0	0	7	0
Glucose-6-phosphate isomerase OS=Homo sapiens OX=9606 GN=GPI PE=1 SV=4	G6PI_HUMAN	P06744	GPI	63 kDa	0.00050705	0.0017055	0.00062402	0.00030672	0.00083121	0.00049196	0.00062317	0.00039317	0.0001472	0.00015283	0.00028528	0.0010067	0.00031429	5.9014e-05	0	6.6524e-05	5.1655e-05	12	4
Gamma-aminobutyric acid type B receptor subunit 1 OS=Homo sapiens OX=9606 GN=GABBR1 PE=1 SV=1	GABR1_HUMAN	Q9UBS5	GABBR1	108 kDa	0	0	0	3.5619e-05	0	0	0	0	0	0	0	5.0831e-05	9.1247e-05	3.4266e-05	0	0.00015451	5.9987e-05	2	4
Gamma-aminobutyric acid type B receptor subunit 2 OS=Homo sapiens OX=9606 GN=GABBR2 PE=1 SV=1	GABR2_HUMAN	O75899	GABBR2	106 kDa	0	0	0	3.6376e-05	0	0	0	0	0	0	0	2.5955e-05	9.3186e-05	0.00010498	0	0	0	2	2
4-aminobutyrate aminotransferase, mitochondrial OS=Homo sapiens OX=9606 GN=ABAT PE=1 SV=3	GABT_HUMAN	P80404	ABAT	56 kDa	5.1442e-05	0.00046423	0.00032142	0.0003423	0.00030921	0	0.00016049	0	0.00010951	0	0	0.00014654	5.8459e-05	0	0	0	0	8	1
Galactokinase OS=Homo sapiens OX=9606 GN=GALK1 PE=1 SV=1	GALK1_HUMAN	P51570	GALK1	42 kDa	0	0	0	0	0	0.00014006	0.00027294	0.0001599	0	0.00014504	0.00027073	0.00018692	0	0	0.00021081	0	0.00044118	6	2
Polypeptide N-acetylgalactosaminyltransferase 2 OS=Homo sapiens OX=9606 GN=GALNT2 PE=1 SV=1	GALT2_HUMAN	Q10471	GALNT2	65 kDa	0.00013514	8.1302e-05	0	5.9947e-05	0.00018051	9.6151e-05	4.6845e-05	0.00021955	0.00023974	0.00034849	0.00013939	8.5548e-05	0	0	7.2362e-05	6.501e-05	5.0479e-05	11	3
Neutral alpha-glucosidase AB OS=Homo sapiens OX=9606 GN=GANAB PE=1 SV=3	GANAB_HUMAN	Q14697	GANAB	107 kDa	0.002098	0.0017212	0.00087959	0.00076147	0.001201	0.0012504	0.0017851	0.0014608	0.0012761	0.001867	0.00095557	0.00093143	0.0005883	0.00080232	0.0013569	0.00090442	0.00082441	12	5
GTPase-activating protein and VPS9 domain-containing protein 1 OS=Homo sapiens OX=9606 GN=GAPVD1 PE=1 SV=2	GAPD1_HUMAN	Q14C86	GAPVD1	165 kDa	0	0	1.8122e-05	4.6319e-05	0	3.7146e-05	0	2.1205e-05	7.4096e-05	1.9234e-05	5.3852e-05	3.305e-05	0	0	0.00011182	2.5115e-05	3.9004e-05	8	3
Golgi-associated plant pathogenesis-related protein 1 OS=Homo sapiens OX=9606 GN=GLIPR2 PE=1 SV=3	GAPR1_HUMAN	Q9H4G4	GLIPR2	17 kDa	0.0013362	0.0012058	0.00069571	0.0015559	0.0013386	0.00089127	0.00052107	0.00081406	0.0010667	0.0011076	0.0015505	0.00063439	0.0015184	0.0017106	0.0016098	0.0014463	0.00074867	12	5
Glycine--tRNA ligase OS=Homo sapiens OX=9606 GN=GARS PE=1 SV=3	GARS_HUMAN	P41250	GARS	83 kDa	0	0.00021987	0	4.6319e-05	3.4868e-05	0.00014859	0.00014478	4.241e-05	3.7048e-05	3.8467e-05	0	6.61e-05	0	0	0	0	0	9	0
Glycine amidinotransferase, mitochondrial OS=Homo sapiens OX=9606 GN=GATM PE=1 SV=1	GATM_HUMAN	P50440	GATM	48 kDa	0	0	6.3321e-05	0	0.00018275	0	0	0	0.00019417	0	0.00012544	5.774e-05	0	0	0	0	0	5	0
Guanine nucleotide-binding protein G(I)/G(S)/G(T) subunit beta-1 OS=Homo sapiens OX=9606 GN=GNB1 PE=1 SV=3	GBB1_HUMAN	P62873	GNB1	37 kDa	7.5651e-05	0.0006827	0.00055145	0.00030203	0.00075787	0.00032296	0.00062937	0.00027654	0.00056367	0.00050166	0.0004682	0.001293	0.00085969	0.00058112	0.00036458	0.00032753	0.00050865	12	5
Guanine nucleotide-binding protein G(I)/G(S)/G(T) subunit beta-2 OS=Homo sapiens OX=9606 GN=GNB2 PE=1 SV=3	GBB2_HUMAN	P62879	GNB2	37 kDa	0.00052955	0.00047789	0.0003939	0.00010068	0.00015157	0.00032296	0.00047203	0.00027654	0.0003221	0.00058527	0.00039016	0.00035918	0	0.00019371	0	0.00010918	0.0003391	12	3
Golgi-specific brefeldin A-resistance guanine nucleotide exchange factor 1 OS=Homo sapiens OX=9606 GN=GBF1 PE=1 SV=2	GBF1_HUMAN	Q92538	GBF1	206 kDa	0	0	0	5.5239e-05	0	0	0	3.3718e-05	0	0	0	0	0	0	2.2226e-05	0	3.101e-05	2	2
Guanine nucleotide-binding protein G(I)/G(S)/G(O) subunit gamma-10 OS=Homo sapiens OX=9606 GN=GNG10 PE=1 SV=1	GBG10_HUMAN	P50151	GNG10	7 kDa	0.00037825	0.001024	0.00078779	0.00050338	0	0.00080739	0.0011801	0	0	0.00083609	0.00078033	0.00071835	0.00042984	0	0.00060763	0	0.00084776	9	3
Guanine nucleotide-binding protein G(I)/G(S)/G(O) subunit gamma-12 OS=Homo sapiens OX=9606 GN=GNG12 PE=1 SV=3	GBG12_HUMAN	Q9UBI6	GNG12	8 kDa	0.0025007	0.0038686	0.0040921	0.0019017	0.0025052	0.0026689	0.0026005	0.0017412	0.0034223	0.0039482	0.0033164	0.0023746	0.0016239	0.0018294	0.0022955	0.00051556	0.00040033	12	5
Guanylate-binding protein 1 OS=Homo sapiens OX=9606 GN=GBP1 PE=1 SV=2	GBP1_HUMAN	P32455	GBP1	68 kDa	8.6896e-05	0.00023525	0	0.00017346	8.7052e-05	4.637e-05	0.00022591	0.00015882	0.00036998	0.00024009	0.00022408	8.2514e-05	0	0	0	0	0	11	0
Gamma-aminobutyric acid receptor subunit alpha-3 OS=Homo sapiens OX=9606 GN=GABRA3 PE=1 SV=1	GBRA3_HUMAN	P34903	GABRA3	55 kDa	0	0	0	0	0	0	0	0	0	0	0	4.9642e-05	0	0	0	0	0	1	0
Gamma-aminobutyric acid receptor-associated protein-like 2 OS=Homo sapiens OX=9606 GN=GABARAPL2 PE=1 SV=1	GBRL2_HUMAN	P60520	GABARAPL2	14 kDa	0	0	0	0	0.00022023	0	0	0	0	0	0	0	0	0	0	0	0	1	0
Glutaryl-CoA dehydrogenase, mitochondrial OS=Homo sapiens OX=9606 GN=GCDH PE=1 SV=1	GCDH_HUMAN	Q92947	GCDH	48 kDa	0	0	0	0	0	0	0	0	0	0	0	0.00011153	0	0.00022555	9.4335e-05	0.0001695	0	1	3
eIF-2-alpha kinase activator GCN1 OS=Homo sapiens OX=9606 GN=GCN1 PE=1 SV=6	GCN1_HUMAN	Q92616	GCN1	293 kDa	0.00018297	4.3451e-05	0	0.00010252	0	0.00013361	0.00017024	0.00012907	5.1251e-05	0.00026607	0.00019866	9.1442e-06	0	0	9.2817e-05	0	0.00020504	10	2
Gamma-tubulin complex component 2 OS=Homo sapiens OX=9606 GN=TUBGCP2 PE=1 SV=2	GCP2_HUMAN	Q9BSJ2	TUBGCP2	103 kDa	0.00017109	0	0	0	0	0	0	0.00013899	0	6.3031e-05	0	0	0	0	0	0	0	3	0
Gamma-tubulin complex component 3 OS=Homo sapiens OX=9606 GN=TUBGCP3 PE=1 SV=2	GCP3_HUMAN	Q96CW5	TUBGCP3	104 kDa	0.00017015	0	0	0	0	3.0266e-05	5.8982e-05	0.00017277	3.0186e-05	9.4026e-05	2.9252e-05	0	0	0	0	0	0	7	0
Golgi resident protein GCP60 OS=Homo sapiens OX=9606 GN=ACBD3 PE=1 SV=4	GCP60_HUMAN	Q9H3P7	ACBD3	61 kDa	0	0	0	6.4829e-05	0	0	0	0	0	0	0	0	0	0	7.8256e-05	0	5.459e-05	1	2
Ganglioside-induced differentiation-associated protein 1 OS=Homo sapiens OX=9606 GN=GDAP1 PE=1 SV=3	GDAP1_HUMAN	Q8TB36	GDAP1	41 kDa	0.00057478	0.0005187	0.00074818	0.00038246	0.00064778	0	0.00052301	0.00026264	0.00061181	0	0	0.00054579	0.00089811	0.00045991	0.00046166	0.00010369	0.00048308	9	5
Graves disease carrier protein OS=Homo sapiens OX=9606 GN=SLC25A16 PE=1 SV=3	GDC_HUMAN	P16260	SLC25A16	36 kDa	0	0	0	0	0	0	0	0	0	0	0	0	8.804e-05	9.9186e-05	0	0	0	0	2
Glycogen debranching enzyme OS=Homo sapiens OX=9606 GN=AGL PE=1 SV=3	GDE_HUMAN	P35573	AGL	175 kDa	0	9.0908e-05	0	0	6.7278e-05	0	1.746e-05	4.0915e-05	0	0	0	4.7828e-05	1.9079e-05	0	0	0	0	5	1
Glycerophosphodiester phosphodiesterase 1 OS=Homo sapiens OX=9606 GN=GDE1 PE=1 SV=1	GDE1_HUMAN	Q9NZC3	GDE1	38 kDa	0.00023312	0.00014025	0.00016184	0.00041365	0.00023354	0	0.00016162	0.00018937	0.00024814	0.00017177	0.00040077	0	0.00017661	0.00059692	0.00037449	0.00056073	0.00017416	10	5
Rab GDP dissociation inhibitor alpha OS=Homo sapiens OX=9606 GN=GDI1 PE=1 SV=2	GDIA_HUMAN	P31150	GDI1	51 kDa	0	0.0010905	0.00041945	7.6577e-05	0.00069174	0.00024565	0.00023936	7.0114e-05	6.1249e-05	0.00012719	5.9354e-05	0.00038248	0.00026156	0	0	0	0.00051586	11	2
Rab GDP dissociation inhibitor beta OS=Homo sapiens OX=9606 GN=GDI2 PE=1 SV=2	GDIB_HUMAN	P50395	GDI2	51 kDa	0.0001156	0.00052161	0.00024076	0.00046153	0.00028952	0.00018506	0.00024043	0.00014086	0.00012305	6.3881e-05	0.00017886	0.00032931	0.00019705	0.00037	9.2852e-05	0.00016683	0.00019432	12	5
Rho GDP-dissociation inhibitor 1 OS=Homo sapiens OX=9606 GN=ARHGDIA PE=1 SV=3	GDIR1_HUMAN	P52565	ARHGDIA	23 kDa	0.00037825	0.0006827	0	0.00050338	0.00037893	0.00080739	0.00039336	0.0004609	0.00040262	0.00041805	0.00065027	0.00071835	0.00042984	0.00048426	0.00060763	0.00054589	0.00070646	11	5
Rho GDP-dissociation inhibitor 2 OS=Homo sapiens OX=9606 GN=ARHGDIB PE=1 SV=3	GDIR2_HUMAN	P52566	ARHGDIB	23 kDa	0	0	0.00013326	0	0.0001282	0.00054629	0.00013308	0	0	0	0.00026399	0.00012151	0	0	0	0	0.0001434	6	1
Glia-derived nexin OS=Homo sapiens OX=9606 GN=SERPINE2 PE=1 SV=1	GDN_HUMAN	P07093	SERPINE2	44 kDa	0	0	0	0.00017201	0	6.8973e-05	0	0	6.879e-05	0	0	0	0.00029376	0.00057917	0.00041527	0.00037307	0.00050695	3	5
Lysophospholipase D GDPD1 OS=Homo sapiens OX=9606 GN=GDPD1 PE=1 SV=2	GDPD1_HUMAN	Q8N9F7	GDPD1	36 kDa	0.00040957	7.3923e-05	0	0.00021803	0	0	0.00025556	0	0.00026158	0	0	0	0.00037235	0	0.00026318	0.00011822	0	5	3
Glycerophosphoinositol inositolphosphodiesterase GDPD2 OS=Homo sapiens OX=9606 GN=GDPD2 PE=2 SV=1	GDPD2_HUMAN	Q9HCC8	GDPD2	62 kDa	0.00033404	0	0	0.00012701	0	0	0	0	0	0	4.9223e-05	0	0	0	0	0	0	3	0
Rap1 GTPase-GDP dissociation stimulator 1 OS=Homo sapiens OX=9606 GN=RAP1GDS1 PE=1 SV=3	GDS1_HUMAN	P52306	RAP1GDS1	66 kDa	0	7.648e-05	4.4127e-05	0	0	0	4.4066e-05	0	4.5104e-05	0	0	0.00016095	9.6308e-05	5.425e-05	0	6.1154e-05	4.7485e-05	5	4
Gelsolin OS=Homo sapiens OX=9606 GN=GSN PE=1 SV=1	GELS_HUMAN	P06396	GSN	86 kDa	0.00092096	0.0013654	0.0010961	0.00070036	0.00069196	0.00084249	0.00064989	0.00040078	0.00045514	0.00058163	0.00071247	0.00071835	0.00048591	0.00046321	0.00052838	0.00052215	0.00047917	12	5
Gephyrin OS=Homo sapiens OX=9606 GN=GPHN PE=1 SV=1	GEPH_HUMAN	Q9NQX3	GPHN	80 kDa	0	0	0	0.00013952	0	0	0	0	0	0	0	0	0	0	0	0.00020174	3.9163e-05	1	2
Golgi to ER traffic protein 4 homolog OS=Homo sapiens OX=9606 GN=GET4 PE=1 SV=1	GET4_HUMAN	Q7L5D6	GET4	37 kDa	0.00023597	0.00014197	8.1911e-05	0.00031404	0	0.00050369	0.0003272	0.00028753	0.00016745	0.0005216	0	0	0	0	0	0	0	9	0
Glial fibrillary acidic protein OS=Homo sapiens OX=9606 GN=GFAP PE=1 SV=1	GFAP_HUMAN	P14136	GFAP	50 kDa	0.0073829	0.0056955	0.0087423	0.0091914	0.011154	0.004321	0.01616	0.0077627	0.011851	0.0096073	0.010441	0.0058233	0.0068337	0.012654	0.026972	0.024575	0.015813	12	5
Glutamine--fructose-6-phosphate aminotransferase [isomerizing] 1 OS=Homo sapiens OX=9606 GN=GFPT1 PE=1 SV=3	GFPT1_HUMAN	Q06210	GFPT1	79 kDa	3.6797e-05	0	0	0.00034279	0	0.00051054	0	0.00013451	0	0.00012201	0.00018978	3.4941e-05	0	0	0.00011822	0.00010621	0.00028865	7	3
Glutathione hydrolase 5 proenzyme OS=Homo sapiens OX=9606 GN=GGT5 PE=1 SV=2	GGT5_HUMAN	P36269	GGT5	62 kDa	8.7786e-05	3.961e-05	0.00031996	0.00017524	0.00013192	0	0	0	0.00014016	4.8511e-05	0.0001811	8.3359e-05	0	0	0	0.00012669	0	9	1
Glutathione hydrolase 7 OS=Homo sapiens OX=9606 GN=GGT7 PE=1 SV=2	GGT7_HUMAN	Q9UJ14	GGT7	70 kDa	0.00011656	0	4.0461e-05	0	0	0	8.081e-05	0	0	0	0	0	8.8306e-05	0	0	0	0	3	1
Mitochondrial glutamate carrier 1 OS=Homo sapiens OX=9606 GN=SLC25A22 PE=1 SV=1	GHC1_HUMAN	Q9H936	SLC25A22	34 kDa	0.00047779	0.0012217	0.0012439	0.00031793	0.00087753	0	0.00074531	9.7031e-05	0.0012714	0	0	0.0011342	0.0022623	0.0019371	0.0012792	0.0011492	0.00062466	9	5
Mitochondrial glutamate carrier 2 OS=Homo sapiens OX=9606 GN=SLC25A18 PE=1 SV=1	GHC2_HUMAN	Q9H1K4	SLC25A18	34 kDa	0	0.00029475	0.00017006	0.000326	8.1801e-05	0	8.4915e-05	0	0.00017383	0	0.00016845	7.7537e-05	0.00018558	0.00010454	0	0.00011784	0	8	3
GH3 domain-containing protein OS=Homo sapiens OX=9606 GN=GHDC PE=1 SV=2	GHDC_HUMAN	Q8N2G8	GHDC	58 kDa	9.7061e-05	0	5.0538e-05	0.00012917	4.8618e-05	0	0.00025234	0.00011827	0.00010331	0.00016091	0.00015018	0	5.515e-05	6.2132e-05	0	0	5.4384e-05	9	3
Growth hormone-inducible transmembrane protein OS=Homo sapiens OX=9606 GN=GHITM PE=1 SV=2	GHITM_HUMAN	Q9H3K2	GHITM	37 kDa	0	0	0	0	0	0	0	0	0	0	0	0	0.00025417	9.5449e-05	0	0	0	0	2
GTPase IMAP family member 4 OS=Homo sapiens OX=9606 GN=GIMAP4 PE=1 SV=1	GIMA4_HUMAN	Q9NUV9	GIMAP4	38 kDa	0	0	0	0	0	0	0	0	0	8.6405e-05	0	7.4237e-05	0	0	0	0	0	2	0
ARF GTPase-activating protein GIT1 OS=Homo sapiens OX=9606 GN=GIT1 PE=1 SV=2	GIT1_HUMAN	Q9Y2X7	GIT1	84 kDa	6.7598e-05	3.0502e-05	0	4.498e-05	0	3.6073e-05	3.5149e-05	4.1184e-05	3.5977e-05	7.471e-05	0.00010459	0.00016047	0	0	5.4296e-05	0	3.7876e-05	10	2
ARF GTPase-activating protein GIT2 OS=Homo sapiens OX=9606 GN=GIT2 PE=1 SV=2	GIT2_HUMAN	Q14161	GIT2	85 kDa	0	0	0	0	0	7.2335e-05	0	0	0	3.7453e-05	0	0	0	0	0	0	0	2	0
Glycosyltransferase 8 domain-containing protein 1 OS=Homo sapiens OX=9606 GN=GLT8D1 PE=1 SV=2	GL8D1_HUMAN	Q68CQ7	GLT8D1	42 kDa	6.9329e-05	0	0	0	0	0	0	0	0	0	0	0	0	0	0	0	0	1	0
Glucosylceramidase OS=Homo sapiens OX=9606 GN=GBA PE=1 SV=3	GLCM_HUMAN	P04062	GBA	60 kDa	4.7987e-05	8.6611e-05	0	0	4.8074e-05	0	0	0	0	0	0	9.1135e-05	0	0	0	0	0	4	0
Bifunctional UDP-N-acetylglucosamine 2-epimerase/N-acetylmannosamine kinase OS=Homo sapiens OX=9606 GN=GNE PE=1 SV=1	GLCNE_HUMAN	Q9Y223	GNE	79 kDa	0	0	0	0	0	0.00011406	0	0	0	0	0	0	0	0	0	0	0	1	0
1,4-alpha-glucan-branching enzyme OS=Homo sapiens OX=9606 GN=GBE1 PE=1 SV=3	GLGB_HUMAN	Q04446	GBE1	80 kDa	0	0.00039678	0	0	7.3411e-05	7.8208e-05	3.8103e-05	0	0	0	7.5587e-05	0	0	0	0	0	0	5	0
Glutamine synthetase OS=Homo sapiens OX=9606 GN=GLUL PE=1 SV=4	GLNA_HUMAN	P15104	GLUL	42 kDa	0.00013792	0.00087122	0.0010771	0.00082592	0.0007599	0.00058877	0.0020079	0.0026048	0.0001468	0.00076212	0.0018494	0.00052384	0.00070527	0.0010594	0.0008862	0.0017913	0.0017773	12	5
Hydroxyacylglutathione hydrolase, mitochondrial OS=Homo sapiens OX=9606 GN=HAGH PE=1 SV=2	GLO2_HUMAN	Q16775	HAGH	34 kDa	0	7.5363e-05	8.6964e-05	0	8.366e-05	0	0	0	0	0	0	0.0001586	0	0.00010692	0	0	0	4	1
Glyoxalase domain-containing protein 4 OS=Homo sapiens OX=9606 GN=GLOD4 PE=1 SV=1	GLOD4_HUMAN	Q9HC38	GLOD4	35 kDa	0.00016435	0.00014832	0.00017115	0	0.00041162	8.7703e-05	0.00051275	0.00020026	0	0.00018164	0	0.0002341	0	0.00021041	0.00026402	0	0.00046044	9	3
Glycophorin-A OS=Homo sapiens OX=9606 GN=GYPA PE=1 SV=2	GLPA_HUMAN	P02724	GYPA	16 kDa	0.0015433	0.0010832	0.00035713	0.0006846	0.00068713	0.0014641	0.0010699	0.00041788	0.0010951	0.00056854	0.00035375	0.00048848	0.00097431	0.00021953	0	0	0	12	2
Glycophorin-C OS=Homo sapiens OX=9606 GN=GYPC PE=1 SV=1	GLPC_HUMAN	P04921	GYPC	14 kDa	0.00060284	0.00036268	0.00083703	0.0013371	0.00020131	0.00064339	0.00062691	0.00024485	0.00085557	0.00088835	0.00062183	0.00019081	0.00045671	0.00077179	0.00096841	0.00087001	0	12	4
Glycerol kinase OS=Homo sapiens OX=9606 GN=GK PE=1 SV=3	GLPK_HUMAN	P32189	GK	61 kDa	0	8.3047e-05	4.7916e-05	6.1234e-05	0.00013829	0	4.785e-05	0	0	0	0	4.3692e-05	0.00041831	0.00076581	0.00029566	0.00026562	5.1563e-05	6	5
Glutaredoxin-3 OS=Homo sapiens OX=9606 GN=GLRX3 PE=1 SV=2	GLRX3_HUMAN	O76003	GLRX3	37 kDa	7.678e-05	0	0	0.00010218	0	0	0	0	0	0	0	0	0	0	0	0	8.6041e-05	2	1
Glutaminase kidney isoform, mitochondrial OS=Homo sapiens OX=9606 GN=GLS PE=1 SV=1	GLSK_HUMAN	O94925	GLS	73 kDa	0	0.00038166	0.00036034	0.00020466	0.00061626	4.1033e-05	0.00027988	0	0.00028647	0	0	0.00076667	0.00043691	0.00068912	0.00012352	0.00016646	0.00012925	8	5
Glucosidase 2 subunit beta OS=Homo sapiens OX=9606 GN=PRKCSH PE=1 SV=2	GLU2B_HUMAN	P14314	PRKCSH	59 kDa	0.0011204	0.00061546	0.00055802	0.00077795	0.00073203	0.00051991	0.0010639	0.00089037	0.00072594	0.00080759	0.00060298	0.00055509	0.00088574	0.00093551	0.0013303	0.00077334	0.00038213	12	5
D-glutamate cyclase, mitochondrial OS=Homo sapiens OX=9606 GN=DGLUCY PE=1 SV=2	GLUCM_HUMAN	Q7Z3D6	DGLUCY	66 kDa	0	0	0.00013045	0	8.366e-05	0	0	0	0.00013334	0	0	0.00011895	0	5.3458e-05	0.00013415	6.026e-05	0.00023396	4	4
Glycogenin-1 OS=Homo sapiens OX=9606 GN=GYG1 PE=1 SV=4	GLYG_HUMAN	P46976	GYG1	39 kDa	0	0	0	0.0002934	7.3621e-05	0.00015686	0.00022927	8.9546e-05	0.00015645	0.00016244	0.00015161	0	0	0	0.00011805	0	0.00024706	8	2
Serine hydroxymethyltransferase, mitochondrial OS=Homo sapiens OX=9606 GN=SHMT2 PE=1 SV=3	GLYM_HUMAN	P34897	SHMT2	56 kDa	5.1034e-05	0	5.3145e-05	0.00020375	0.0002045	0.00038127	0	0	0.00010864	0	0.00021057	9.6921e-05	0	0.00013067	0	0	0.00028595	8	2
GDP-mannose 4,6 dehydratase OS=Homo sapiens OX=9606 GN=GMDS PE=1 SV=1	GMDS_HUMAN	O60547	GMDS	42 kDa	0	0	0	0	0	0	0	0.00042125	0	0.00015283	7.132e-05	0	0	0	0	0	0	3	0
Mannose-1-phosphate guanyltransferase alpha OS=Homo sapiens OX=9606 GN=GMPPA PE=1 SV=1	GMPPA_HUMAN	Q96IJ6	GMPPA	46 kDa	0	0	0	0.000326	0	0.00019608	0	0.00014924	0	0.00027074	0.00018951	0.00011631	0	0	0.00039351	8.8382e-05	0.00020588	6	3
Mannose-1-phosphate guanyltransferase beta OS=Homo sapiens OX=9606 GN=GMPPB PE=1 SV=2	GMPPB_HUMAN	Q9Y5P6	GMPPB	40 kDa	0	0	0	0	0	0	0	0	0	0	0	6.7845e-05	0	0	0	0	0.00016013	1	1
Guanine nucleotide-binding protein subunit alpha-11 OS=Homo sapiens OX=9606 GN=GNA11 PE=1 SV=2	GNA11_HUMAN	P29992	GNA11	42 kDa	0	0.00025863	0.00014922	0.0001907	0	0	7.4508e-05	0	0.00038131	7.9184e-05	0.00029561	0.00027213	0.00040709	0.00018345	0.00023019	0.0002068	0.00016058	8	5
Guanine nucleotide-binding protein subunit alpha-13 OS=Homo sapiens OX=9606 GN=GNA13 PE=1 SV=2	GNA13_HUMAN	Q14344	GNA13	44 kDa	0.00034113	0.00092354	0.00085257	9.0796e-05	0.00068349	0.00021844	0.0012062	0.00016627	0.0010167	0.00045242	0.00070375	0.00064785	0.00038766	0.00034939	0.0003288	0.00019693	0.00076455	12	5
Guanine nucleotide-binding protein G(i) subunit alpha-1 OS=Homo sapiens OX=9606 GN=GNAI1 PE=1 SV=2	GNAI1_HUMAN	P63096	GNAI1	40 kDa	0.00021798	0.00032785	0.00037832	9.6695e-05	0.00029116	7.7546e-05	7.556e-05	8.8534e-05	0.00015468	0.00016061	0	0.0011039	0.00033028	0.00027907	0.00023344	0.00010486	0	11	4
Guanine nucleotide-binding protein G(i) subunit alpha-2 OS=Homo sapiens OX=9606 GN=GNAI2 PE=1 SV=3	GNAI2_HUMAN	P04899	GNAI2	40 kDa	0.0014491	0.0016346	0.001509	0.0010606	0.0014517	0.0017012	0.0013562	0.0010594	0.0020052	0.0021621	0.0018684	0.0017888	0.0016467	0.0010204	0.00046557	0.00052282	0.00097432	12	5
Guanine nucleotide-binding protein G(k) subunit alpha OS=Homo sapiens OX=9606 GN=GNAI3 PE=1 SV=3	GNAI3_HUMAN	P08754	GNAI3	41 kDa	0.00050861	0.00026228	0.00075664	0.00029008	0.00050953	0.00023264	0.00022668	0.00017707	0.00054138	0.00032121	0.00052463	0.00055196	0.00033028	0.00027907	0.00023344	0.00010486	0.00024427	12	5
Guanine nucleotide-binding protein G(o) subunit alpha OS=Homo sapiens OX=9606 GN=GNAO1 PE=1 SV=4	GNAO_HUMAN	P09471	GNAO1	40 kDa	0.0012352	0.0024261	0.0024212	0.002224	0.0016742	0.0010081	0.001889	0.001328	0.0013921	0.00080303	0.00074947	0.0026218	0.0020642	0.0028837	0.002918	0.0026215	0.0017913	12	5
Guanine nucleotide-binding protein G(q) subunit alpha OS=Homo sapiens OX=9606 GN=GNAQ PE=1 SV=4	GNAQ_HUMAN	P50148	GNAQ	42 kDa	0.00021494	0.00038794	0.00044766	0.00038139	0.00021533	7.6466e-05	0.00037254	0	0.00022879	0.00015837	0.00036952	6.8034e-05	0.00040709	0.00055036	0.00080566	0.0001034	0.00040144	11	5
Guanine nucleotide-binding protein G(s) subunit alpha isoforms XLas OS=Homo sapiens OX=9606 GN=GNAS PE=1 SV=2	GNAS1_HUMAN	Q5JWF2	GNAS	111 kDa	0.00029764	0.00033575	0.00030995	0.00016504	0.00012424	7.9415e-05	0.00036111	6.0446e-05	0.00029042	0.00016448	0.00023026	0.00018842	0.00011275	6.351e-05	0.00011953	3.5796e-05	0.00019457	12	5
Guanine nucleotide-binding protein G(z) subunit alpha OS=Homo sapiens OX=9606 GN=GNAZ PE=1 SV=3	GNAZ_HUMAN	P19086	GNAZ	41 kDa	7.2454e-05	0.0004577	0.0001509	0	0.00021775	0	0	0	0	0	0	0.000688	0.00041168	0.00018552	0.00023278	0.00020913	8.1193e-05	5	5
Guanine nucleotide-binding protein-like 1 OS=Homo sapiens OX=9606 GN=GNL1 PE=1 SV=2	GNL1_HUMAN	P36915	GNL1	69 kDa	0.0001695	7.648e-05	4.4127e-05	5.6392e-05	0.0001698	9.0449e-05	0.00017627	0.00010327	9.0209e-05	4.6832e-05	0.00013113	8.0475e-05	0.00014446	5.425e-05	0.00054457	6.1154e-05	0.00056983	12	5
Dihydroxyacetone phosphate acyltransferase OS=Homo sapiens OX=9606 GN=GNPAT PE=1 SV=1	GNPAT_HUMAN	O15228	GNPAT	77 kDa	0.0001513	0.0001024	3.939e-05	0	0	0	0	0	0	0	0	0	0.00021492	0.00014528	0	0.00016377	0	3	3
N-acetylglucosamine-6-sulfatase OS=Homo sapiens OX=9606 GN=GNS PE=1 SV=3	GNS_HUMAN	P15586	GNS	62 kDa	0.00069895	0	0	0	0.00014004	9.9461e-05	9.6914e-05	0	4.9598e-05	0.000103	0.00019226	0	0	0	0	0	0	7	0
Golgin subfamily A member 2 OS=Homo sapiens OX=9606 GN=GOLGA2 PE=1 SV=3	GOGA2_HUMAN	Q08379	GOLGA2	113 kDa	0	0	0	0	0	0	0	3.1279e-05	0	0	0	0	0	0	0	0	0	1	0
Golgin subfamily A member 7 OS=Homo sapiens OX=9606 GN=GOLGA7 PE=1 SV=2	GOGA7_HUMAN	Q7Z5G4	GOLGA7	16 kDa	0.00018775	0.00050829	0.00039102	0	0	0	0.00019524	0	0.00019984	0	0	0	0	0	0	0	0	5	0
Golgin subfamily B member 1 OS=Homo sapiens OX=9606 GN=GOLGB1 PE=1 SV=2	GOGB1_HUMAN	Q14789	GOLGB1	376 kDa	0	0	0	0	0	8.4232e-06	0	0	0	0	0	0	0	0	0	0	0	1	0
Golgi integral membrane protein 4 OS=Homo sapiens OX=9606 GN=GOLIM4 PE=1 SV=1	GOLI4_HUMAN	O00461	GOLIM4	82 kDa	0.00055434	0	7.6968e-05	0.00019672	0.00014809	0.0004733	0.00046118	0.00027018	0.00031469	0.00040844	0.00022872	7.0184e-05	0	9.4626e-05	0	0	0.00016565	11	2
Golgi membrane protein 1 OS=Homo sapiens OX=9606 GN=GOLM1 PE=1 SV=1	GOLM1_HUMAN	Q8NBJ4	GOLM1	45 kDa	0	5.7885e-05	0	0	0	0	6.6704e-05	0.00015631	0.0002731	0	0.00019849	0	0	0	0.00020608	0	0.00014376	5	2
Platelet glycoprotein Ib beta chain OS=Homo sapiens OX=9606 GN=GP1BB PE=1 SV=1	GP1BB_HUMAN	P13224	GP1BB	22 kDa	0.00037458	0.00011268	0.00026005	0	0	0	0	0	0	0.000138	0	0	0.00028378	0.00047956	0	0.00036039	0	4	3
Glycosylphosphatidylinositol anchor attachment 1 protein OS=Homo sapiens OX=9606 GN=GPAA1 PE=1 SV=3	GPAA1_HUMAN	O43292	GPAA1	68 kDa	0.00033135	0.00011213	0.00025879	0	0.00024896	0.00017682	0.00025844	0.00015141	0.0003527	0.00032044	0.00012817	7.866e-05	0.00028241	0.00042422	0.00046575	0.0002391	9.283e-05	11	5
Glypican-1 OS=Homo sapiens OX=9606 GN=GPC1 PE=1 SV=2	GPC1_HUMAN	P35052	GPC1	62 kDa	0	0	0	0.00012269	0	0	4.7936e-05	0.00011233	9.813e-05	5.0945e-05	0.00033283	4.3771e-05	0	0	7.4048e-05	6.6524e-05	0	7	2
Glycerol-3-phosphate dehydrogenase 1-like protein OS=Homo sapiens OX=9606 GN=GPD1L PE=1 SV=1	GPD1L_HUMAN	Q8N335	GPD1L	38 kDa	0	6.613e-05	0	0	0.00022023	0	0	0	0	0	0	0.00020875	0	0.00018763	0	0	0.00032848	3	2
Glycerol-3-phosphate dehydrogenase [NAD(+)], cytoplasmic OS=Homo sapiens OX=9606 GN=GPD1 PE=1 SV=4	GPDA_HUMAN	P21695	GPD1	38 kDa	0	0.00059858	7.6748e-05	0.00029424	0.0002215	0	0	0	0	0.00048872	0	0.00013997	0	0	0	0	0	6	0
Glycerol-3-phosphate dehydrogenase, mitochondrial OS=Homo sapiens OX=9606 GN=GPD2 PE=1 SV=3	GPDM_HUMAN	P43304	GPD2	81 kDa	0.0013091	0.0011813	0.0019527	0.00089459	0.0011342	0.00015104	0.0011038	0.00025866	0.0014311	0.00011731	0.00051092	0.001243	0.0022113	0.0021742	0.00079569	0.0014297	0.00067401	12	5
Golgi pH regulator A OS=Homo sapiens OX=9606 GN=GPR89A PE=1 SV=2	GPHRA_HUMAN (+1)	B7ZAQ6	GPR89A	53 kDa	0.00011306	5.1015e-05	0	0	0	0	5.8787e-05	0.00013776	6.0172e-05	0	0	0	6.424e-05	0	0	0	0	5	1
GPI-anchor transamidase OS=Homo sapiens OX=9606 GN=PIGK PE=1 SV=2	GPI8_HUMAN	Q92643	PIGK	45 kDa	0.00058605	0.00017629	0.00040686	8.6658e-05	0.00026094	0.00041698	0.00027087	0.00015869	0.00027725	0.00028787	0.00026867	0	0.000222	0.00041683	0.0001046	0	0	11	3
Platelet glycoprotein IX OS=Homo sapiens OX=9606 GN=GP9 PE=1 SV=3	GPIX_HUMAN	P14770	GP9	19 kDa	0.00043595	0	0	0	0	0	0	0	0.00015468	0	0.00014989	0	0.00099083	0.00037209	0	0	0	3	2
Neuronal membrane glycoprotein M6-a OS=Homo sapiens OX=9606 GN=GPM6A PE=1 SV=2	GPM6A_HUMAN	P51674	GPM6A	31 kDa	0.0010177	0.0013359	0.0015416	0.00073878	0.001205	0.00078996	0.0012508	0.0010146	0.0013788	0.0010226	0.00066805	0.0011421	0.0025234	0.001303	0.0013377	0.0012017	0.0018663	12	5
Platelet glycoprotein V OS=Homo sapiens OX=9606 GN=GP5 PE=1 SV=1	GPV_HUMAN	P40197	GP5	61 kDa	4.5931e-05	0	0	0	0	0	0	0	0	0	0	0	0	0	0	0	5.1471e-05	1	1
Glutathione peroxidase 1 OS=Homo sapiens OX=9606 GN=GPX1 PE=1 SV=4	GPX1_HUMAN	P07203	GPX1	22 kDa	0.00025341	0.00022869	0.00026389	0.00016862	0.0007616	0.00081136	0.00039529	0.00030878	0.00040461	0.00028007	0.00026139	0.00024063	0.00014399	0.00016222	0	0.00054858	0.00028398	12	4
Phospholipid hydroperoxide glutathione peroxidase OS=Homo sapiens OX=9606 GN=GPX4 PE=1 SV=3	GPX4_HUMAN	P36969	GPX4	22 kDa	0	0	0.00013596	0	0.0001308	0	0	0	0.00013898	0	0	0.00024796	0.00029674	0.00016716	0.00020974	0	0.00014631	4	4
Probable glutathione peroxidase 8 OS=Homo sapiens OX=9606 GN=GPX8 PE=1 SV=2	GPX8_HUMAN	Q8TED1	GPX8	24 kDa	0.00024614	0	0	0.00016378	0	0.00026269	0	0	0	0	0	0	0	0	0	0	0	3	0
GRAM domain-containing protein 4 OS=Homo sapiens OX=9606 GN=GRAMD4 PE=1 SV=1	GRAM4_HUMAN	Q6IC98	GRAMD4	66 kDa	0.000267	0	0	0.00017766	0	0	0	0	0	0	0	0	0	0	0	0	0	2	0
Grancalcin OS=Homo sapiens OX=9606 GN=GCA PE=1 SV=2	GRAN_HUMAN	P28676	GCA	24 kDa	0.00071118	0.00010697	0.0003703	0.00047322	0.00023749	0.00088552	0.00012326	0.00014443	0	0.000393	0.00061132	0.00033766	0.00094288	0.0003035	0	0.00051319	0.00026566	11	4
Growth factor receptor-bound protein 2 OS=Homo sapiens OX=9606 GN=GRB2 PE=1 SV=1	GRB2_HUMAN	P62993	GRB2	25 kDa	0	0.00042787	0	0.00031548	0	0	0	0	0	0	0.00012226	0.00045021	0	0	0.00019041	0	0.00013283	4	2
Glyoxylate reductase/hydroxypyruvate reductase OS=Homo sapiens OX=9606 GN=GRHPR PE=1 SV=1	GRHPR_HUMAN	Q9UBQ7	GRHPR	36 kDa	0.00015684	0.00042461	0.00016332	0.00031308	0.0003928	0	0.0001631	0.00028666	0.00033388	0.00026	0.00024266	0.00022339	0.00026734	0.00020079	0	0.00022634	0.00017575	11	4
Glutamate receptor 1 OS=Homo sapiens OX=9606 GN=GRIA1 PE=1 SV=2	GRIA1_HUMAN	P42261	GRIA1	102 kDa	0	0	0	3.7781e-05	0	0	0	0	0	0	0	0	3.2262e-05	3.6346e-05	4.5606e-05	0	0	1	3
Glutamate receptor 2 OS=Homo sapiens OX=9606 GN=GRIA2 PE=1 SV=3	GRIA2_HUMAN	P42262	GRIA2	99 kDa	0	0	3.0334e-05	3.8765e-05	0	0	0	0	0	0	0	8.2981e-05	0.00019861	0.00022376	9.3588e-05	0.00021019	6.5286e-05	3	5
Glutamate receptor 3 OS=Homo sapiens OX=9606 GN=GRIA3 PE=1 SV=2	GRIA3_HUMAN	P42263	GRIA3	101 kDa	2.8771e-05	2.5964e-05	0.00011984	0	8.6468e-05	0	5.9839e-05	7.0114e-05	0.0001225	0	0	0	6.539e-05	7.3669e-05	9.2436e-05	0	0	7	3
Glutamate receptor 4 OS=Homo sapiens OX=9606 GN=GRIA4 PE=2 SV=2	GRIA4_HUMAN	P48058	GRIA4	101 kDa	0	0	0	7.5898e-05	0	0	0	0	6.0706e-05	0	0	2.7078e-05	3.2405e-05	0	9.1616e-05	0	9.5866e-05	3	3
Glutamate receptor ionotropic, delta-1 OS=Homo sapiens OX=9606 GN=GRID1 PE=2 SV=2	GRID1_HUMAN	Q9ULK0	GRID1	112 kDa	0	0	0	0	0	0	0	0	0	0	0	0	5.7937e-05	0	0	0	0	0	1
Glutamate receptor ionotropic, kainate 3 OS=Homo sapiens OX=9606 GN=GRIK3 PE=2 SV=3	GRIK3_HUMAN	Q13003	GRIK3	104 kDa	0	0	0	0	0	0	0	0	5.9583e-05	0	8.6609e-05	0	0	0	0	0	0	2	0
GRAM domain-containing protein 2B OS=Homo sapiens OX=9606 GN=GRAMD2B PE=1 SV=1	GRM2B_HUMAN	Q96HH9	GRAMD2B	48 kDa	0	0	6.2002e-05	7.9236e-05	0	0	0.00018575	0.0001451	0.00019013	0.00013161	0.00030707	0	0	0.00015245	9.5646e-05	0	0.00020016	7	3
Stress-70 protein, mitochondrial OS=Homo sapiens OX=9606 GN=HSPA9 PE=1 SV=2	GRP75_HUMAN	P38646	HSPA9	74 kDa	0.00090914	0.001299	0.0017357	0.0020669	0.0021631	0.00032343	0.001497	4.6158e-05	0.0015322	0.00020933	0.00046889	0.0010791	0.0015928	0.0024734	0.0014605	0.0018588	0.0001698	12	5
GrpE protein homolog 1, mitochondrial OS=Homo sapiens OX=9606 GN=GRPEL1 PE=1 SV=2	GRPE1_HUMAN	Q9HAV7	GRPEL1	24 kDa	0	0.00010697	0	0.00015774	0	0	0.00012326	0	0	0	0	0.00011255	0	0.0003035	0	0	0	4	1
Gasdermin-E OS=Homo sapiens OX=9606 GN=GSDME PE=1 SV=2	GSDME_HUMAN	O60443	GSDME	55 kDa	0.00015557	9.3596e-05	0	0	0.0002078	0.00011069	0.00010786	0.00012638	0.00038639	0.00022925	0.00026745	0	0	0	8.3304e-05	0	0.00040679	9	2
Glutamate--cysteine ligase regulatory subunit OS=Homo sapiens OX=9606 GN=GCLM PE=1 SV=1	GSH0_HUMAN	P48507	GCLM	31 kDa	0.00037549	0	9.7755e-05	0.00024985	9.4042e-05	0.00010019	9.7621e-05	0.00034315	0.00029976	0.00010375	0	0	0	0	0.0004524	0.00027095	0.00031559	9	3
Glutamate--cysteine ligase catalytic subunit OS=Homo sapiens OX=9606 GN=GCLC PE=1 SV=2	GSH1_HUMAN	P48506	GCLC	73 kDa	0	3.6439e-05	0	0	4.0451e-05	0	0	0	0	0	8.33e-05	3.8342e-05	0	5.1695e-05	0	0	0.00013575	4	2
Glutathione reductase, mitochondrial OS=Homo sapiens OX=9606 GN=GSR PE=1 SV=2	GSHR_HUMAN	P00390	GSR	56 kDa	0	0.0004002	0.00020525	0.00013115	0.0003949	0.00036812	0.00066614	0.00018012	0.00026224	0.00059904	0.00035578	0.00023395	0.00011199	0.00018925	0	7.1112e-05	0.00022087	11	4
Glycogen synthase kinase-3 alpha OS=Homo sapiens OX=9606 GN=GSK3A PE=1 SV=2	GSK3A_HUMAN	P49840	GSK3A	51 kDa	0	0	0	0.00021261	0	0	5.5379e-05	6.4888e-05	0	0	0	0	6.0516e-05	0	0.00017109	0	0.00035806	3	3
Glycogen synthase kinase-3 beta OS=Homo sapiens OX=9606 GN=GSK3B PE=1 SV=2	GSK3B_HUMAN	P49841	GSK3B	47 kDa	0	0	0	8.15e-05	0	0	0	0	0	0	0	0	0	0	9.8378e-05	8.8382e-05	0.00034314	1	3
Golgi apparatus protein 1 OS=Homo sapiens OX=9606 GN=GLG1 PE=1 SV=2	GSLG1_HUMAN	Q92896	GLG1	135 kDa	0.00032724	3.9375e-05	9.0873e-05	5.8066e-05	0	0.00020955	0.00024956	0.0001595	0.000209	7.2334e-05	0.00018003	0	0.00012396	2.793e-05	0.00010514	6.2969e-05	4.8895e-05	10	5
Glutathione S-transferase kappa 1 OS=Homo sapiens OX=9606 GN=GSTK1 PE=1 SV=3	GSTK1_HUMAN	Q9Y2Q3	GSTK1	25 kDa	0.00045524	0.00020541	0.00011852	0.0010602	0.00079811	0.00060733	0.00035507	0.00041603	0.00096914	0.00012578	0.00023479	0.00032421	0	0	0.00054848	0.00049275	0	12	2
Glutathione S-transferase Mu 3 OS=Homo sapiens OX=9606 GN=GSTM3 PE=1 SV=3	GSTM3_HUMAN	P21266	GSTM3	27 kDa	0	0.00061898	0.00035713	0	0.00022904	0	0	0	0.00012168	0	0.00011792	0	0.00025982	0	0	0	0.00064053	5	2
Glutathione S-transferase omega-1 OS=Homo sapiens OX=9606 GN=GSTO1 PE=1 SV=2	GSTO1_HUMAN	P78417	GSTO1	28 kDa	0.00010673	0.00028894	0.00022228	0.00028407	0.00021384	0.00045562	0.00022198	0.00026009	0.00022721	0.00023591	0	0	0	0	0	0.00030805	0	10	1
Glutathione S-transferase P OS=Homo sapiens OX=9606 GN=GSTP1 PE=1 SV=2	GSTP1_HUMAN	P09211	GSTP1	23 kDa	0.0014698	0.0030949	0.0016581	0.001141	0.003313	0.0018301	0.0017832	0.0017909	0.0016949	0.001489	0.0025268	0.001512	0.0012527	0.0012545	0.0013773	0.0014141	0.0020588	12	5
Glutathione S-transferase theta-1 OS=Homo sapiens OX=9606 GN=GSTT1 PE=1 SV=4	GSTT1_HUMAN	P30711	GSTT1	27 kDa	0	0.00029015	0.0001116	0	0.00021473	0	0.0002229	0	0.00022815	0	0.00011055	0	0	0	0	0	0.0001201	6	1
Procollagen galactosyltransferase 1 OS=Homo sapiens OX=9606 GN=COLGALT1 PE=1 SV=1	GT251_HUMAN	Q8NBJ5	COLGALT1	72 kDa	8.2705e-05	0	0	5.5032e-05	4.1427e-05	0.0003972	0	5.0388e-05	8.8033e-05	0.00018281	0.00021327	0	0	0	0	0	0	8	0
General transcription factor II-I OS=Homo sapiens OX=9606 GN=GTF2I PE=1 SV=2	GTF2I_HUMAN	P78347	GTF2I	112 kDa	7.7318e-05	0	0	3.4299e-05	0	0	0	0	0	8.5452e-05	7.9753e-05	4.8946e-05	0	0	0	0	0	5	0
GTP-binding protein 1 OS=Homo sapiens OX=9606 GN=GTPBP1 PE=1 SV=3	GTPB1_HUMAN	O00178	GTPBP1	72 kDa	3.8447e-05	0	0	0	3.8516e-05	0	0	9.3695e-05	0	0	3.9658e-05	0	0	0	0	0	0.00012925	4	1
Solute carrier family 2, facilitated glucose transporter member 1 OS=Homo sapiens OX=9606 GN=SLC2A1 PE=1 SV=2	GTR1_HUMAN	P11166	SLC2A1	54 kDa	0.0016206	0.00089639	0.0015243	0.00041744	0.0014141	0.00078113	0.0008155	0.00057331	0.0017251	0.0013867	0.00070103	0.00049642	0.00095055	0.00053544	0.00083982	0.00067903	0	12	4
Solute carrier family 2, facilitated glucose transporter member 5 OS=Homo sapiens OX=9606 GN=SLC2A5 PE=1 SV=1	GTR5_HUMAN	P22732	SLC2A5	55 kDa	0.00010268	0.00018532	0.00010693	0.00020497	0.00030859	0.00021917	0.00032034	0.00025023	0.00027324	0.00039719	0	4.8751e-05	0.00035005	0.00039437	0.00016495	0.00014819	0.00011506	11	5
GMP synthase [glutamine-hydrolyzing] OS=Homo sapiens OX=9606 GN=GMPS PE=1 SV=1	GUAA_HUMAN	P49915	GMPS	77 kDa	0	0	0	0	0	0	0	0	3.9507e-05	0	0	0	0	0	0	0	0	1	0
Guanine deaminase OS=Homo sapiens OX=9606 GN=GDA PE=1 SV=1	GUAD_HUMAN	Q9Y2T3	GDA	51 kDa	0	5.1127e-05	0.00029499	0.00037698	0.00028378	6.0465e-05	0.00011783	6.9033e-05	0	0	0	0.00048418	0.00019315	0.00014507	0.00036404	0.00040882	6.3488e-05	8	5
Glycogen [starch] synthase, muscle OS=Homo sapiens OX=9606 GN=GYS1 PE=1 SV=2	GYS1_HUMAN	P13807	GYS1	84 kDa	6.98e-05	0.00031495	0.00010903	0.00037156	0.00010489	0.00022348	0.00050811	0.0011482	0.00011145	0.00046286	0.00035999	6.628e-05	0	0	0.00011213	0.00010073	0.00019555	12	3
Histone H1.5 OS=Homo sapiens OX=9606 GN=HIST1H1B PE=1 SV=3	H15_HUMAN	P16401	HIST1H1B	23 kDa	0	0	0	0	0	0.0020649	0	0.00013868	0	0.00012578	0.00058697	0	0	0	0	0	0	4	0
Histone H2A type 2-B OS=Homo sapiens OX=9606 GN=HIST2H2AB PE=1 SV=3	H2A2B_HUMAN	Q8IUE6	HIST2H2AB	14 kDa	0.00039571	0	0	0	0.00019821	0.001267	0	0.0021698	0	0.00065601	0.00040817	0	0	0	0	0	0	6	0
Core histone macro-H2A.1 OS=Homo sapiens OX=9606 GN=H2AFY PE=1 SV=4	H2AY_HUMAN	O75367	H2AFY	40 kDa	0.00027657	0	0.000144	0	0	0.00059035	0.00014381	0.000674	0.0001472	0.00053492	0.0003566	0	0	0	0	0	0	8	0
Histone H2A.Z OS=Homo sapiens OX=9606 GN=H2AFZ PE=1 SV=2	H2AZ_HUMAN	P0C0S5	H2AFZ	14 kDa	0	0	0	0	0	0.00085785	0.00041794	0.00048971	0	0.00044417	0.0012437	0.00038163	0	0	0	0	0	6	0
Histone H2B type 1-D OS=Homo sapiens OX=9606 GN=HIST1H2BD PE=1 SV=2	H2B1D_HUMAN	P58876	HIST1H2BD	14 kDa	0.0036745	0.00073688	0.0025509	0.0051617	0.002863	0.0071896	0.002972	0.010447	0.0032593	0.0051891	0.0044219	0.0021323	0.0020878	0.0023521	0.0022955	0.0053029	0.0027451	12	5
Putative histone H2B type 2-C OS=Homo sapiens OX=9606 GN=HIST2H2BC PE=5 SV=3	H2B2C_HUMAN (+1)	Q6DN03	HIST2H2BC	21 kDa	0.00039981	0	0	0.00053207	0.00026702	0.0008534	0.00055437	0.00081195	0.00070928	0.00088375	0.0010997	0.0005062	0.00030289	0.00017062	0.00085635	0.001154	0.00014935	10	5
Histone H3.3 OS=Homo sapiens OX=9606 GN=H3F3A PE=1 SV=2	H33_HUMAN	P84243	H3F3A	15 kDa	0.00018913	0	0.0003939	0	0.0005684	0.00060554	0.00019668	0.00069135	0	0	0.00078033	0.00053877	0.00021492	0.00048426	0	0	0.00021194	8	3
Histone H4 OS=Homo sapiens OX=9606 GN=HIST1H4A PE=1 SV=2	H4_HUMAN	P62805	HIST1H4A	11 kDa	0.013485	0.0045071	0.0080615	0.010302	0.0095064	0.02292	0.0070117	0.022213	0.0090375	0.013524	0.01597	0.0035569	0.0062432	0.0035168	0.0020058	0.010451	0.0036379	12	5
Hyaluronan-binding protein 2 OS=Homo sapiens OX=9606 GN=HABP2 PE=1 SV=1	HABP2_HUMAN	Q14520	HABP2	63 kDa	0.00032151	4.145e-05	0	0.00018337	0	0	0	0.00022387	0	0	0	0	0	0	0.00014757	0	0	4	1
Very-long-chain (3R)-3-hydroxyacyl-CoA dehydratase 2 OS=Homo sapiens OX=9606 GN=HACD2 PE=1 SV=1	HACD2_HUMAN	Q6Y1H2	HACD2	28 kDa	0.00020253	0	0.00010545	0	0.00020289	0	0	0.00012339	0	0	0	0	0	0	0	0	0	4	0
Very-long-chain (3R)-3-hydroxyacyl-CoA dehydratase 3 OS=Homo sapiens OX=9606 GN=HACD3 PE=1 SV=2	HACD3_HUMAN	Q9P035	HACD3	43 kDa	0.0014921	0.00083357	0.0018498	0.00085102	0.0012101	0.0002275	0.0011822	0.00086578	0.001437	0.00078528	0.00051303	0.001147	0.0010497	0.0013645	0.0011414	0.001128	0.0017517	12	5
Hemoglobin subunit alpha OS=Homo sapiens OX=9606 GN=HBA1 PE=1 SV=2	HBA_HUMAN	P69905	HBA1	15 kDa	0.0068831	0.0091539	0.0094313	0.0091601	0.010525	0.0077327	0.0096068	0.014788	0.008869	0.01081	0.0089683	0.00946	0.0047343	0.006957	0.011348	0.01673	0.0066985	12	5
Hemoglobin subunit zeta OS=Homo sapiens OX=9606 GN=HBZ PE=1 SV=2	HBAZ_HUMAN	P02008	HBZ	16 kDa	0	0	0	0	0	0	0	0.00088285	0.00038561	0	0	0.000344	0	0	0	0	0	3	0
Hemoglobin subunit beta OS=Homo sapiens OX=9606 GN=HBB PE=1 SV=2	HBB_HUMAN	P68871	HBB	16 kDa	0.0055992	0.0052108	0.0065596	0.00652	0.0063104	0.0074697	0.0067326	0.0085282	0.0076361	0.006575	0.0057755	0.006646	0.0043745	0.0035842	0.0036541	0.0075756	0.0054902	12	5
Hemoglobin subunit delta OS=Homo sapiens OX=9606 GN=HBD PE=1 SV=2	HBD_HUMAN	P02042	HBD	16 kDa	0.0010498	0.0012632	0.0012755	0.0011643	0.001227	0.0011205	0.0010918	0.0019188	0.0011175	0.0011603	0.0012634	0.0013292	0.0009942	0.00089605	0.00084324	0.0010101	0.00019608	12	5
Hemoglobin subunit mu OS=Homo sapiens OX=9606 GN=HBM PE=2 SV=1	HBM_HUMAN	Q6B0K9	HBM	16 kDa	0	0	0	0	0	0	0.00037941	0.00022228	0.00038835	0	0	0	0	0	0	0	0	3	0
HBS1-like protein OS=Homo sapiens OX=9606 GN=HBS1L PE=1 SV=1	HBS1L_HUMAN	Q9Y450	HBS1L	75 kDa	0	0	0	0	0	0	0	0	0	0	0	0	0	0	0	0	8.428e-05	0	1
3-hydroxyacyl-CoA dehydrogenase type-2 OS=Homo sapiens OX=9606 GN=HSD17B10 PE=1 SV=3	HCD2_HUMAN	Q99714	HSD17B10	27 kDa	0.0023652	0.0028459	0.0021551	0.0022295	0.0026656	0.00084142	0.0024596	0.00024016	0.0022029	0.00054458	0.0014231	0.0018716	0.0012319	0.001514	0.00094986	0.0018489	0.00254	12	5
Hydroxyacyl-coenzyme A dehydrogenase, mitochondrial OS=Homo sapiens OX=9606 GN=HADH PE=1 SV=3	HCDH_HUMAN	Q16836	HADH	34 kDa	8.1915e-05	0.00088707	0.00042651	0.00021803	0.00032825	0	0.00051111	0	0.00034877	0	0	0.00023335	0.00018617	0.00020974	0.00013159	0.00011822	9.1795e-05	8	5
Huntingtin OS=Homo sapiens OX=9606 GN=HTT PE=1 SV=2	HD_HUMAN	P42858	HTT	348 kDa	1.6372e-05	0	0	2.1789e-05	1.6402e-05	1.7474e-05	8.5131e-06	1.995e-05	8.7137e-06	2.7142e-05	0	0	0	0	2.6301e-05	1.1814e-05	9.1737e-06	8	3
Histone deacetylase 2 OS=Homo sapiens OX=9606 GN=HDAC2 PE=1 SV=2	HDAC2_HUMAN	Q92769	HDAC2	55 kDa	5.2707e-05	0	0	0.00021043	0	0.0001125	0	0.00012845	0	0	0.00010873	0	0	0	0	0.00015213	0.00011813	5	2
Histone deacetylase 6 OS=Homo sapiens OX=9606 GN=HDAC6 PE=1 SV=2	HDAC6_HUMAN	Q9UBN7	HDAC6	131 kDa	0	0	0	0	0	0	0	0	0	2.3397e-05	0	2.0102e-05	0	0	0	0	0	2	0
Haloacid dehalogenase-like hydrolase domain-containing protein 2 OS=Homo sapiens OX=9606 GN=HDHD2 PE=1 SV=1	HDHD2_HUMAN	Q9H0R4	HDHD2	29 kDa	0	0.00026886	0	0	9.9488e-05	0	0.00030983	0	0	0	0.00010244	0.00066011	0	0	0	0	0.00022258	5	1
Heme-binding protein 1 OS=Homo sapiens OX=9606 GN=HEBP1 PE=1 SV=1	HEBP1_HUMAN	Q9NRV9	HEBP1	21 kDa	0	0.00024563	0.00028344	0.00018111	0	0	0.00014153	0	0	0	0	0.00012923	0.00015465	0	0	0	0	5	1
Hepatocyte cell adhesion molecule OS=Homo sapiens OX=9606 GN=HEPACAM PE=1 SV=1	HECAM_HUMAN	Q14CZ8	HEPACAM	46 kDa	0.00068013	0.00055797	0.00077264	0.00032913	0.00074329	0.00013198	0.00077158	0.00030136	0.001053	0.00054668	0.001148	0.00058712	0.00098368	0.0011874	0.00089392	0.00071385	0.00041573	12	5
E3 ubiquitin-protein ligase HECTD3 OS=Homo sapiens OX=9606 GN=HECTD3 PE=1 SV=1	HECD3_HUMAN	Q5T447	HECTD3	97 kDa	0.00014937	5.3918e-05	3.1109e-05	0.0003578	5.9855e-05	6.3766e-05	0.0002796	0.0001456	0	0.00013207	6.1629e-05	0	0	0	0.00019196	8.6226e-05	0	10	2
Probable E3 ubiquitin-protein ligase HECTD4 OS=Homo sapiens OX=9606 GN=HECTD4 PE=1 SV=5	HECD4_HUMAN	Q9Y4D8	HECTD4	439 kDa	0	0	0	1.7132e-05	1.2897e-05	0	0	3.1372e-05	0	0	0	0	0	0	0	0	7.2131e-06	3	1
Delta-aminolevulinic acid dehydratase OS=Homo sapiens OX=9606 GN=ALAD PE=1 SV=1	HEM2_HUMAN	P13716	ALAD	36 kDa	0.00046766	0	8.1166e-05	0.00051864	0.0004685	0.00033274	0.00032422	0.00056984	0.00033186	0.00034457	0	0.00029605	0.00017715	0.00049894	0.00062604	0.00067492	8.7344e-05	10	5
Porphobilinogen deaminase OS=Homo sapiens OX=9606 GN=HMBS PE=1 SV=2	HEM3_HUMAN	P08397	HMBS	39 kDa	0.0001425	0	0	0.00018964	0	0.00015208	0	0.00026045	0.00030336	0	0	0.00013531	0	0	0.00034337	0	0.00023953	6	2
Oxygen-dependent coproporphyrinogen-III oxidase, mitochondrial OS=Homo sapiens OX=9606 GN=CPOX PE=1 SV=3	HEM6_HUMAN	P36551	CPOX	50 kDa	0	0	0	0	0	0	0	0	6.0305e-05	0	0	5.3797e-05	0.00025753	0	0	8.1763e-05	0	2	2
Ferrochelatase, mitochondrial OS=Homo sapiens OX=9606 GN=FECH PE=1 SV=2	HEMH_HUMAN	P22830	FECH	48 kDa	0	0	6.3321e-05	0.00016184	0	0	0	0	6.4724e-05	0	0	0	6.91e-05	0.00031139	0	8.7755e-05	0	3	3
Hemopexin OS=Homo sapiens OX=9606 GN=HPX PE=1 SV=2	HEMO_HUMAN	P02790	HPX	52 kDa	5.5674e-05	0.0010048	0.00011595	0.00037045	0	0.00017825	0	0.00013568	0	0.00043071	0.00028713	0	0	0	0	0	0	8	0
Heparin cofactor 2 OS=Homo sapiens OX=9606 GN=SERPIND1 PE=1 SV=3	HEP2_HUMAN	P05546	SERPIND1	57 kDa	0.00077318	0.00041865	0.00037574	0.00068597	0.00025819	0.00033007	0.00037523	0.00025123	0.0004938	0.00028484	0.00026584	0.00019578	0.00041003	0.00026397	0.00074523	0.00044634	0.00051987	12	5
Probable E3 ubiquitin-protein ligase HERC1 OS=Homo sapiens OX=9606 GN=HERC1 PE=1 SV=2	HERC1_HUMAN	Q15751	HERC1	532 kDa	0	0	0	7.0417e-06	0	0	0	6.4475e-06	0	0	0	0	0	0	8.5001e-06	7.6364e-06	0	2	2
HLA class II histocompatibility antigen gamma chain OS=Homo sapiens OX=9606 GN=CD74 PE=1 SV=3	HG2A_HUMAN	P04233	CD74	34 kDa	0.00060827	0.00023525	0.00072392	0.00092513	0.00026116	0.0009274	0.00054219	0.00031765	0.00046247	0.00086434	0.00017926	0.00016503	0.00029624	0	0.00055836	0.00062703	0	12	3
Hepatocyte growth factor-regulated tyrosine kinase substrate OS=Homo sapiens OX=9606 GN=HGS PE=1 SV=1	HGS_HUMAN	O14964	HGS	86 kDa	0	2.9874e-05	0	0	0	0.00010599	0	8.0672e-05	0	3.6586e-05	6.8291e-05	9.4301e-05	0	0	5.3178e-05	4.7774e-05	0	6	2
Protein-cysteine N-palmitoyltransferase HHAT-like protein OS=Homo sapiens OX=9606 GN=HHATL PE=2 SV=1	HHATL_HUMAN	Q9HCP6	HHATL	57 kDa	0	9.211e-05	0.00015943	0	0	0	0	0	0	0	0	0	0.00034797	0.00013067	0	0.0001473	0	2	3
3-hydroxyisobutyryl-CoA hydrolase, mitochondrial OS=Homo sapiens OX=9606 GN=HIBCH PE=1 SV=2	HIBCH_HUMAN	Q6NVY1	HIBCH	43 kDa	0	0.00048107	0.00020817	0.00035471	0.00033377	0	0.00027718	0	0	0	6.8734e-05	0.00031637	7.5724e-05	0.00017062	0	0.00019233	0	7	3
Histidine triad nucleotide-binding protein 1 OS=Homo sapiens OX=9606 GN=HINT1 PE=1 SV=2	HINT1_HUMAN	P49773	HINT1	14 kDa	0	0	0	0.00027167	0.00040901	0.00021787	0.00084915	0	0.00043458	0.00090245	0	0.00038768	0	0	0	0	0	7	0
Histidine triad nucleotide-binding protein 2, mitochondrial OS=Homo sapiens OX=9606 GN=HINT2 PE=1 SV=1	HINT2_HUMAN	Q9BX68	HINT2	17 kDa	0.0004734	0.00071202	0.00032865	0.00042	0.00063233	0	0.0004923	0	0	0	0	0.00029968	0	0	0	0	0	7	0
Huntingtin-interacting protein 1 OS=Homo sapiens OX=9606 GN=HIP1 PE=1 SV=5	HIP1_HUMAN	O00291	HIP1	116 kDa	0	0	0	3.3009e-05	0	0	0	3.0223e-05	0.00021121	8.2239e-05	0.00015351	4.7105e-05	0	0	3.9845e-05	0	0	6	1
Huntingtin-interacting protein 1-related protein OS=Homo sapiens OX=9606 GN=HIP1R PE=1 SV=2	HIP1R_HUMAN	O75146	HIP1R	119 kDa	0	0	0	0	0	0	0	0	0	0	0	0	0	0	3.8688e-05	0	0	0	1
Minor histocompatibility antigen H13 OS=Homo sapiens OX=9606 GN=HM13 PE=1 SV=1	HM13_HUMAN	Q8TCT9	HM13	41 kDa	0.00040936	0.00012314	7.1048e-05	0	0.00020505	0.00021844	0.00021285	0.00016627	0.00014524	0.00015081	0.00035187	0.00012957	7.7531e-05	8.7347e-05	0	0	0.00015291	11	3
High mobility group protein B1 OS=Homo sapiens OX=9606 GN=HMGB1 PE=1 SV=3	HMGB1_HUMAN	P09429	HMGB1	25 kDa	0.00011963	0	0.00012458	0	0	0.00025536	0.00024882	0.00029155	0	0.00039666	0.00098721	0.0002272	0	0	0	0	0	8	0
High mobility group protein B2 OS=Homo sapiens OX=9606 GN=HMGB2 PE=1 SV=2	HMGB2_HUMAN	P26583	HMGB2	24 kDa	0	0	0	0	0	0	0	0.00074979	0	0	0	0	0	0	0	0	0	1	0
Hydroxymethylglutaryl-CoA lyase, mitochondrial OS=Homo sapiens OX=9606 GN=HMGCL PE=1 SV=2	HMGCL_HUMAN	P35914	HMGCL	34 kDa	0	0.00014284	0	0	7.9284e-05	0	0	0	0	0	0	7.5151e-05	0	0	0	0	0	3	0
Heme oxygenase 2 OS=Homo sapiens OX=9606 GN=HMOX2 PE=1 SV=2	HMOX2_HUMAN	P30519	HMOX2	36 kDa	0.00073257	0.00044073	0.00076286	0.00021665	0.00081542	0.00017374	0.00050788	0.00059508	0.00060648	0.0004498	0.00025188	0.00038646	0.00027749	0	0.00026151	0.00011747	0.00072971	12	4
Histamine N-methyltransferase OS=Homo sapiens OX=9606 GN=HNMT PE=1 SV=1	HNMT_HUMAN	P50135	HNMT	33 kDa	0.00026426	0.00039746	0.00027519	0.00035168	0.00017649	0	0.00018321	0.00021467	0.00037505	0.00029206	0.00027258	0.00025093	0	0	0.00056601	0	0.00069098	11	2
Heterogeneous nuclear ribonucleoprotein D-like OS=Homo sapiens OX=9606 GN=HNRNPDL PE=1 SV=3	HNRDL_HUMAN	O14979	HNRNPDL	46 kDa	0	0	0	0.000163	0	0.00019608	0	0.00029849	6.5187e-05	0	0.00018951	0	0	0	0.00019676	8.8382e-05	0	5	2
Heterogeneous nuclear ribonucleoprotein H OS=Homo sapiens OX=9606 GN=HNRNPH1 PE=1 SV=4	HNRH1_HUMAN	P31943	HNRNPH1	49 kDa	0.00034371	0	0	0	0	0.00018342	0	0.00083762	0.00018293	0.00031656	0.00017727	0.00010879	0	0	0.00027607	0.00033069	0	7	2
Heterogeneous nuclear ribonucleoprotein H2 OS=Homo sapiens OX=9606 GN=HNRNPH2 PE=1 SV=1	HNRH2_HUMAN	P55795	HNRNPH2	49 kDa	0.00017186	0.00010339	0.00011931	0.00015247	0	0.00012228	0	0.00034901	0	0.00031656	0.00017727	0.00016319	6.5099e-05	0	0.00027607	0.00016535	0.00012839	9	4
Heterogeneous nuclear ribonucleoprotein H3 OS=Homo sapiens OX=9606 GN=HNRNPH3 PE=1 SV=2	HNRH3_HUMAN	P31942	HNRNPH3	37 kDa	0.00022302	0.00013417	7.7413e-05	0.00019786	0	0.00015868	0.00023192	0.00036233	0.00015826	0.0004108	0.00030672	0.00021177	0.00016896	0	0.00083593	0.00032185	0.00024992	11	4
Heterogeneous nuclear ribonucleoprotein U-like protein 1 OS=Homo sapiens OX=9606 GN=HNRNPUL1 PE=1 SV=2	HNRL1_HUMAN	Q9BUJ2	HNRNPUL1	96 kDa	6.0096e-05	0	0	0	0	0	0	7.3227e-05	0	3.3209e-05	6.1989e-05	2.8533e-05	0	0	4.827e-05	0	0	5	1
Heterogeneous nuclear ribonucleoprotein U-like protein 2 OS=Homo sapiens OX=9606 GN=HNRNPUL2 PE=1 SV=1	HNRL2_HUMAN	Q1KMD3	HNRNPUL2	85 kDa	0	0	0	0	0	0	0	0.00012587	3.6651e-05	7.611e-05	0	0	0	0	0	0	0	3	0
Heterogeneous nuclear ribonucleoprotein L-like OS=Homo sapiens OX=9606 GN=HNRNPLL PE=1 SV=1	HNRLL_HUMAN	Q8WVV9	HNRNPLL	60 kDa	4.7456e-05	0	0	0	0	0	0	5.7825e-05	0	0	0	0	0	0	0	0	0.00010636	2	1
Heterogeneous nuclear ribonucleoproteins C1/C2 OS=Homo sapiens OX=9606 GN=HNRNPC PE=1 SV=4	HNRPC_HUMAN	P07910	HNRNPC	34 kDa	0.00058839	0.00045513	0.00017506	0.00055931	0.00033683	0.00098681	0.00061189	0.0011266	0.00017894	0.0012077	0.0012138	0.0010376	0.0004776	0.00021523	0.00067515	0.00060654	0.00047098	12	5
Heterogeneous nuclear ribonucleoprotein D0 OS=Homo sapiens OX=9606 GN=HNRNPD PE=1 SV=1	HNRPD_HUMAN	Q14103	HNRNPD	38 kDa	0.00021736	0	0	0	0	0.00054129	0.00022604	0.00026485	0.00023137	0.00040038	0.00059789	0.0001376	8.2336e-05	9.276e-05	0.00093113	0.00020913	0.00024358	8	5
Heterogeneous nuclear ribonucleoprotein F OS=Homo sapiens OX=9606 GN=HNRNPF PE=1 SV=3	HNRPF_HUMAN	P52597	HNRNPF	46 kDa	0.00024792	0.0001678	0.00012908	8.2482e-05	6.209e-05	0	0.00019336	0.0003776	6.5972e-05	0.000411	0.00012786	0.00017656	7.0432e-05	0	0	0	0.00013891	11	2
Heterogeneous nuclear ribonucleoprotein K OS=Homo sapiens OX=9606 GN=HNRNPK PE=1 SV=1	HNRPK_HUMAN	P61978	HNRNPK	51 kDa	0.0014999	0.00070187	0.00063636	0.00073931	0.00044523	0.0010079	0.0012132	0.0016246	0.0010053	0.0014735	0.0016618	0.0011605	0.00050504	0.00028449	0.0011601	0.00096208	0.0014318	12	5
Heterogeneous nuclear ribonucleoprotein L OS=Homo sapiens OX=9606 GN=HNRNPL PE=1 SV=2	HNRPL_HUMAN	P14866	HNRNPL	64 kDa	0.00021835	3.9409e-05	0	0.00023246	8.7495e-05	0.00018643	0	0.00010642	0.00013945	0.00019305	9.0089e-05	0.00020733	4.9625e-05	0	0.0001403	0	4.8937e-05	10	3
Heterogeneous nuclear ribonucleoprotein M OS=Homo sapiens OX=9606 GN=HNRNPM PE=1 SV=3	HNRPM_HUMAN	P52272	HNRNPM	78 kDa	0.00024664	6.3594e-05	7.3383e-05	0	0	0.00022563	0.00014657	0.0001288	7.5009e-05	0.00027259	0.00021806	0.00020075	0	0	5.6601e-05	0	7.8969e-05	10	2
Heterogeneous nuclear ribonucleoprotein Q OS=Homo sapiens OX=9606 GN=SYNCRIP PE=1 SV=2	HNRPQ_HUMAN	O60506	SYNCRIP	70 kDa	8.2572e-05	7.4516e-05	0	0.00021977	4.136e-05	0.00017625	4.2935e-05	0.00010061	0	0.00027378	0.00017034	7.8408e-05	0	0	0.00013265	5.9583e-05	9.2532e-05	10	3
Heterogeneous nuclear ribonucleoprotein R OS=Homo sapiens OX=9606 GN=HNRNPR PE=1 SV=1	HNRPR_HUMAN	O43390	HNRNPR	71 kDa	0.00044697	3.6669e-05	0	5.4076e-05	4.0707e-05	4.3367e-05	4.2256e-05	0.00094073	0.00021626	0.000494	0.00016765	3.8585e-05	4.6176e-05	0	0	5.8642e-05	0	11	2
Heterogeneous nuclear ribonucleoprotein U OS=Homo sapiens OX=9606 GN=HNRNPU PE=1 SV=6	HNRPU_HUMAN	Q00839	HNRNPU	91 kDa	0.00037413	8.4406e-05	9.74e-05	0.00033193	0.0001874	0.00053239	0.00025938	0.00049386	0.00033186	0.00044794	0.00051454	0.00020723	0.00010629	0	0.00045075	0.00017998	0.00024456	12	4
Heterochromatin protein 1-binding protein 3 OS=Homo sapiens OX=9606 GN=HP1BP3 PE=1 SV=1	HP1B3_HUMAN	Q5SSJ5	HP1BP3	61 kDa	0.00013954	0	0	0	0	9.9281e-05	0.00014511	0.00011335	0	0.00010281	4.7977e-05	8.8333e-05	0.00010571	0	0	0	0	7	1
Hyaluronan and proteoglycan link protein 1 OS=Homo sapiens OX=9606 GN=HAPLN1 PE=2 SV=2	HPLN1_HUMAN	P10915	HAPLN1	40 kDa	0	0	0	0	0	0	0	0	0	0	0	0	0.00090826	0.0008372	0	0	0.00040711	0	3
Hyaluronan and proteoglycan link protein 2 OS=Homo sapiens OX=9606 GN=HAPLN2 PE=2 SV=1	HPLN2_HUMAN	Q9GZV7	HAPLN2	38 kDa	0	0.00027308	0.00055145	0	0.00037893	0	0	0.00018436	8.0525e-05	0	0	0.00028734	0.0019773	0.0017433	0	0.00076424	0.00025433	6	4
Hypoxanthine-guanine phosphoribosyltransferase OS=Homo sapiens OX=9606 GN=HPRT1 PE=1 SV=2	HPRT_HUMAN	P00492	HPRT1	25 kDa	0.00011799	0.00010648	0.00061433	0.00015702	0.0003546	0.00062961	0.00049079	0.00028753	0.00087912	0.0003912	0.0001217	0.00044815	0.00013408	0.00015105	0	0	0.00052887	12	3
Haptoglobin OS=Homo sapiens OX=9606 GN=HP PE=1 SV=1	HPT_HUMAN	P00738	HP	45 kDa	0.0012671	0.0014293	0.0013195	0.0021078	0.0012059	0.0011494	0.0017129	0.0013123	0.0014161	0.00077019	0.00084952	0.00072189	0.00064794	0.00072997	0.0012212	0.00082287	0.00035497	12	5
Haptoglobin-related protein OS=Homo sapiens OX=9606 GN=HPR PE=2 SV=2	HPTR_HUMAN	P00739	HPR	39 kDa	0.00081303	0	0.00046181	0.00019672	0.00059235	0.00039441	0.00023059	0.00027018	0.00023602	0.00024506	0.00053367	0.00021055	0.00033597	0.00047313	0.00059366	0.0010667	0.00057979	11	5
Histidine-rich glycoprotein OS=Homo sapiens OX=9606 GN=HRG PE=1 SV=1	HRG_HUMAN	P04196	HRG	60 kDa	0.00058791	0.00057477	0.00030611	0.0001304	0.00034357	0.00062746	0.00015285	0.00017909	0.00026075	0.00037903	0.00035375	0	0.00033405	0	0	0	0.00065883	11	2
Heat shock protein 105 kDa OS=Homo sapiens OX=9606 GN=HSPH1 PE=1 SV=1	HS105_HUMAN	Q92598	HSPH1	97 kDa	5.9956e-05	0.00027053	9.3654e-05	0.00011969	0.00018019	0.00019197	0.00015588	3.6528e-05	3.1909e-05	0.00019879	6.1844e-05	0.00037006	3.4067e-05	0	4.8157e-05	4.3264e-05	0	12	3
Heat shock 70 kDa protein 12A OS=Homo sapiens OX=9606 GN=HSPA12A PE=1 SV=2	HS12A_HUMAN	O43301	HSPA12A	75 kDa	7.6211e-05	0.0005502	0.0006349	0.00025356	0.00068713	8.1337e-05	0.00027739	0.00041788	0.00024336	0	0	0.00086841	0.00060624	0.00039028	0.00036728	0.00027497	0.0010248	10	5
Heat shock 70 kDa protein 4L OS=Homo sapiens OX=9606 GN=HSPA4L PE=1 SV=3	HS74L_HUMAN	O95757	HSPA4L	95 kDa	0	0	0	0	0	0	0	0	0	0	0	0	0	0	0	0	6.871e-05	0	1
Heat shock protein HSP 90-alpha OS=Homo sapiens OX=9606 GN=HSP90AA1 PE=1 SV=5	HS90A_HUMAN	P07900	HSP90AA1	85 kDa	0.00077304	0.00098301	0.00047569	0.00084172	0.00077443	0.0010125	0.00098662	0.001156	0.00078544	0.0008932	0.0012686	0.0011011	0.00059896	0.00022493	0.00062091	0.0004564	0.0012207	12	5
Heat shock protein HSP 90-beta OS=Homo sapiens OX=9606 GN=HSP90AB1 PE=1 SV=4	HS90B_HUMAN	P08238	HSP90AB1	83 kDa	0.00085264	0.0010259	0.00066592	0.00056735	0.00039149	0.0010237	0.00088668	0.0010389	0.00090757	0.001335	0.00073291	0.00091084	0.00044409	0.00018193	0.00074191	0.00051271	0.0010749	12	5
Inactive hydroxysteroid dehydrogenase-like protein 1 OS=Homo sapiens OX=9606 GN=HSDL1 PE=1 SV=3	HSDL1_HUMAN	Q3SXM5	HSDL1	37 kDa	0.00085737	0.00049237	0.0010552	0.00010373	0.00054658	0	0.00032422	0	0.00091261	8.6143e-05	0.0001608	0.00044407	0.00070859	0.0010977	0.00025042	0.00089989	0.00043672	10	5
Hydroxysteroid dehydrogenase-like protein 2 OS=Homo sapiens OX=9606 GN=HSDL2 PE=1 SV=1	HSDL2_HUMAN	Q6YN16	HSDL2	45 kDa	0.00012307	0.00088849	0.00064079	0.00040945	0.00092467	0.00013135	0.00031996	0.00029992	0.00045849	0.00027203	6.3472e-05	0.00011686	0.00020978	0.00023634	0.0003954	0.00044402	0.00062061	12	5
Heat shock 70 kDa protein 13 OS=Homo sapiens OX=9606 GN=HSPA13 PE=1 SV=1	HSP13_HUMAN	P48723	HSPA13	52 kDa	0.00010922	0.00014785	0.00022747	7.2675e-05	0.00010942	5.8283e-05	0.00011358	0.00013308	5.8128e-05	0.00012071	0.00011266	0.00010371	6.2058e-05	0	0	0	0	12	1
Heat shock-related 70 kDa protein 2 OS=Homo sapiens OX=9606 GN=HSPA2 PE=1 SV=1	HSP72_HUMAN	P54652	HSPA2	70 kDa	8.0505e-05	0.00025428	0.00016767	0.00010714	0.00028227	4.296e-05	0.0002093	9.8094e-05	8.5691e-05	0	4.152e-05	7.6445e-05	0.0003202	5.1533e-05	6.4662e-05	0.00029046	9.0215e-05	11	5
Heat shock 70 kDa protein 4 OS=Homo sapiens OX=9606 GN=HSPA4 PE=1 SV=4	HSP74_HUMAN	P34932	HSPA4	94 kDa	6.1241e-05	0.00013817	0.00012755	0.000163	0.00015338	9.804e-05	6.3686e-05	0.00014924	3.2593e-05	0.00010153	9.4754e-05	0.00040707	6.9594e-05	0	0	4.4191e-05	0.00010294	12	3
Heat shock cognate 71 kDa protein OS=Homo sapiens OX=9606 GN=HSPA8 PE=1 SV=1	HSP7C_HUMAN	P11142	HSPA8	71 kDa	0.00071669	0.0012217	0.00070487	0.00074182	0.0010371	0.00097736	0.00086952	0.00097031	0.00050858	0.00096811	0.0011089	0.0009452	0.00036197	0.00056073	0.00051169	0.00034477	0.00084776	12	5
Heat shock protein beta-1 OS=Homo sapiens OX=9606 GN=HSPB1 PE=1 SV=2	HSPB1_HUMAN	P04792	HSPB1	23 kDa	0.00075282	0.0043027	0.0013066	0.0018367	0.0027653	0.0018747	0.0037839	0.0032106	0.0026711	0.002496	0.0020707	0.00095313	0.00099808	0.0009638	0.00080622	0.00090538	0.0011248	12	5
Heat shock protein beta-6 OS=Homo sapiens OX=9606 GN=HSPB6 PE=1 SV=2	HSPB6_HUMAN	O14558	HSPB6	17 kDa	0.00048227	0.002031	0	0	0.00064419	0	0.00050153	0.00058765	0	0	0	0.0003053	0	0	0	0	0	6	0
Serine protease HTRA1 OS=Homo sapiens OX=9606 GN=HTRA1 PE=1 SV=1	HTRA1_HUMAN	Q92743	HTRA1	51 kDa	0	0.0003385	5.5802e-05	0	0	0	0.00033435	6.5294e-05	0	0.00017767	0.00027637	0	0.00018268	0.00027442	8.6081e-05	7.7334e-05	0.0001201	6	5
Serine protease HTRA2, mitochondrial OS=Homo sapiens OX=9606 GN=HTRA2 PE=1 SV=2	HTRA2_HUMAN	O43464	HTRA2	49 kDa	0	5.0681e-05	0	0	0	0	0	0	0	0	0	0	0	0	0.00018043	8.1049e-05	0	1	2
E3 ubiquitin-protein ligase HUWE1 OS=Homo sapiens OX=9606 GN=HUWE1 PE=1 SV=3	HUWE1_HUMAN	Q7Z6Z7	HUWE1	482 kDa	3.5283e-05	5.3068e-06	1.2247e-05	0.00014086	1.1782e-05	8.1588e-05	3.0576e-05	0.00011465	1.8778e-05	9.7487e-05	4.246e-05	0	0	0	7.5572e-05	8.4866e-06	3.9539e-05	11	3
Immunoglobulin heavy variable 3-7 OS=Homo sapiens OX=9606 GN=IGHV3-7 PE=1 SV=2	HV307_HUMAN	P01780	IGHV3-7	13 kDa	0	0	0	0.00029256	0	0.00023463	0	0	0	0.00024297	0	0	0	0.00028145	0	0.00063454	0.00073907	3	3
Immunoglobulin heavy variable 3-15 OS=Homo sapiens OX=9606 GN=IGHV3-15 PE=3 SV=1	HV315_HUMAN	A0A0B4J1V0	IGHV3-15	13 kDa	0.00064843	0	0	0	0.00021653	0.0011534	0	0.00079011	0	0	0.00022295	0	0	0.00055344	0	0.0024955	0	5	2
Immunoglobulin heavy variable 3-30 OS=Homo sapiens OX=9606 GN=IGHV3-30 PE=1 SV=2	HV330_HUMAN (+1)	P01768	IGHV3-30	13 kDa	0.00021984	0.00039678	0.00045786	0.00058513	0.0006607	0.00070388	0.00045723	0.00053575	0.000234	0.00048593	0.00045352	0	0.00049965	0.0005629	0	0.00063454	0.00049271	11	4
Immunoglobulin heavy variable 3-49 OS=Homo sapiens OX=9606 GN=IGHV3-49 PE=3 SV=1	HV349_HUMAN	A0A0A0MS15	IGHV3-49	13 kDa	0.00043229	0	0	0	0	0.00046136	0	0	0	0	0	0	0	0	0	0.0018716	0	2	1
Immunoglobulin heavy variable 3-72 OS=Homo sapiens OX=9606 GN=IGHV3-72 PE=3 SV=1	HV372_HUMAN	A0A0B4J1Y9	IGHV3-72	13 kDa	0	0	0	0.00028765	0	0	0	0	0	0	0	0	0	0	0	0.00062387	0	1	1
Immunoglobulin heavy variable 3-74 OS=Homo sapiens OX=9606 GN=IGHV3-74 PE=3 SV=1	HV374_HUMAN	A0A0B4J1X5	IGHV3-74	13 kDa	0	0	0	0	0.00022023	0	0	0	0	0	0.00022676	0	0	0	0	0.00031727	0	2	1
Immunoglobulin heavy variable 4-39 OS=Homo sapiens OX=9606 GN=IGHV4-39 PE=1 SV=2	HV439_HUMAN	P01824	IGHV4-39	14 kDa	0.00041154	0	0	0.00054768	0.00041228	0.001098	0	0.0012536	0.00043805	0.00068225	0.00021225	0	0.00046767	0	0.0006611	0.0011879	0.00092236	8	4
Immunoglobulin heavy variable 3-43D OS=Homo sapiens OX=9606 GN=IGHV3-43D PE=3 SV=1	HV43D_HUMAN	P0DP04	IGHV3-43D	13 kDa	0.00043595	0.00019671	0	0.00058017	0.00087347	0.00093055	0	0.0002656	0	0.00048182	0	0	0	0	0	0.00062916	0	7	1
Immunoglobulin heavy variable 5-51 OS=Homo sapiens OX=9606 GN=IGHV5-51 PE=3 SV=1	HV551_HUMAN	A0A0C4DH38	IGHV5-51	13 kDa	0.00065952	0.00059517	0.00022893	0	0	0.00046925	0	0	0	0	0	0	0	0.0005629	0	0.00031727	0.00024636	4	3
Immunoglobulin heavy variable 6-1 OS=Homo sapiens OX=9606 GN=IGHV6-1 PE=3 SV=1	HV601_HUMAN	A0A0B4J1U7	IGHV6-1	13 kDa	0	0	0	0.00028289	0	0	0	0	0	0	0	0	0	0.0005443	0	0.0012271	0	1	2
Voltage-gated hydrogen channel 1 OS=Homo sapiens OX=9606 GN=HVCN1 PE=1 SV=1	HVCN1_HUMAN	Q96D96	HVCN1	32 kDa	0	0.00017005	0.00029434	0.00037615	9.4386e-05	0.00020111	0.00019596	0.00022961	0.00020057	0.00031239	0.00019437	0.00017893	0.00010707	0.00024124	0.0003027	0	0	11	3
Hexokinase-1 OS=Homo sapiens OX=9606 GN=HK1 PE=1 SV=3	HXK1_HUMAN	P19367	HK1	102 kDa	0	0.00070876	0.0011392	0.00033595	0.0010959	0.00023949	0.00040837	0.00041013	0.00035828	0.000124	0.0001736	0.0012785	0.0013069	0.0013287	0.00067588	0.00052624	0.0001886	11	5
Hexokinase-3 OS=Homo sapiens OX=9606 GN=HK3 PE=1 SV=2	HXK3_HUMAN	P52790	HK3	99 kDa	0	0	0	0	0	0.00020819	0	0	0	0	2.8745e-05	2.6462e-05	0	0	0	0	0	3	0
Epoxide hydrolase 1 OS=Homo sapiens OX=9606 GN=EPHX1 PE=1 SV=1	HYEP_HUMAN	P07099	EPHX1	53 kDa	0.0022047	0.0022447	0.0027079	0.0010532	0.0022086	0.00078432	0.0011757	0.0016532	0.001745	0.001437	0.0017493	0.0021472	0.0014133	0.001737	0.0016346	0.0022843	0.0026606	12	5
Bifunctional epoxide hydrolase 2 OS=Homo sapiens OX=9606 GN=EPHX2 PE=1 SV=2	HYES_HUMAN	P34913	EPHX2	63 kDa	9.2689e-05	8.3646e-05	0	0	0	0	0.00028917	0	0	0	0	0	0	0	0	6.6884e-05	0	3	1
Hypoxia up-regulated protein 1 OS=Homo sapiens OX=9606 GN=HYOU1 PE=1 SV=1	HYOU1_HUMAN	Q9Y4L1	HYOU1	111 kDa	0.0010299	0.00065058	0.00056305	0.00068528	0.00061904	0.00074192	0.00058905	0.00078431	0.00054812	0.00079676	0.00079673	0.00053787	0.00055591	0.00023074	0.00033088	0.00040873	0.00031738	12	5
Insulin-like growth factor-binding protein 2 OS=Homo sapiens OX=9606 GN=IGFBP2 PE=1 SV=2	IBP2_HUMAN	P18065	IGFBP2	35 kDa	0	0	0	0	0	0.00016893	0	0	8.4241e-05	0	8.1634e-05	0	0	0	0	0	0	3	0
Insulin-like growth factor-binding protein 7 OS=Homo sapiens OX=9606 GN=IGFBP7 PE=1 SV=1	IBP7_HUMAN	Q16270	IGFBP7	29 kDa	0.00072968	0	0	0	0	0	0.00085367	0	9.7086e-05	0.00050403	0.00056449	0	0	0	0	0	0	5	0
Plasma protease C1 inhibitor OS=Homo sapiens OX=9606 GN=SERPING1 PE=1 SV=2	IC1_HUMAN	P05155	SERPING1	55 kDa	0.00020577	0.00032496	0.00032142	0	5.1535e-05	0.00038432	0.00021399	0.00075219	0.00049281	0.00068225	0.00031837	0.00014654	0.00035075	6.586e-05	0	0	0	11	2
Intercellular adhesion molecule 1 OS=Homo sapiens OX=9606 GN=ICAM1 PE=1 SV=2	ICAM1_HUMAN	P05362	ICAM1	58 kDa	0.00019339	0.00047994	0.00025174	0.00025737	0.00048435	0.000774	0.00040223	0.00011782	0.00061756	0.00037404	0.00054858	0.00059683	5.4942e-05	0	0	0.00013955	0	12	2
Intercellular adhesion molecule 3 OS=Homo sapiens OX=9606 GN=ICAM3 PE=1 SV=2	ICAM3_HUMAN	P32942	ICAM3	60 kDa	4.7022e-05	0	0.0001469	0.00012516	0	0.00025092	0	0	0	5.1969e-05	0.00019401	0	0	0	0	0	0	6	0
Intercellular adhesion molecule 5 OS=Homo sapiens OX=9606 GN=ICAM5 PE=1 SV=3	ICAM5_HUMAN	Q9UMF0	ICAM5	97 kDa	0	2.5121e-05	5.7976e-05	0.00014818	2.7887e-05	0	2.8948e-05	0	0	0	0	0.00026433	0.00012653	0.00010692	4.4717e-05	0.00012052	0	6	4
Isocitrate dehydrogenase [NAD] subunit alpha, mitochondrial OS=Homo sapiens OX=9606 GN=IDH3A PE=1 SV=1	IDH3A_HUMAN	P50213	IDH3A	40 kDa	0	0.00025368	0.0004391	0.00056115	0.00035201	0.00015001	0	0	0.00029922	0	0.00014498	0.00073406	0.00063889	0.0010797	0.00033868	0.00040569	0.00055127	8	5
Isocitrate dehydrogenase [NAD] subunit beta, mitochondrial OS=Homo sapiens OX=9606 GN=IDH3B PE=1 SV=2	IDH3B_HUMAN	O43837	IDH3B	42 kDa	0	0.00024116	0.00013914	0.00017782	0.00026771	0	6.9476e-05	0	0.00014223	0	0	0.0003172	0.00015184	0.00051319	0.00010732	0.00038567	0.0002246	7	5
Isocitrate dehydrogenase [NAD] subunit gamma, mitochondrial OS=Homo sapiens OX=9606 GN=IDH3G PE=1 SV=1	IDH3G_HUMAN	P51553	IDH3G	43 kDa	6.5448e-05	0.00059063	0.00034078	0.0001742	0.00032783	0	0.00027225	0.0001595	0.000209	7.2334e-05	0.00020253	0.0001243	7.4375e-05	0.00050275	0.00010514	0.00047227	0.00014669	11	5
Isocitrate dehydrogenase [NADP] cytoplasmic OS=Homo sapiens OX=9606 GN=IDH1 PE=1 SV=2	IDHC_HUMAN	O75874	IDH1	47 kDa	0.00012426	0.00044854	6.4698e-05	0.0004134	0.00024896	0.00026523	0.00019383	0.00015141	0.00019839	0.00013733	0.00019226	0.00011799	0.0001412	7.9541e-05	0.00019961	0	0.00013924	12	4
Isocitrate dehydrogenase [NADP], mitochondrial OS=Homo sapiens OX=9606 GN=IDH2 PE=1 SV=2	IDHP_HUMAN	P48735	IDH2	51 kDa	0.0011381	0.0013352	0.0014815	0.0007573	0.0011972	0.00012147	0.001006	0	0.0016354	0.00044024	0.00070437	0.001567	0.0012287	0.0009471	0.00027424	0.00090337	0.0011478	11	5
Intraflagellar transport protein 122 homolog OS=Homo sapiens OX=9606 GN=IFT122 PE=1 SV=2	IF122_HUMAN	Q9HBG6	IFT122	142 kDa	4.1452e-05	0	0	2.7583e-05	0	0	0	2.5255e-05	0	0.00020616	2.1379e-05	0	0	0	0	0	0	5	0
Intraflagellar transport protein 140 homolog OS=Homo sapiens OX=9606 GN=IFT140 PE=1 SV=1	IF140_HUMAN	Q96RY7	IFT140	165 kDa	1.7593e-05	0	0	0	0	0	1.8296e-05	0	0	0.00011666	0	0	0	0	0	0	0	3	0
Insulin-like growth factor 2 mRNA-binding protein 2 OS=Homo sapiens OX=9606 GN=IGF2BP2 PE=1 SV=2	IF2B2_HUMAN	Q9Y6M1	IGF2BP2	66 kDa	4.294e-05	0	0	0	0	0	0	0	0	0	0	0	0	0	0	0	0	1	0
Eukaryotic translation initiation factor 2 subunit 3 OS=Homo sapiens OX=9606 GN=EIF2S3 PE=1 SV=3	IF2G_HUMAN	P41091	EIF2S3	51 kDa	0.00016348	0.00019671	0	0.00014504	0.00010918	0.00023264	0.00011334	0.0001328	0	0.00024091	0.00011242	0.00010349	0	0	0	0	0.00012213	10	1
Eukaryotic translation initiation factor 5B OS=Homo sapiens OX=9606 GN=EIF5B PE=1 SV=4	IF2P_HUMAN	O60841	EIF5B	139 kDa	0	0	0	0	2.1121e-05	2.2501e-05	0	0.00010276	6.7324e-05	2.3301e-05	4.3494e-05	0	0	0	0	0	4.7252e-05	6	1
Eukaryotic initiation factor 4A-I OS=Homo sapiens OX=9606 GN=EIF4A1 PE=1 SV=1	IF4A1_HUMAN	P60842	EIF4A1	46 kDa	0.00050682	0.0004002	6.5973e-05	0.00033724	0.0001904	0.00074375	6.5882e-05	7.7195e-05	0.00053947	0.00014004	0.00045743	0.00018047	7.1994e-05	0	0.00030531	0.00045715	0	12	3
Eukaryotic initiation factor 4A-II OS=Homo sapiens OX=9606 GN=EIF4A2 PE=1 SV=2	IF4A2_HUMAN	Q14240	EIF4A2	46 kDa	0.00012639	0.00017109	0	0.00016821	0	6.7448e-05	0.00013144	7.7005e-05	6.7269e-05	6.9846e-05	0.00013037	0.00018003	0.00021545	0	0.00040608	0	0.00042492	10	3
Eukaryotic initiation factor 4A-III OS=Homo sapiens OX=9606 GN=EIF4A3 PE=1 SV=4	IF4A3_HUMAN	P38919	EIF4A3	47 kDa	0.00012516	0	0	8.3284e-05	0	0.00020037	6.5081e-05	0.00030502	0.00026646	0.000415	6.4553e-05	0	0	0	0.00020107	0.00018063	0.00021039	8	3
Eukaryotic translation initiation factor 4E OS=Homo sapiens OX=9606 GN=EIF4E PE=1 SV=2	IF4E_HUMAN	P06730	EIF4E	25 kDa	0.00011853	0	0	0.00015774	0	0	0.00012326	0	0	0	0	0	0	0	0.00019041	0	0.00039848	3	2
Eukaryotic translation initiation factor 4 gamma 1 OS=Homo sapiens OX=9606 GN=EIF4G1 PE=1 SV=4	IF4G1_HUMAN	Q04637	EIF4G1	175 kDa	1.6086e-05	0	0	6.4221e-05	0	8.5839e-05	3.3456e-05	1.96e-05	0	0	3.3185e-05	0	0	0	0	0	0	6	0
Eukaryotic translation initiation factor 4 gamma 2 OS=Homo sapiens OX=9606 GN=EIF4G2 PE=1 SV=1	IF4G2_HUMAN	P78344	EIF4G2	102 kDa	0	0	0	7.5479e-05	0	0	0	0	0	0	2.9252e-05	0	0	0	4.5556e-05	0	0	2	1
Eukaryotic translation initiation factor 5 OS=Homo sapiens OX=9606 GN=EIF5 PE=1 SV=2	IF5_HUMAN	P55010	EIF5	49 kDa	5.9678e-05	0.00016157	6.2146e-05	0	0.00011957	0	0	0.00021815	0	0	0	0	0	0	0	0	0	5	0
Eukaryotic translation initiation factor 5A-1 OS=Homo sapiens OX=9606 GN=EIF5A PE=1 SV=2	IF5A1_HUMAN (+1)	P63241	EIF5A	17 kDa	0	0.0012058	0	0	0.00033464	0.00035651	0	0	0	0.00055378	0.00068912	0.00047579	0	0	0	0	0.00018717	6	1
Interferon-induced protein with tetratricopeptide repeats 1 OS=Homo sapiens OX=9606 GN=IFIT1 PE=1 SV=2	IFIT1_HUMAN	P09914	IFIT1	55 kDa	0	4.856e-05	0	0.00028644	0.00021563	0	0.00055959	0.00013113	0	0.00011894	0.00027752	0	0	0	0	0	0.0004824	7	1
Interferon-induced protein with tetratricopeptide repeats 3 OS=Homo sapiens OX=9606 GN=IFIT3 PE=1 SV=1	IFIT3_HUMAN	O14879	IFIT3	56 kDa	0	0	0	0	0	0	0.00021835	0	0	0	0	0	0	0	0	0	5.8824e-05	1	1
Immunoglobulin alpha-2 heavy chain OS=Homo sapiens OX=9606 PE=1 SV=1	IGA2_HUMAN	P0DOX2		49 kDa	0.00039571	5.1015e-05	0	0.00022569	0.00022653	0	0.00017636	0	0	0.00024991	0.00029155	0	0.00012848	0	0	0.00081583	0.0001267	7	3
Immunoglobulin delta heavy chain OS=Homo sapiens OX=9606 PE=1 SV=1	IGD_HUMAN	P0DOX3		56 kDa	0.00010047	0	0	6.6855e-05	0	0.00010723	0	6.1213e-05	0	5.5522e-05	0.00010364	0	0	0	0	0	0	6	0
Immunoglobulin gamma-1 heavy chain OS=Homo sapiens OX=9606 PE=1 SV=1	IGG1_HUMAN	P0DOX5		49 kDa	0.00057286	0.00056866	0.0006562	0.00060989	0.00080344	0.0010394	0.00053616	0.0016054	0.0010366	0.0010763	0.0010045	0.00032638	0.00052079	0.00058672	0.0007362	0.00074406	0.0011555	12	5
Immunoglobulin heavy constant alpha 1 OS=Homo sapiens OX=9606 GN=IGHA1 PE=1 SV=2	IGHA1_HUMAN	P01876	IGHA1	38 kDa	0.0017487	0.0012494	0.00083466	0.0020363	0.0017519	0.0012442	0.0012882	0.0019533	0.00093071	0.0019327	0.0011274	6.919e-05	0.0014076	0.0013993	0.0019899	0.0018928	0.0012248	12	5
Immunoglobulin heavy constant gamma 2 OS=Homo sapiens OX=9606 GN=IGHG2 PE=1 SV=2	IGHG2_HUMAN	P01859	IGHG2	36 kDa	0.00086789	0.00064082	0.00073946	0.00042	0.00071137	0.00033682	0.0001641	0.0012498	0.0005039	0.000872	0.00089522	0.00014984	0.00035864	0.00010101	0	0.00011387	0.00017683	12	4
Immunoglobulin heavy constant gamma 3 OS=Homo sapiens OX=9606 GN=IGHG3 PE=1 SV=2	IGHG3_HUMAN	P01860	IGHG3	41 kDa	0.00095516	0.00036942	0.00056838	0.00027239	0.00034174	0.00065533	7.095e-05	0.00066506	0.00021786	0.00075404	0.000563	0	0.00015506	8.7347e-05	0	0.00049231	0.00038228	11	4
Immunoglobulin heavy constant gamma 4 OS=Homo sapiens OX=9606 GN=IGHG4 PE=1 SV=1	IGHG4_HUMAN	P01861	IGHG4	36 kDa	0.00015732	0.00021295	0	0.00020936	0.0001576	0.00025185	0.0002454	0.00019169	0.00016745	0.00017387	0.00024341	0	0	0.0001007	0.00012636	0.00011352	0.00026444	10	4
Immunoglobulin heavy constant mu OS=Homo sapiens OX=9606 GN=IGHM PE=1 SV=4	IGHM_HUMAN	P01871	IGHM	49 kDa	0.00096525	0.00046116	0.00035477	0.00098232	0.00079634	0.0010908	0.00035428	0.00089941	0.00036263	0.0009413	0.00076138	5.3916e-05	0.00090334	0.0012358	0.00091212	0.0025403	0.0010817	12	5
Immunoglobulin J chain OS=Homo sapiens OX=9606 GN=JCHAIN PE=1 SV=4	IGJ_HUMAN	P01591	JCHAIN	18 kDa	0.0017795	0.00043796	0.00033692	0.0010764	0.0012965	0.0015538	0.00050468	0.0011827	0.00034438	0.0016091	0.0013349	0.00030722	0.0012868	0.0010355	0.0015592	0.0028015	0.001269	12	5
Immunoglobulin kappa light chain OS=Homo sapiens OX=9606 PE=1 SV=1	IGK_HUMAN	P0DOX7		23 kDa	0.0012019	0.00043386	0.00075098	0.00079976	0.0012041	0.00089794	0.00037498	0.00073227	0.00025587	0.0010627	0	0	0.00040976	0.00046163	0.00019308	0.0010408	0.00026938	10	5
Immunoglobulin kappa constant OS=Homo sapiens OX=9606 GN=IGKC PE=1 SV=2	IGKC_HUMAN	P01834	IGKC	12 kDa	0.00096154	0.0006508	0.00075098	0.00031991	0.00096327	0.00076966	0.00074995	0.00058582	0.00076762	0.0013284	0.00049591	0.00022826	0.00081951	0.00092327	0	0.0024284	0.00080814	12	4
Immunoglobulin lambda-1 light chain OS=Homo sapiens OX=9606 PE=1 SV=1	IGL1_HUMAN	P0DOX8		23 kDa	0.00095264	0.00053731	0.00074403	0.00079236	0.00071576	0.00076253	0.00061917	0.00072549	0.00038025	0.00078964	0.00036849	0	0.00040596	0.00045736	0.00038258	0.002406	0.00066721	11	5
Immunoglobulin lambda constant 2 OS=Homo sapiens OX=9606 GN=IGLC2 PE=1 SV=1	IGLC2_HUMAN (+1)	P0DOY2	IGLC2	11 kDa	0.0021839	0.0017518	0.0017688	0.0019375	0.0031602	0.0023308	0.0022711	0.0044351	0.001808	0.00295	0.0022526	0.00092166	0.0027575	0.0043492	0.0070164	0.0070039	0.003535	12	5
Immunoglobulin superfamily member 1 OS=Homo sapiens OX=9606 GN=IGSF1 PE=1 SV=3	IGSF1_HUMAN	Q8N6C5	IGSF1	149 kDa	3.8505e-05	0	0	2.5621e-05	0	0	0	0	0.00010246	0	0	0	2.1878e-05	0.00014789	3.0927e-05	0	2.1575e-05	3	4
Immunoglobulin superfamily member 8 OS=Homo sapiens OX=9606 GN=IGSF8 PE=1 SV=1	IGSF8_HUMAN	Q969P0	IGSF8	65 kDa	0	0.00079518	0.00065542	0.00022336	0.00058849	0.0004926	0.00021817	0.00025564	0.00013399	4.6374e-05	0	0.0011555	0.0012874	0.00080579	6.7404e-05	0.00018167	0.00018808	10	5
Inhibitor of nuclear factor kappa-B kinase-interacting protein OS=Homo sapiens OX=9606 GN=IKBIP PE=1 SV=1	IKIP_HUMAN	Q70UQ0	IKBIP	39 kDa	0.00029396	0	0.00015306	0.0001956	0	0.00047059	0.00022927	0.00017909	0.00039112	0.0004061	0.00022741	0.00013957	0	0	0	0	0	10	0
Interleukin-1 receptor accessory protein OS=Homo sapiens OX=9606 GN=IL1RAP PE=1 SV=2	IL1AP_HUMAN	Q9NPH3	IL1RAP	65 kDa	4.5125e-05	0	0	0	4.5206e-05	9.632e-05	9.3853e-05	0.00010997	0.00024016	0	9.3092e-05	0	0	0	0	0	0	7	0
Leukocyte elastase inhibitor OS=Homo sapiens OX=9606 GN=SERPINB1 PE=1 SV=1	ILEU_HUMAN	P30740	SERPINB1	43 kDa	0	0	0	0.00027095	0.00013598	0.00043458	0.00014115	0	0	0	0	0	0	0	0	0	0	4	0
Interleukin enhancer-binding factor 2 OS=Homo sapiens OX=9606 GN=ILF2 PE=1 SV=2	ILF2_HUMAN	Q12905	ILF2	43 kDa	0.0011212	0.00011903	6.8679e-05	8.7769e-05	0.00013214	0.00035194	0.00027434	0.00048217	0.00077221	0.00036445	0.00054423	0.00037575	0	0	0.00031784	0	0.00066516	12	2
Interleukin enhancer-binding factor 3 OS=Homo sapiens OX=9606 GN=ILF3 PE=1 SV=3	ILF3_HUMAN	Q12906	ILF3	95 kDa	0.00023017	0	0	7.6577e-05	0	9.2118e-05	5.9839e-05	7.0114e-05	0.00018375	0.00022258	5.9354e-05	0	0	0	0	0	0.00012897	8	1
Integrin-linked protein kinase OS=Homo sapiens OX=9606 GN=ILK PE=1 SV=2	ILK_HUMAN	Q13418	ILK	51 kDa	5.6905e-05	0	0	0	0	0.00012147	5.9178e-05	0	0	0	0.00023479	0	0	0	0	0	0	4	0
Acetolactate synthase-like protein OS=Homo sapiens OX=9606 GN=ILVBL PE=1 SV=2	ILVBL_HUMAN	A1L0T0	ILVBL	68 kDa	0.00061047	0.00018364	0.00050857	0.00032497	0.0005708	0.00026061	0.0005502	0.00044631	0.00030324	0.0002249	0.00054574	0.00030917	0.00055499	0.00036473	0.00052302	0.00041114	0.00036486	12	5
Importin subunit alpha-1 OS=Homo sapiens OX=9606 GN=KPNA2 PE=1 SV=1	IMA1_HUMAN	P52292	KPNA2	58 kDa	9.7245e-05	4.3879e-05	0	0.00012941	0	0	0	0	0	5.3738e-05	0	0	0	0	0	0	0	4	0
Importin subunit alpha-3 OS=Homo sapiens OX=9606 GN=KPNA4 PE=1 SV=1	IMA3_HUMAN	O00629	KPNA4	58 kDa	4.9369e-05	8.9105e-05	0	0	4.9458e-05	0.00010538	0	6.0156e-05	0	0.00010913	0.00010185	9.3758e-05	0	0	0	0	0.00016597	8	1
Importin subunit alpha-4 OS=Homo sapiens OX=9606 GN=KPNA3 PE=1 SV=2	IMA4_HUMAN	O00505	KPNA3	58 kDa	4.9369e-05	0	0	0	4.9458e-05	5.2689e-05	0	6.0156e-05	0.00026275	5.4563e-05	5.0924e-05	0	0	0	0	0	5.5324e-05	7	1
Importin subunit beta-1 OS=Homo sapiens OX=9606 GN=KPNB1 PE=1 SV=2	IMB1_HUMAN	Q14974	KPNB1	97 kDa	0.00041107	0.00026497	6.1153e-05	0.0003126	0.0002059	0.00043872	0.00039695	0.000322	0.00034379	0.00035696	0.00042401	0.00027881	0.0002002	0.00011277	0.00047168	0.00025425	0.00036194	12	5
Inosine-5'-monophosphate dehydrogenase 2 OS=Homo sapiens OX=9606 GN=IMPDH2 PE=1 SV=2	IMDH2_HUMAN	P12268	IMPDH2	56 kDa	5.0041e-05	4.5159e-05	0	0.00039957	5.0131e-05	0.00085451	0.00046835	0.0004878	0	0.0009402	0.0012388	0.00023759	0	0	0	0	0.00033646	10	1
Inositol monophosphatase 1 OS=Homo sapiens OX=9606 GN=IMPA1 PE=1 SV=1	IMPA1_HUMAN	P29218	IMPA1	30 kDa	9.2856e-05	8.3797e-05	0	0.00037072	0.00037209	0	0.00028969	0	0.00079071	0	0	0.00035269	0.00021104	0.00035664	0.00059666	0.00013401	0.0021852	7	5
Inositol monophosphatase 3 OS=Homo sapiens OX=9606 GN=IMPAD1 PE=1 SV=1	IMPA3_HUMAN	Q9NX62	IMPAD1	39 kDa	0.00042988	0.00025863	0.00022383	0	0	0	0	0.0001746	0.00015253	0.00015837	0.00014781	0.00013607	0.00016284	9.1727e-05	0	0.0002068	0	8	3
Inverted formin-2 OS=Homo sapiens OX=9606 GN=INF2 PE=1 SV=2	INF2_HUMAN	Q27J81	INF2	136 kDa	0	0	0	0	2.063e-05	6.5936e-05	0	0	0	0	4.2484e-05	1.9555e-05	4.6804e-05	0	0	0	0	4	1
Type I inositol 3,4-bisphosphate 4-phosphatase OS=Homo sapiens OX=9606 GN=INPP4A PE=1 SV=1	INP4A_HUMAN	Q96PE3	INPP4A	110 kDa	0	0	0	0	0	0	0	0	5.6046e-05	0	0	0	0	0	0	0	0	1	0
Inositol polyphosphate 5-phosphatase K OS=Homo sapiens OX=9606 GN=INPP5K PE=1 SV=3	INP5K_HUMAN	Q9BT40	INPP5K	51 kDa	0.00022965	5.1812e-05	0.00011958	0	0.00011503	0	0.00017912	6.9958e-05	0.00012222	0.00012691	0	5.4518e-05	0	0	0	0	6.4339e-05	9	1
Inositol polyphosphate 1-phosphatase OS=Homo sapiens OX=9606 GN=INPP1 PE=1 SV=1	INPP_HUMAN	P49441	INPP1	44 kDa	0	0.00017452	0	0	0	0	0.00020111	0	0	0	0	0	0	0	0	0	0.0003612	2	1
Inositol-trisphosphate 3-kinase B OS=Homo sapiens OX=9606 GN=ITPKB PE=1 SV=5	IP3KB_HUMAN	P27987	ITPKB	102 kDa	0	0	0	3.6184e-05	0	0	0	6.626e-05	0	0	0	0	0	0	0	0	0	2	0
Importin-5 OS=Homo sapiens OX=9606 GN=IPO5 PE=1 SV=4	IPO5_HUMAN	O00410	IPO5	124 kDa	0.00021102	0.0001058	4.8833e-05	0	4.6978e-05	7.5072e-05	0.0001463	0.00011428	0.00012479	0.00010365	7.2556e-05	6.6793e-05	5.329e-05	0	7.5331e-05	0	0.00013138	11	3
Importin-7 OS=Homo sapiens OX=9606 GN=IPO7 PE=1 SV=1	IPO7_HUMAN	O95373	IPO7	120 kDa	4.9559e-05	2.2362e-05	0	0	0	0	0	0	5.2752e-05	0	0.00010224	0	2.8159e-05	3.1724e-05	3.9806e-05	0	8.3305e-05	4	4
Importin-9 OS=Homo sapiens OX=9606 GN=IPO9 PE=1 SV=3	IPO9_HUMAN	Q96P70	IPO9	116 kDa	0	0	0	0	0	0	7.7084e-05	0.00015053	0	5.4615e-05	5.0973e-05	4.6924e-05	0	0	3.9692e-05	0	0	5	1
Inorganic pyrophosphatase OS=Homo sapiens OX=9606 GN=PPA1 PE=1 SV=2	IPYR_HUMAN	Q15181	PPA1	33 kDa	0	0	0	0.00023689	0	9.4987e-05	9.2554e-05	0	9.4735e-05	0.00019673	0	0	0	0	0	0.00012844	0	5	1
Inorganic pyrophosphatase 2, mitochondrial OS=Homo sapiens OX=9606 GN=PPA2 PE=1 SV=2	IPYR2_HUMAN	Q9H2U2	PPA2	38 kDa	0	0.00013899	8.0194e-05	0.00010248	0	0	8.0085e-05	0	0	0	0	0	0	0.00019718	0	0	0	4	1
IQ motif and SEC7 domain-containing protein 1 OS=Homo sapiens OX=9606 GN=IQSEC1 PE=1 SV=1	IQEC1_HUMAN	Q6DN90	IQSEC1	108 kDa	0	4.8207e-05	5.5628e-05	7.109e-05	2.6757e-05	0	0	0	0	0	0	0	6.0705e-05	0	0	0	0	4	1
Ras GTPase-activating-like protein IQGAP1 OS=Homo sapiens OX=9606 GN=IQGAP1 PE=1 SV=1	IQGA1_HUMAN	P46940	IQGAP1	189 kDa	0.00032598	0.00035021	0.00019398	0.00024789	0.00041987	0.00099401	0.00056499	0.00041612	0.00033046	0.0007377	0.00070451	0.00025058	0	0	4.9872e-05	2.2402e-05	0.00015656	12	3
Ras GTPase-activating-like protein IQGAP2 OS=Homo sapiens OX=9606 GN=IQGAP2 PE=1 SV=4	IQGA2_HUMAN	Q13576	IQGAP2	181 kDa	0.00011432	2.9475e-05	1.7006e-05	2.1733e-05	0	3.4859e-05	3.3966e-05	0	0	7.2196e-05	8.4226e-05	4.6522e-05	0	0	0	0	0	9	0
Immunity-related GTPase family Q protein OS=Homo sapiens OX=9606 GN=IRGQ PE=1 SV=1	IRGQ_HUMAN	Q8WZA9	IRGQ	63 kDa	0	0	0	0	0	0	8.5869e-05	0.00025153	0	0	0	7.8408e-05	0	0	0	0	9.2532e-05	3	1
Ubiquitin-like protein ISG15 OS=Homo sapiens OX=9606 GN=ISG15 PE=1 SV=5	ISG15_HUMAN	P05161	ISG15	18 kDa	0.00062354	0.00014068	0	0.00020745	0.00031233	0.00033274	0.00064844	0	0.00033186	0	0	0	0	0	0	0.00022497	0	7	1
IST1 homolog OS=Homo sapiens OX=9606 GN=IST1 PE=1 SV=1	IST1_HUMAN	P53990	IST1	40 kDa	7.0663e-05	0	0	0	0	0.00015083	7.3484e-05	0.0001722	0	0	0.00043733	0.0001342	8.03e-05	0	0.00022703	0.00020396	0.00031674	6	4
Integrin alpha-1 OS=Homo sapiens OX=9606 GN=ITGA1 PE=1 SV=2	ITA1_HUMAN	P56199	ITGA1	131 kDa	0	0	0	0	0	2.3283e-05	0	0	0	0	0	0	0	0	0	0	0	1	0
Integrin alpha-11 OS=Homo sapiens OX=9606 GN=ITGA11 PE=1 SV=2	ITA11_HUMAN	Q9UKX5	ITGA11	133 kDa	0	0	0	0	0	4.6214e-05	0	0	0	0	0	0	0	0	0	0	0	1	0
Integrin alpha-2 OS=Homo sapiens OX=9606 GN=ITGA2 PE=1 SV=1	ITA2_HUMAN	P17301	ITGA2	129 kDa	0.00019601	5.8963e-05	2.268e-05	2.8984e-05	0.00010909	0.0003719	0.00022649	0	2.3182e-05	0.00014442	0	0	0	2.7883e-05	0	0	0	9	1
Integrin alpha-IIb OS=Homo sapiens OX=9606 GN=ITGA2B PE=1 SV=3	ITA2B_HUMAN	P08514	ITGA2B	113 kDa	0.0006684	0.00015638	0.00048981	0.00013178	0.000248	0.00036989	0.00015447	0.00045247	0.00052701	0.00057456	0.00061285	0.00025858	0.00070331	0.00063388	0.00023861	0.000393	0.00019419	12	5
Integrin alpha-3 OS=Homo sapiens OX=9606 GN=ITGA3 PE=1 SV=5	ITA3_HUMAN	P26006	ITGA3	117 kDa	2.4473e-05	8.8342e-05	0	0	9.8068e-05	0.00010448	0	0	2.605e-05	2.7048e-05	5.0488e-05	0	0	0	0	0	0	7	0
Integrin alpha-5 OS=Homo sapiens OX=9606 GN=ITGA5 PE=1 SV=2	ITA5_HUMAN	P08648	ITGA5	115 kDa	0	0	0	0	2.4564e-05	0.00036636	0	2.9877e-05	0	0	2.5292e-05	0	0	0	0	0	0	4	0
Integrin alpha-6 OS=Homo sapiens OX=9606 GN=ITGA6 PE=1 SV=5	ITA6_HUMAN	P23229	ITGA6	127 kDa	0.00027315	4.1083e-05	9.4814e-05	3.0292e-05	4.5606e-05	0	0.00011836	0	9.6915e-05	7.547e-05	0.00025827	4.3228e-05	0.0001552	0.00014571	0	0	2.5508e-05	10	3
Integrin alpha-7 OS=Homo sapiens OX=9606 GN=ITGA7 PE=1 SV=3	ITA7_HUMAN	Q13683	ITGA7	129 kDa	0	9.8272e-05	2.268e-05	0	0.00010909	0	0	5.3076e-05	6.9547e-05	7.2211e-05	0.00017972	2.0681e-05	4.9499e-05	0	0	0	2.4406e-05	8	2
Integrin alpha-M OS=Homo sapiens OX=9606 GN=ITGAM PE=1 SV=2	ITAM_HUMAN	P11215	ITGAM	127 kDa	0.00022327	0.00012089	0.00034876	0.00026742	0.00011184	0.0014774	0.00016253	0.00021765	9.5064e-05	0.00059223	0.00089819	0.00031802	0.00017761	5.717e-05	0.00014347	3.2223e-05	2.5021e-05	12	5
Integrin alpha-V OS=Homo sapiens OX=9606 GN=ITGAV PE=1 SV=2	ITAV_HUMAN	P06756	ITGAV	116 kDa	0.00031906	0.00044297	0.00053672	0.00035928	0.00041798	0.00060246	0.00048494	0.0005084	0.00083598	0.00062388	0.00088606	0.00032628	0.00039047	0.00028279	0.00023656	0.0001771	0.00033004	12	5
Integrin alpha-X OS=Homo sapiens OX=9606 GN=ITGAX PE=1 SV=3	ITAX_HUMAN	P20702	ITGAX	128 kDa	8.8465e-05	7.9834e-05	0.00032243	0	0.00022156	0.00033045	0.00020699	0.00016169	0.00032958	0.0001711	6.8438e-05	0.00018901	7.5398e-05	0	0	0.00012767	0	11	2
Integrin beta-1 OS=Homo sapiens OX=9606 GN=ITGB1 PE=1 SV=2	ITB1_HUMAN	P05556	ITGB1	88 kDa	0.00061241	0.00063992	0.00046991	0.00047184	0.00083954	0.0009976	0.00060334	0.00043202	0.00051463	0.00089058	0.00066494	0.00036728	0.00021977	0.00020633	0.00020711	0.00018607	0.00028896	12	5
Integrin beta-2 OS=Homo sapiens OX=9606 GN=ITGB2 PE=1 SV=2	ITB2_HUMAN	P05107	ITGB2	85 kDa	0.00043482	0.00033203	0.0010449	0.00075671	0.00053612	0.0012494	0.00048696	0.00028529	0.00049844	0.00077629	0.00093152	0.00053993	0.0003801	0.00025693	0.00021492	0.00019308	0.00018741	12	5
Integrin beta-3 OS=Homo sapiens OX=9606 GN=ITGB3 PE=1 SV=2	ITB3_HUMAN	P05106	ITGB3	87 kDa	0.00062018	0	0.00027193	0	3.27e-05	0.00010451	0.00020367	0	0.0003127	0.00018038	0.00013468	9.2985e-05	0.00063058	0.00054326	0.00015731	0.00023554	0.00014631	9	5
Integrin beta-4 OS=Homo sapiens OX=9606 GN=ITGB4 PE=1 SV=5	ITB4_HUMAN	P16144	ITGB4	202 kDa	9.8819e-05	0	5.8803e-05	5.6361e-05	5.657e-05	0	5.8723e-05	0	0.00016529	0.00023403	0	0	3.2085e-05	3.6147e-05	0	0	0	7	2
Integrin beta-5 OS=Homo sapiens OX=9606 GN=ITGB5 PE=1 SV=1	ITB5_HUMAN	P18084	ITGB5	88 kDa	3.2192e-05	0	0	0	0	0.00013743	6.6954e-05	0	6.8532e-05	0.00010674	6.6411e-05	0	0	0	0	0	0	6	0
Integrin beta-8 OS=Homo sapiens OX=9606 GN=ITGB8 PE=2 SV=1	ITB8_HUMAN	P26012	ITGB8	86 kDa	0.00020069	6.0369e-05	0.00010449	0.00013354	0.00013403	0	0.00010435	0.00016302	0.00042723	0.00014787	0.00069002	0.00022233	3.801e-05	0	0	0	0.00014993	11	2
Inter-alpha-trypsin inhibitor heavy chain H1 OS=Homo sapiens OX=9606 GN=ITIH1 PE=1 SV=3	ITIH1_HUMAN	P19827	ITIH1	101 kDa	0.00073408	0.00043315	0.00032342	0.00060118	0.00039599	0.00063279	0.00020553	0.00020642	0.00090159	0.00056168	0.00055334	0.00024129	0.00028876	3.6147e-05	0.00018142	0.00012224	0.001139	12	5
Inter-alpha-trypsin inhibitor heavy chain H2 OS=Homo sapiens OX=9606 GN=ITIH2 PE=1 SV=2	ITIH2_HUMAN	P19823	ITIH2	106 kDa	0.00095163	0.00068703	0.00059459	0.00075986	0.00065372	0.00069644	0.00059378	0.00089451	0.0012155	0.00087145	0.0009816	0.00036146	0.00046347	0.00045252	0.0007862	0.00043163	0.0012797	12	5
Inter-alpha-trypsin inhibitor heavy chain H3 OS=Homo sapiens OX=9606 GN=ITIH3 PE=1 SV=2	ITIH3_HUMAN	Q06033	ITIH3	100 kDa	0	0	6.0191e-05	3.8461e-05	0	0	0	0	6.1524e-05	0.00012776	2.981e-05	0	6.5684e-05	0	0	4.1708e-05	0.00016193	5	3
Inter-alpha-trypsin inhibitor heavy chain H4 OS=Homo sapiens OX=9606 GN=ITIH4 PE=1 SV=4	ITIH4_HUMAN	Q14624	ITIH4	103 kDa	0.00052549	0.00037438	0.00046082	0.00062571	0.00022166	0.00041324	0.00014381	0.0003033	0.00041215	0.00067247	0.00054204	0.00018384	0.00018858	0.00024786	0.00022214	0.00043906	0.0004339	12	5
Integral membrane protein 2B OS=Homo sapiens OX=9606 GN=ITM2B PE=1 SV=1	ITM2B_HUMAN	Q9Y287	ITM2B	30 kDa	9.6696e-05	0.00017452	0	0	0.00029061	0.0002064	0	0.00023565	0.00020585	0.00021374	0	0	0.00021977	0.0001238	0	0	0	7	2
Integral membrane protein 2C OS=Homo sapiens OX=9606 GN=ITM2C PE=1 SV=1	ITM2C_HUMAN	Q9NQX7	ITM2C	30 kDa	0.000289	0.00026081	0.00090286	0.00051281	0.00067555	0	0.00020036	0	0.00061524	0.0010647	9.9368e-05	9.1476e-05	0.00065684	0.00061666	0.00077376	0.00055611	0.00010795	10	5
Inositol 1,4,5-trisphosphate receptor type 1 OS=Homo sapiens OX=9606 GN=ITPR1 PE=1 SV=3	ITPR1_HUMAN	Q14643	ITPR1	314 kDa	2.7978e-05	0	7.7694e-05	1.2411e-05	1.8686e-05	6.9673e-05	5.8191e-05	3.4091e-05	2.9781e-05	2.0614e-05	0	1.7711e-05	9.5382e-05	2.388e-05	2.9963e-05	1.3459e-05	1.0451e-05	10	5
Inositol 1,4,5-trisphosphate receptor type 2 OS=Homo sapiens OX=9606 GN=ITPR2 PE=1 SV=2	ITPR2_HUMAN	Q14571	ITPR2	308 kDa	6.666e-05	0	0.00021817	7.6038e-05	6.678e-05	0	5.9419e-05	3.4811e-05	0.00018245	5.2623e-05	6.8759e-05	1.8085e-05	3.2465e-05	0	0.00010708	0	0.00010671	10	3
Inositol 1,4,5-trisphosphate receptor type 3 OS=Homo sapiens OX=9606 GN=ITPR3 PE=1 SV=2	ITPR3_HUMAN	Q14573	ITPR3	304 kDa	1.926e-05	0	0	0	0	0	0	0	0	0	9.9331e-06	0	0	0	0	1.3898e-05	0	2	1
Isovaleryl-CoA dehydrogenase, mitochondrial OS=Homo sapiens OX=9606 GN=IVD PE=1 SV=1	IVD_HUMAN	P26440	IVD	46 kDa	0.00012161	0.00032924	0.00025329	0.00016184	0.0003655	0	0.00031617	0	0.00038835	0	0.00018816	0.00023096	0.0001382	0.00023355	0.00029304	0.00026327	0.00020442	9	5
Junctional adhesion molecule A OS=Homo sapiens OX=9606 GN=F11R PE=1 SV=1	JAM1_HUMAN	Q9Y624	F11R	33 kDa	0.00043012	0.00015526	0.00035833	0.00034344	0.00043089	0.00018362	0.00044729	0.00020964	0	0.00019015	0.0002662	0.00040843	0.00058654	0.00044053	0.00027638	0.00037245	9.64e-05	11	5
Junctional adhesion molecule B OS=Homo sapiens OX=9606 GN=JAM2 PE=1 SV=1	JAM2_HUMAN	P57087	JAM2	33 kDa	0.00017263	0.00038946	0.00035953	0	0	0	0.00017952	0.00010517	0.00055124	0.00028618	0.00026709	0	9.8085e-05	0	0.00013865	0	0	8	2
Junctional adhesion molecule C OS=Homo sapiens OX=9606 GN=JAM3 PE=1 SV=1	JAM3_HUMAN	Q9BX67	JAM3	35 kDa	0	7.4877e-05	0	0.00011042	0	0	0.00017257	0	0.00017663	9.1701e-05	0	0.00015757	0.00037715	0.00010623	0	0	0	6	2
C-Jun-amino-terminal kinase-interacting protein 3 OS=Homo sapiens OX=9606 GN=MAPK8IP3 PE=1 SV=3	JIP3_HUMAN	Q9UPT6	MAPK8IP3	147 kDa	0	0	0	5.1242e-05	0	0	0	0	2.0493e-05	0	0	1.8281e-05	0	0	0	0	2.1575e-05	3	1
Protein KIAA0100 OS=Homo sapiens OX=9606 GN=KIAA0100 PE=1 SV=3	K0100_HUMAN	Q14667	KIAA0100	254 kDa	0	0	0	0	0	0	1.1968e-05	0	1.225e-05	0	0	0	0	0	0	0	0	2	0
Uncharacterized protein KIAA0513 OS=Homo sapiens OX=9606 GN=KIAA0513 PE=1 SV=1	K0513_HUMAN	O60268	KIAA0513	47 kDa	0	0	0	0	0	0	0	0	0	0	0	0.00011885	0	0	0	0	0	1	0
Keratin, type I cytoskeletal 10 OS=Homo sapiens OX=9606 GN=KRT10 PE=1 SV=6	K1C10_HUMAN	P13645	KRT10	59 kDa	0.0011011	0	0.0006421	5.8613e-05	8.8245e-05	0.00079909	9.1604e-05	0.000322	0.00075009	0.00019471	0.00022715	0.00079462	0.0023023	0.0022555	0.00042451	0.0031781	9.8711e-05	11	5
Keratin, type I cytoskeletal 14 OS=Homo sapiens OX=9606 GN=KRT14 PE=1 SV=4	K1C14_HUMAN	P02533	KRT14	52 kDa	0	0	0	0	0	0	0	0	0	0	0	0	0.00049541	0	0	7.8645e-05	0	0	2
Keratin, type I cytoskeletal 16 OS=Homo sapiens OX=9606 GN=KRT16 PE=1 SV=4	K1C16_HUMAN	P08779	KRT16	51 kDa	0	0	0	0	0	0	0	0	0	0	0	0	0.00055616	0	0	0	0	0	1
Keratin, type I cytoskeletal 18 OS=Homo sapiens OX=9606 GN=KRT18 PE=1 SV=2	K1C18_HUMAN	P05783	KRT18	48 kDa	0	0	0	0	0	0.00012768	0	0	0	0	0	0	0	0	0	0	0	1	0
Keratin, type I cytoskeletal 19 OS=Homo sapiens OX=9606 GN=KRT19 PE=1 SV=4	K1C19_HUMAN	P08727	KRT19	44 kDa	0	0	0	0	0	0	0	0	0	0	0	0	0	0	0	0	0	0	0
Keratin, type I cytoskeletal 9 OS=Homo sapiens OX=9606 GN=KRT9 PE=1 SV=3	K1C9_HUMAN	P35527	KRT9	62 kDa	0.00016514	0	0.00030095	0.00038461	0	0.00017625	0	5.0307e-05	0.00061524	0.00050192	0.00038328	0.00019602	0.00037534	0.00010571	0.00092852	0.0012513	0.00032386	9	5
Keratin, type II cytoskeletal 2 epidermal OS=Homo sapiens OX=9606 GN=KRT2 PE=1 SV=2	K22E_HUMAN	P35908	KRT2	65 kDa	0.00016101	0	0.00020958	0	0	0.00030072	0	0	0	0	8.304e-05	7.6445e-05	0.00073188	0.0010307	0.00032331	0.0010456	9.0215e-05	5	5
Keratin, type II cytoskeletal 1 OS=Homo sapiens OX=9606 GN=KRT1 PE=1 SV=6	K2C1_HUMAN	P04264	KRT1	66 kDa	0.0003994	7.2086e-05	0.00041592	0.00058467	4.0012e-05	0.00034101	0.00020767	0.00038933	0.00063769	0.00044142	0.00032958	0.00075851	0.0010439	0.00086927	0.001219	0.0017869	0.00044757	12	5
Keratin, type II cytoskeletal 5 OS=Homo sapiens OX=9606 GN=KRT5 PE=1 SV=3	K2C5_HUMAN	P13647	KRT5	62 kDa	0	0	0	0	0	4.6527e-05	0	0	0	9.6363e-05	0	0	0.00029725	0	7.0032e-05	0.00012583	0	2	3
Keratin, type II cytoskeletal 6A OS=Homo sapiens OX=9606 GN=KRT6A PE=1 SV=3	K2C6A_HUMAN	P02538	KRT6A	60 kDa	0	0	0	0	0	0	0	0	0	0	0	0	0.0002073	0	0	0	0	0	1
Keratin, type II cytoskeletal 8 OS=Homo sapiens OX=9606 GN=KRT8 PE=1 SV=7	K2C8_HUMAN	P05787	KRT8	54 kDa	0.00015976	0	0	0	0	5.6835e-05	0	0	0	0	0	0	0	0	0	0	0	2	0
Dyslexia-associated protein KIAA0319-like protein OS=Homo sapiens OX=9606 GN=KIAA0319L PE=1 SV=2	K319L_HUMAN	Q8IZA0	KIAA0319L	116 kDa	2.452e-05	0	0	0	0	0	0	0	0	0	0	0	2.7864e-05	0	3.9389e-05	0	0	1	2
Adenylate kinase isoenzyme 1 OS=Homo sapiens OX=9606 GN=AK1 PE=1 SV=3	KAD1_HUMAN	P00568	AK1	22 kDa	0.00053033	0.0013161	0.0004142	0.00052933	0.00026564	0	0.001103	0.00064621	0.00098788	0.0014653	0.00082055	0.00088128	0.000452	0.00050922	0.00063895	0.00038268	0.00104	11	5
Adenylate kinase 2, mitochondrial OS=Homo sapiens OX=9606 GN=AK2 PE=1 SV=2	KAD2_HUMAN	P54819	AK2	26 kDa	0.00032286	0.00019424	0.00033621	0.00014322	0.00043125	0.00045943	0.00033575	0	0.00068732	0.00023788	0.00066606	0.00020439	0.0002446	0.00027556	0.00086441	0.00062126	0.0003618	11	5
GTP:AMP phosphotransferase AK3, mitochondrial OS=Homo sapiens OX=9606 GN=AK3 PE=1 SV=4	KAD3_HUMAN	Q9UIJ7	AK3	26 kDa	0	0.00020451	0.00023599	0.00060317	0.00045405	0	0.00058917	0	0	0	0	0.00032278	0	0	0	0	0.00063488	6	1
Adenylate kinase 4, mitochondrial OS=Homo sapiens OX=9606 GN=AK4 PE=1 SV=1	KAD4_HUMAN	P27144	AK4	25 kDa	0	0.00041635	0.00024022	0.00076749	0.00092439	0	0.00071968	0.00028109	0.00049109	0	0.00023795	0.00054762	0.00039322	0.000443	0.00055586	0.00049938	0.00025851	9	5
Adenylate kinase isoenzyme 5 OS=Homo sapiens OX=9606 GN=AK5 PE=1 SV=2	KAD5_HUMAN	Q9Y6K8	AK5	63 kDa	0	0	9.532e-05	0.00012181	0.00013755	0	0	0.00022307	0	0	0	0.00039113	0.00015603	0.00011719	0.00014704	0	0.0004103	5	4
Kallistatin OS=Homo sapiens OX=9606 GN=SERPINA4 PE=1 SV=3	KAIN_HUMAN	P29622	SERPINA4	49 kDa	0.00036142	0	0	0.00056115	6.0345e-05	0.00019287	0	0.00051379	0.00057706	0	0	0	6.8453e-05	0	9.6766e-05	0.00017387	0.00087754	6	4
cAMP-dependent protein kinase type I-alpha regulatory subunit OS=Homo sapiens OX=9606 GN=PRKAR1A PE=1 SV=1	KAP0_HUMAN	P10644	PRKAR1A	43 kDa	0	0.00054831	0.0001406	0.00053905	6.7631e-05	0.00050435	0.00014041	0.00016452	0.00014372	0.00044767	0	0.00012821	0	0	0	9.7429e-05	0.00052957	10	2
cAMP-dependent protein kinase type II-alpha regulatory subunit OS=Homo sapiens OX=9606 GN=PRKAR2A PE=1 SV=2	KAP2_HUMAN	P13861	PRKAR2A	46 kDa	0	0.00017236	0	8.4728e-05	0	0.0001359	6.6209e-05	0	0	0.00014073	0.00013134	0.00030228	0	8.151e-05	0	0	0	7	1
cAMP-dependent protein kinase type II-beta regulatory subunit OS=Homo sapiens OX=9606 GN=PRKAR2B PE=1 SV=3	KAP3_HUMAN	P31323	PRKAR2B	46 kDa	0	5.553e-05	6.4079e-05	0	0	0	0	0	0	0	0	0.00035058	0.00013985	0	0	8.8805e-05	0	3	2
Kynurenine--oxoglutarate transaminase 3 OS=Homo sapiens OX=9606 GN=KYAT3 PE=1 SV=1	KAT3_HUMAN	Q6YP21	KYAT3	51 kDa	0	0.00010225	5.8998e-05	0	0	0	0.00011783	6.9033e-05	6.0305e-05	0	0	0.00010759	0.00012876	0	0.00018202	0	0	6	2
KIF1-binding protein OS=Homo sapiens OX=9606 GN=KIF1BP PE=1 SV=1	KBP_HUMAN	Q96EK5	KIF1BP	72 kDa	0	0	0	0	0	0	0	0	0	0	0	0	0	0	0	0	0.00018566	0	1
Kelch repeat and BTB domain-containing protein 11 OS=Homo sapiens OX=9606 GN=KBTBD11 PE=1 SV=1	KBTBB_HUMAN	O94819	KBTBD11	66 kDa	0	7.4516e-05	0.00012898	0.00032966	0	0	4.2935e-05	5.0307e-05	8.7892e-05	0	4.2586e-05	0.00019602	9.3834e-05	0.00010571	0.0005969	0.00047667	0.00055519	8	5
Voltage-gated potassium channel subunit beta-2 OS=Homo sapiens OX=9606 GN=KCNAB2 PE=1 SV=2	KCAB2_HUMAN	Q13303	KCNAB2	41 kDa	0	0	0	0	0	0.0002244	0	8.5398e-05	0	0	0	6.6551e-05	0	8.9727e-05	0	0.00020229	0.00015708	3	3
Calcium/calmodulin-dependent protein kinase type II subunit alpha OS=Homo sapiens OX=9606 GN=CAMK2A PE=1 SV=2	KCC2A_HUMAN	Q9UQM7	CAMK2A	54 kDa	0.00026905	0.00058272	0.00084053	0.00093094	0.00064688	0.00045943	0.00078342	0.0013769	0.0007446	0.00065418	0.00016651	0.0012263	0.0011618	0.0007578	0.00060509	0.00062126	0.0012663	12	5
Calcium/calmodulin-dependent protein kinase type II subunit beta OS=Homo sapiens OX=9606 GN=CAMK2B PE=1 SV=3	KCC2B_HUMAN	Q13554	CAMK2B	73 kDa	3.862e-05	0.00024397	0.00032174	0.00041117	0.00019345	0	0.00024098	0.00032941	0	4.2683e-05	0	0.00029338	0.00013166	0	6.204e-05	5.5736e-05	0.00034623	9	4
Calcium/calmodulin-dependent protein kinase type II subunit delta OS=Homo sapiens OX=9606 GN=CAMK2D PE=1 SV=3	KCC2D_HUMAN	Q13557	CAMK2D	56 kDa	0.00036082	0.00018607	0.00021471	0.00034299	0.00020655	0.00022005	0.00037523	0.00043966	0.00038407	0.00056968	0.00074436	0.00039157	0	0	8.2804e-05	0	0.00034658	12	2
Calcium/calmodulin-dependent protein kinase type II subunit gamma OS=Homo sapiens OX=9606 GN=CAMK2G PE=1 SV=4	KCC2G_HUMAN	Q13555	CAMK2G	63 kDa	0	0.00016639	0.00024001	0.00018403	0.00023089	4.9196e-05	0.00023968	0.00028083	9.813e-05	0.00010189	0.00014264	0.00030639	0	0.00017704	0	6.6524e-05	0.00061986	11	3
Calcium/calmodulin-dependent protein kinase type IV OS=Homo sapiens OX=9606 GN=CAMK4 PE=1 SV=1	KCC4_HUMAN	Q16566	CAMK4	52 kDa	0	0	0	0	0	0	0	0	0	0	0	5.1636e-05	6.1796e-05	6.9619e-05	0	0	0	1	2
BTB/POZ domain-containing protein KCTD12 OS=Homo sapiens OX=9606 GN=KCTD12 PE=1 SV=1	KCD12_HUMAN	Q96CX2	KCTD12	36 kDa	0.00031657	0	0.00032966	0.00021065	0.00031714	0.001098	0.00032921	0.00019287	0.00042121	0.00052481	0.00057144	0.00022545	0.00017987	0	0.00012714	0.00011422	0.00026606	11	4
BTB/POZ domain-containing protein KCTD21 OS=Homo sapiens OX=9606 GN=KCTD21 PE=1 SV=1	KCD21_HUMAN	Q4G0X4	KCTD21	30 kDa	0	0	0	0	0	0	0	0.00012054	0	0	0	0	0	0	0	0.00028554	0.00033258	1	2
Small conductance calcium-activated potassium channel protein 3 OS=Homo sapiens OX=9606 GN=KCNN3 PE=2 SV=1	KCNN3_HUMAN	Q9UGI6	KCNN3	82 kDa	0	0	0	0	0	0	0	0	0	0	0	3.3185e-05	0	0	0	0	7.8325e-05	1	1
Creatine kinase B-type OS=Homo sapiens OX=9606 GN=CKB PE=1 SV=1	KCRB_HUMAN	P12277	CKB	43 kDa	0.00054008	0.0033508	0.0016169	0.00098827	0.0022995	0.0005764	0.0018955	0.002221	0.00057487	0.0005969	0.001532	0.003077	0.0019947	0.0017286	0.0013014	0.001364	0.0021183	12	5
Creatine kinase U-type, mitochondrial OS=Homo sapiens OX=9606 GN=CKMT1A PE=1 SV=1	KCRU_HUMAN	P12532	CKMT1A	47 kDa	0.00012336	0.00027832	0.00057809	0.0005746	0.0010505	0	0.00044901	0.0012025	0.00072221	0	0	0.0011128	0.0014019	0.0015794	0.0006936	0.0024035	0.00082946	9	5
UMP-CMP kinase OS=Homo sapiens OX=9606 GN=CMPK1 PE=1 SV=3	KCY_HUMAN	P30085	CMPK1	22 kDa	0	0.0013027	0	0.00034928	0.00026293	0.00014006	0.00027294	0.00063961	0.00027937	0	0.00067682	0.0009969	0.00014913	0.00016801	0	0	0.0007353	9	3
Kinase D-interacting substrate of 220 kDa OS=Homo sapiens OX=9606 GN=KIDINS220 PE=1 SV=3	KDIS_HUMAN	Q9ULH0	KIDINS220	197 kDa	4.3571e-05	0	0	0	0	0	0	1.7697e-05	1.5459e-05	0	0	0	0	0	0	0	0	3	0
3-ketodihydrosphingosine reductase OS=Homo sapiens OX=9606 GN=KDSR PE=1 SV=1	KDSR_HUMAN	Q06136	KDSR	36 kDa	0.00046484	0.00034957	0.00048406	0.00051551	0.00038806	0.00033074	0.00040283	0.00056641	0.00049479	0.0003425	0.00039957	0.0002207	0.0004402	0.00029756	0.00024891	0.00022362	8.6818e-05	12	5
Kell blood group glycoprotein OS=Homo sapiens OX=9606 GN=KEL PE=1 SV=2	KELL_HUMAN	P23276	KEL	83 kDa	0	0.00015855	3.6591e-05	0	0	3.7502e-05	0	0	0.00022441	0	0	0	0	0	0	0	0	4	0
Guanylate kinase OS=Homo sapiens OX=9606 GN=GUK1 PE=1 SV=2	KGUA_HUMAN	Q16774	GUK1	22 kDa	0	0.00035348	0.00013596	0	0.0001308	0	0	0	0	0	0	0.00037194	0	0	0	0	0	4	0
KH domain-containing, RNA-binding, signal transduction-associated protein 1 OS=Homo sapiens OX=9606 GN=KHDRBS1 PE=1 SV=1	KHDR1_HUMAN	Q07666	KHDRBS1	48 kDa	0.00040643	0	6.0463e-05	0.00015454	0	6.1967e-05	0.00018114	0.00014149	0.0001236	0.00012834	0.00023956	0.00011027	0	0	0	0	0.00013013	10	1
KH domain-containing, RNA-binding, signal transduction-associated protein 3 OS=Homo sapiens OX=9606 GN=KHDRBS3 PE=1 SV=1	KHDR3_HUMAN	O75525	KHDRBS3	39 kDa	0	0	7.7413e-05	0	0	0	0	0.00018116	0	0	0	0	0.00025343	0.00019035	0	0.00075099	0.00016661	2	4
Kinesin-like protein KIF13B OS=Homo sapiens OX=9606 GN=KIF13B PE=1 SV=2	KI13B_HUMAN	Q9NQT8	KIF13B	203 kDa	0	0	0	0	0	0	0	0	0	1.5568e-05	2.9059e-05	0	0	0	0	0	0	2	0
Kinesin-like protein KIF21A OS=Homo sapiens OX=9606 GN=KIF21A PE=1 SV=2	KI21A_HUMAN	Q7Z4S6	KIF21A	187 kDa	0	0	0	0.00018403	0	0	4.7936e-05	0.00014978	0	0	0	5.8361e-05	0	0	0	0	0.00015497	4	1
Kinesin-like protein KIF1A OS=Homo sapiens OX=9606 GN=KIF1A PE=1 SV=2	KIF1A_HUMAN	Q12756	KIF1A	191 kDa	1.522e-05	0	0	0.00010127	0	0	0	1.8545e-05	1.62e-05	0	0	0	3.4591e-05	0	0.00014669	0	0.00023878	4	3
Kinesin-like protein KIF2A OS=Homo sapiens OX=9606 GN=KIF2A PE=1 SV=3	KIF2A_HUMAN	O00139	KIF2A	80 kDa	0	0	0	4.8484e-05	0	3.8883e-05	0	8.8785e-05	0	4.0265e-05	3.758e-05	6.919e-05	8.2803e-05	0	5.8525e-05	0.00010516	0.00032661	6	4
Kinesin heavy chain isoform 5C OS=Homo sapiens OX=9606 GN=KIF5C PE=1 SV=1	KIF5C_HUMAN	O60282	KIF5C	109 kDa	2.6877e-05	4.8509e-05	2.7988e-05	0	2.6925e-05	0	0.00013975	6.5499e-05	5.7217e-05	2.9704e-05	0	5.1043e-05	0	0	0	0.00011636	9.0356e-05	9	2
Kinesin-1 heavy chain OS=Homo sapiens OX=9606 GN=KIF5B PE=1 SV=1	KINH_HUMAN	P33176	KIF5B	110 kDa	0.00013355	0	0	0.00028436	2.6757e-05	0.00051311	0.00022221	0.00026036	8.5291e-05	0.00017712	0.00074387	0.0002029	0	0	0.00021453	7.7093e-05	0.00050883	10	3
Kinesin light chain 1 OS=Homo sapiens OX=9606 GN=KLC1 PE=1 SV=2	KLC1_HUMAN	Q07866	KLC1	65 kDa	4.4889e-05	0	4.6745e-05	0.00017921	8.9939e-05	0.00019163	0.00032677	0.00016409	4.7781e-05	4.9611e-05	0.00018521	0.00012787	0	0	0	0	0.00020121	11	1
Plasma kallikrein OS=Homo sapiens OX=9606 GN=KLKB1 PE=1 SV=1	KLKB1_HUMAN	P03952	KLKB1	71 kDa	4.0315e-05	0.00010915	4.1983e-05	0	0	4.3027e-05	4.1925e-05	0	0	8.9113e-05	0	0	0	0	0	0	9.0356e-05	6	1
Kininogen-1 OS=Homo sapiens OX=9606 GN=KNG1 PE=1 SV=2	KNG1_HUMAN	P01042	KNG1	72 kDa	0.00055916	0.00028834	0.00016637	0.00053152	8.0023e-05	0.00051151	0.00037381	0.00077866	0.00055267	0.00039727	0.00053557	0.00018963	0.00059003	0.00035793	0.0006416	0.00046112	0.0006266	12	5
Phosphorylase b kinase regulatory subunit beta OS=Homo sapiens OX=9606 GN=PHKB PE=1 SV=3	KPBB_HUMAN	Q93100	PHKB	125 kDa	2.3533e-05	2.1237e-05	0	0.00031317	0	5.0231e-05	0.00022025	0.00040144	0	0.00015605	0.00012137	0.00020111	0	0	0	0	0.0003692	9	1
Protein kinase C alpha type OS=Homo sapiens OX=9606 GN=PRKCA PE=1 SV=4	KPCA_HUMAN	P17252	PRKCA	77 kDa	0	6.9083e-05	0.00023915	0	0.00015338	0	0.00059706	9.3277e-05	0.00012222	0	0.00035533	0.00032711	0.00021748	0	0.00024595	0.00016572	0.00034314	8	4
Protein kinase C beta type OS=Homo sapiens OX=9606 GN=PRKCB PE=1 SV=4	KPCB_HUMAN	P05771	PRKCB	77 kDa	0	3.4593e-05	3.9918e-05	0	3.8402e-05	0	0	0	0	0	0	0.0002912	4.3561e-05	4.9076e-05	6.1578e-05	5.5321e-05	4.2956e-05	4	5
Protein kinase C gamma type OS=Homo sapiens OX=9606 GN=PRKCG PE=1 SV=3	KPCG_HUMAN	P05129	PRKCG	78 kDa	0	0	0.00019214	9.8221e-05	0.00018485	0	7.6752e-05	0	0	0	0	0.00024529	0.00029355	0.00018898	0.00023712	0.00031954	0.00012406	5	5
Phosphoribosyl pyrophosphate synthase-associated protein 2 OS=Homo sapiens OX=9606 GN=PRPSAP2 PE=1 SV=1	KPRB_HUMAN	O60256	PRPSAP2	41 kDa	0.00020912	6.2904e-05	0.00014518	0	0.00013966	0.00014879	7.2488e-05	0.00016987	0.00022259	0.00015408	0	0	0	0	0	0	0	9	0
Pyruvate kinase PKM OS=Homo sapiens OX=9606 GN=PKM PE=1 SV=4	KPYM_HUMAN	P14618	PKM	58 kDa	0.0026157	0.0035845	0.0029761	0.0021917	0.0034454	0.0041875	0.0037276	0.0037775	0.0023718	0.0041757	0.0040471	0.0028518	0.002367	0.0021085	0.0021788	0.0019574	0.0034198	12	5
Pyruvate kinase PKLR OS=Homo sapiens OX=9606 GN=PKLR PE=1 SV=2	KPYR_HUMAN	P30613	PKLR	62 kDa	8.9621e-05	4.0439e-05	0	0.00023854	0	0.00033477	9.3199e-05	0.00032761	4.7697e-05	0.00089144	0.00032355	0	0	0	0	6.467e-05	5.0215e-05	9	2
Ribosomal protein S6 kinase alpha-3 OS=Homo sapiens OX=9606 GN=RPS6KA3 PE=1 SV=1	KS6A3_HUMAN	P51812	RPS6KA3	84 kDa	3.4758e-05	0	0	0	0	0	0.00018073	8.4706e-05	3.6998e-05	3.8415e-05	0	0	0	0	0.00011167	0	0	5	1
Thymidylate kinase OS=Homo sapiens OX=9606 GN=DTYMK PE=1 SV=4	KTHY_HUMAN	P23919	DTYMK	24 kDa	0	0.00010949	0	0	0	0	0	0	0.00025829	0	0	0	0	0	0	0	0	2	0
Kinectin OS=Homo sapiens OX=9606 GN=KTN1 PE=1 SV=1	KTN1_HUMAN	Q86UP2	KTN1	156 kDa	0	0	0	0	1.8989e-05	4.0459e-05	0	2.3096e-05	0	0.00012569	0.00017596	3.5997e-05	0	0	0	0	0	6	0
Immunoglobulin kappa variable 2-24 OS=Homo sapiens OX=9606 GN=IGKV2-24 PE=3 SV=1	KV224_HUMAN	A0A0C4DH68	IGKV2-24	13 kDa	0.00064303	0.00019343	0.00044642	0.00085575	0.00064419	0.00068628	0.0004458	0.00078353	0.00022815	0.00071068	0.00066328	0	0.00073073	0.00082325	0.001033	0.00092801	0.00048039	11	5
Immunoglobulin kappa variable 3-11 OS=Homo sapiens OX=9606 GN=IGKV3-11 PE=1 SV=1	KV311_HUMAN (+1)	P04433	IGKV3-11	13 kDa	0.00022366	0.00020184	0	0.0005953	0.00022406	0.00095482	0	0	0	0.00024719	0	0	0	0.00057269	0.00071859	0.00096836	0	6	3
Immunoglobulin kappa variable 3-20 OS=Homo sapiens OX=9606 GN=IGKV3-20 PE=1 SV=2	KV320_HUMAN	P01619	IGKV3-20	13 kDa	0.0011087	0.0006003	0.00046181	0	0.00044427	0.0014199	0.00023059	0.00054036	0.00023602	0.0012253	0.0011436	0	0.0010079	0.00056776	0.0007124	0.00096001	0.00074544	10	5
Immunoglobulin kappa variable 4-1 OS=Homo sapiens OX=9606 GN=IGKV4-1 PE=1 SV=1	KV401_HUMAN	P06312	IGKV4-1	13 kDa	0	0.00019183	0	0	0	0	0	0	0	0	0	0	0	0	0	0	0	1	0
Immunoglobulin kappa variable 2D-29 OS=Homo sapiens OX=9606 GN=IGKV2D-29 PE=3 SV=1	KVD29_HUMAN	A0A075B6S2	IGKV2D-29	13 kDa	0	0	0	0	0.00021473	0	0	0	0	0	0	0	0	0	0	0.00061867	0	1	1
Neural cell adhesion molecule L1 OS=Homo sapiens OX=9606 GN=L1CAM PE=1 SV=2	L1CAM_HUMAN	P32004	L1CAM	140 kDa	0	0	8.5234e-05	8.1694e-05	6.1497e-05	0	4.2559e-05	0	2.1781e-05	0	0	0.00023317	0.00013952	0.00015718	0	0	0	6	2
Lethal(2) giant larvae protein homolog 1 OS=Homo sapiens OX=9606 GN=LLGL1 PE=1 SV=3	L2GL1_HUMAN	Q15334	LLGL1	115 kDa	4.8348e-05	6.5447e-05	0.0001007	0.00012868	0.0001453	0	0	2.9456e-05	0.00036024	5.3435e-05	0.00027429	0.00011477	0.00013736	9.2847e-05	0.0001165	6.9775e-05	0.00075852	10	5
L-2-hydroxyglutarate dehydrogenase, mitochondrial OS=Homo sapiens OX=9606 GN=L2HGDH PE=1 SV=3	L2HDH_HUMAN	Q9H9P8	L2HGDH	50 kDa	0	0	0	0	0	0	0	0	0	0	0	0	0	7.1123e-05	0	0	0.00031127	0	2
Serine beta-lactamase-like protein LACTB, mitochondrial OS=Homo sapiens OX=9606 GN=LACTB PE=1 SV=2	LACTB_HUMAN	P83111	LACTB	61 kDa	0	0	4.8967e-05	6.2578e-05	0	5.0185e-05	0	0	0.0001001	0	0	8.9302e-05	0	0	0	0	0	5	0
Laminin subunit beta-1 OS=Homo sapiens OX=9606 GN=LAMB1 PE=1 SV=2	LAMB1_HUMAN	P07942	LAMB1	198 kDa	0	0	0	0	0	7.6851e-05	0	0	0	1.5917e-05	0	0	0	0	0	0	0	2	0
Laminin subunit beta-2 OS=Homo sapiens OX=9606 GN=LAMB2 PE=1 SV=2	LAMB2_HUMAN	P55268	LAMB2	196 kDa	0	1.291e-05	0	0	0	0	0	0	0	1.581e-05	0	0	0	0	0	0	0	2	0
Laminin subunit gamma-1 OS=Homo sapiens OX=9606 GN=LAMC1 PE=1 SV=3	LAMC1_HUMAN	P11047	LAMC1	178 kDa	1.5986e-05	0	0	0	0	0	0	1.9479e-05	1.7016e-05	1.7668e-05	8.2446e-05	0	0	0	0	0	0	5	0
Lysosome-associated membrane glycoprotein 1 OS=Homo sapiens OX=9606 GN=LAMP1 PE=1 SV=3	LAMP1_HUMAN	P11279	LAMP1	45 kDa	0.00018504	0.00011133	0.0001927	0.00032834	0.00037075	0.00046081	0.00032072	0.00045095	0.00032828	0.00027268	0.00031812	0.00023428	0.00042057	0.00047381	0.00049543	0.00035607	0.00020736	12	5
Lysosome-associated membrane glycoprotein 2 OS=Homo sapiens OX=9606 GN=LAMP2 PE=1 SV=2	LAMP2_HUMAN	P13473	LAMP2	45 kDa	0.00050188	0.00050953	0.00052263	0.00025046	0.00018854	0.00053563	0.00039144	0.00030577	0.00026711	0.00048534	0.00025884	0.00035743	0.00028516	0.00024095	0	0	0.00021091	12	3
Lysosome-associated membrane glycoprotein 5 OS=Homo sapiens OX=9606 GN=LAMP5 PE=1 SV=1	LAMP5_HUMAN	Q9UJQ1	LAMP5	31 kDa	0	8.2899e-05	0	0.00012225	0	0	9.5529e-05	0	9.778e-05	0	0	0.00017446	0	0	0	0.00026515	0	5	1
LanC-like protein 1 OS=Homo sapiens OX=9606 GN=LANCL1 PE=1 SV=1	LANC1_HUMAN	O43813	LANCL1	45 kDa	0	0.00029087	0.00033565	8.5789e-05	0.00025832	0.0001376	0.00033519	0.0001571	0.00020585	0.00021374	0.00019948	0.00042849	0.00036628	0.00041265	0.00020711	0.0002791	0.00014448	11	5
LanC-like protein 2 OS=Homo sapiens OX=9606 GN=LANCL2 PE=1 SV=1	LANC2_HUMAN	Q9NS86	LANCL2	51 kDa	0.00028579	0.00025791	5.9522e-05	7.6067e-05	5.7261e-05	0	5.9441e-05	0.0010447	6.0841e-05	0	0	0.00016283	0	0	0	0	6.4053e-05	9	1
Lamina-associated polypeptide 2, isoforms beta/gamma OS=Homo sapiens OX=9606 GN=TMPO PE=1 SV=2	LAP2B_HUMAN	P42167	TMPO	51 kDa	0	0	0	0	0	0	5.8917e-05	0	0	0.00018784	5.8439e-05	0	0	0	0	0	0	3	0
LIM and SH3 domain protein 1 OS=Homo sapiens OX=9606 GN=LASP1 PE=1 SV=2	LASP1_HUMAN	Q14847	LASP1	30 kDa	0	0	0	0.0002623	0	0.00021035	0	0	0	0	0.00010165	0	0	0	0	0	0	3	0
Large neutral amino acids transporter small subunit 1 OS=Homo sapiens OX=9606 GN=SLC7A5 PE=1 SV=2	LAT1_HUMAN	Q01650	SLC7A5	55 kDa	0.0001522	9.1565e-05	5.283e-05	0.00020254	0.00010165	0.00010829	0.00021103	0	0.000108	0	0.00020932	0.00019269	0.0001153	0	0	0	0	10	1
Lipopolysaccharide-binding protein OS=Homo sapiens OX=9606 GN=LBP PE=1 SV=3	LBP_HUMAN	P18428	LBP	53 kDa	0.0004278	0	0.00027843	0.00028466	0	0.00017121	0.00011122	0.00039095	0.00039844	0.0002364	0.00022063	0	0.00012154	0	0	0	0.00011985	9	2
Lamin-B receptor OS=Homo sapiens OX=9606 GN=LBR PE=1 SV=2	LBR_HUMAN	Q14739	LBR	71 kDa	0.00029276	0.00011323	8.7105e-05	5.5658e-05	0.00012569	8.9272e-05	0.00013048	5.0961e-05	0.00022259	0.00023112	0.00025884	3.9714e-05	4.7527e-05	5.3544e-05	6.7185e-05	0.00012072	0	12	4
Leucyl-cystinyl aminopeptidase OS=Homo sapiens OX=9606 GN=LNPEP PE=1 SV=3	LCAP_HUMAN	Q9UIQ6	LNPEP	117 kDa	7.5282e-05	4.5291e-05	7.8395e-05	6.679e-05	5.0278e-05	0.00016069	0.00015658	6.1153e-05	0	0	2.5884e-05	0	0.00014258	6.4253e-05	0.00020156	0.00014486	0	9	4
Lysocardiolipin acyltransferase 1 OS=Homo sapiens OX=9606 GN=LCLAT1 PE=1 SV=1	LCLT1_HUMAN	Q6UWP7	LCLAT1	49 kDa	0.00093193	0	0	0.00024804	0	6.6307e-05	0.00045226	0.00022711	0.00066131	0.00020599	0.00025634	0	0.00035301	0.00015908	0.00049902	0.00044831	0.00013924	8	5
L-lactate dehydrogenase A chain OS=Homo sapiens OX=9606 GN=LDHA PE=1 SV=2	LDHA_HUMAN	P00338	LDHA	37 kDa	0.00046484	0.0017479	0.00056474	0.00061861	0.0011642	0.0019844	0.0012085	0.001416	0.00074218	0.00094186	0.0012786	0.0022806	0.00052824	0.0006943	0.00062227	0.00078266	0.0013891	12	5
L-lactate dehydrogenase B chain OS=Homo sapiens OX=9606 GN=LDHB PE=1 SV=2	LDHB_HUMAN	P07195	LDHB	37 kDa	0.0007701	0.0020849	0.0011227	0.0018447	0.0020058	0.0016438	0.0016818	0.001689	0.0013115	0.0017873	0.001271	0.0019013	0.0020128	0.0022676	0.0014845	0.0017782	0.0028478	12	5
Galectin-1 OS=Homo sapiens OX=9606 GN=LGALS1 PE=1 SV=2	LEG1_HUMAN	P09382	LGALS1	15 kDa	0.00095264	0.0022352	0.00059522	0.0020284	0.0019087	0.0024401	0.0017832	0.0020894	0.00060841	0.00084229	0.0031444	0.0018092	0.00043303	0.00024392	0	0.0013748	0.0012811	12	4
Galectin-3 OS=Homo sapiens OX=9606 GN=LGALS3 PE=1 SV=5	LEG3_HUMAN	P17931	LGALS3	26 kDa	0.00061731	0.00083562	0.00074998	0.00027384	0.0011338	0.0013177	0.0017119	0.0011283	0.00065708	0.0011371	0.0010612	0.00048848	0	0	0	0.00074241	0	12	1
Galectin-9B OS=Homo sapiens OX=9606 GN=LGALS9B PE=1 SV=3	LEG9B_HUMAN	Q3B8N2	LGALS9B	40 kDa	7.2251e-05	0	0.00015048	0.0001923	0.00014476	0.00030844	0.00022541	0.00026411	7.6905e-05	0.00023955	0.00014905	6.8607e-05	0	0	0	0.00020854	0	11	1
LEM domain-containing protein 2 OS=Homo sapiens OX=9606 GN=LEMD2 PE=1 SV=1	LEMD2_HUMAN	Q8NC56	LEMD2	57 kDa	5.1136e-05	0	0	0	0	0.00010915	5.3177e-05	0	0.00010886	0	0.00010549	0	5.811e-05	0	0	0	0.00011461	5	2
Mitochondrial proton/calcium exchanger protein OS=Homo sapiens OX=9606 GN=LETM1 PE=1 SV=1	LETM1_HUMAN	O95202	LETM1	83 kDa	0.00031325	0.00050255	0.00057992	0.0009727	0.00094143	0.00018573	0.0007239	0.00016964	0.00088915	7.6934e-05	0.00046672	0.000661	0.0013448	0.002228	0.0011742	0.00045208	0.00027303	12	5
Lymphocyte function-associated antigen 3 OS=Homo sapiens OX=9606 GN=CD58 PE=1 SV=1	LFA3_HUMAN	P19256	CD58	28 kDa	0.00030865	0.00027854	0	0	0	0.00021961	0.00010699	0	0.00021903	0.00011371	0.00010612	0	0	0	0	0.00014848	0	7	1
Galectin-3-binding protein OS=Homo sapiens OX=9606 GN=LGALS3BP PE=1 SV=1	LG3BP_HUMAN	Q08380	LGALS3BP	65 kDa	0.00052761	0.00075389	9.1572e-05	0.00070215	0.00030833	0.00089158	0.00068585	0.00091077	0.0003744	0.00082609	0.00063493	0.000167	0.00024982	0.00011258	0.00021189	0.00025381	0.00049271	12	5
Acyl-CoA:lysophosphatidylglycerol acyltransferase 1 OS=Homo sapiens OX=9606 GN=LPGAT1 PE=1 SV=1	LGAT1_HUMAN	Q92604	LPGAT1	43 kDa	0.00027807	0	7.2392e-05	0.00018503	0.00013928	7.4192e-05	0.00021688	8.4706e-05	7.3996e-05	0.00015366	0	0	0.00023699	0	0.00022335	0.00020065	0	9	3
Leucine-rich glioma-inactivated protein 1 OS=Homo sapiens OX=9606 GN=LGI1 PE=1 SV=1	LGI1_HUMAN	O95970	LGI1	64 kDa	0	0.00012502	0	0	0	0	0	0	0	0	0	8.7699e-05	0.00015743	0.00011824	0	0	0	2	2
Leucine-rich repeat and immunoglobulin-like domain-containing nogo receptor-interacting protein 1 OS=Homo sapiens OX=9606 GN=LINGO1 PE=1 SV=2	LIGO1_HUMAN	Q96FE5	LINGO1	70 kDa	0	0	0	5.521e-05	4.156e-05	0	0	0	4.4159e-05	0	0	3.9394e-05	4.7144e-05	5.3113e-05	0.00013329	0	0	4	3
Lipoprotein lipase OS=Homo sapiens OX=9606 GN=LPL PE=1 SV=1	LIPL_HUMAN	P06858	LPL	53 kDa	0	0	0	0	0	0	0	0	0	0	0	0	0	0	0	0	0.00030341	0	1
Hormone-sensitive lipase OS=Homo sapiens OX=9606 GN=LIPE PE=1 SV=4	LIPS_HUMAN	Q05469	LIPE	117 kDa	0	0	0	0	0	0	0	0	0	0	0	0	0	0	0	3.4499e-05	0	0	1
Platelet-activating factor acetylhydrolase IB subunit alpha OS=Homo sapiens OX=9606 GN=PAFAH1B1 PE=1 SV=2	LIS1_HUMAN	P43034	PAFAH1B1	47 kDa	6.2735e-05	0.00028307	0.00026132	0.00033395	0.00025139	0.00046868	0.00013048	0.00030577	0	0.00041601	0.00019413	0.0013106	0.00014258	8.0317e-05	0	0.00018108	0.00063272	11	4
Leukotriene A-4 hydrolase OS=Homo sapiens OX=9606 GN=LTA4H PE=1 SV=2	LKHA4_HUMAN	P09960	LTA4H	69 kDa	0	0.00011397	0	0	8.4345e-05	4.4928e-05	0	0	0	0	0	0.00051966	0	0	0	0	0	4	0
VIP36-like protein OS=Homo sapiens OX=9606 GN=LMAN2L PE=1 SV=1	LMA2L_HUMAN	Q9H0V9	LMAN2L	40 kDa	0.00029565	6.67e-05	0.00015394	0	0	0	7.6863e-05	0.00036024	0.00031469	0.00040844	0	7.0184e-05	8.3992e-05	0	0	0	0	8	1
Protein ERGIC-53 OS=Homo sapiens OX=9606 GN=LMAN1 PE=1 SV=2	LMAN1_HUMAN	P49257	LMAN1	58 kDa	0.0010087	0.00040962	0.00068275	0.00040271	0.0002021	0.00043061	0.00041958	0.00073744	0.0003221	0.00050166	0.00083235	0.00067046	0.00051581	0.00032284	0.00040509	0.00029114	0.00028259	12	5
Vesicular integral-membrane protein VIP36 OS=Homo sapiens OX=9606 GN=LMAN2 PE=1 SV=1	LMAN2_HUMAN	Q12907	LMAN2	40 kDa	0.001734	0.00097802	0.0010533	0.00076921	0.0007238	0.0011567	0.00067622	0.0010564	0.00076905	0.00079852	0.00052168	0.00027443	0.00041052	0.000555	0.0015088	0.0014598	0.00056676	12	5
LMBR1 domain-containing protein 2 OS=Homo sapiens OX=9606 GN=LMBRD2 PE=1 SV=1	LMBD2_HUMAN	Q68DH5	LMBRD2	81 kDa	0	6.6796e-05	3.8539e-05	0	7.4151e-05	0	0	0	0	0	0	7.0285e-05	4.2057e-05	0	0	0	4.1473e-05	4	2
Lipase maturation factor 2 OS=Homo sapiens OX=9606 GN=LMF2 PE=1 SV=2	LMF2_HUMAN	Q9BU23	LMF2	80 kDa	0.00010914	0	0.00011366	4.8416e-05	0	0.00015531	7.5667e-05	0	0	0	0	0	4.1343e-05	0	0	0	0	5	1
Prelamin-A/C OS=Homo sapiens OX=9606 GN=LMNA PE=1 SV=1	LMNA_HUMAN	P02545	LMNA	74 kDa	0	0.00013983	0	0	0.00015523	0.001571	8.0567e-05	0.0001416	0	0.00029968	0.000919	0.00033105	0	0	0.00012445	0	0	8	1
Lamin-B1 OS=Homo sapiens OX=9606 GN=LMNB1 PE=1 SV=2	LMNB1_HUMAN	P20700	LMNB1	66 kDa	0	0	0	5.8413e-05	0	9.369e-05	9.1291e-05	0	0	0.00019404	0.0003622	0	0	0	0	0	0	5	0
Lamin-B2 OS=Homo sapiens OX=9606 GN=LMNB2 PE=1 SV=4	LMNB2_HUMAN	Q03252	LMNB2	70 kDa	0	0	0	0	0	0	8.6285e-05	0	0	4.585e-05	4.2792e-05	3.9394e-05	0	0	6.6643e-05	0	0	4	1
Endoplasmic reticulum junction formation protein lunapark OS=Homo sapiens OX=9606 GN=LNPK PE=1 SV=2	LNP_HUMAN	Q9C0E8	LNPK	48 kDa	0.00030048	0.00010847	0	0.00031991	0.00012041	0.00044897	0.00037498	7.3227e-05	0	6.6419e-05	0.00024796	0.0001712	0	0	0.00019308	0	0.00067345	10	2
Lon protease homolog, mitochondrial OS=Homo sapiens OX=9606 GN=LONP1 PE=1 SV=2	LONM_HUMAN	P36776	LONP1	106 kDa	0.00034867	0.00031465	0.00039102	0	0.00048364	0.0001145	0.00039049	0	0.00039968	8.8928e-05	2.7665e-05	0.00015281	0.00021335	0.0002747	4.3085e-05	7.7415e-05	3.0056e-05	10	5
Lon protease homolog 2, peroxisomal OS=Homo sapiens OX=9606 GN=LONP2 PE=1 SV=1	LONP2_HUMAN	Q86WA8	LONP2	95 kDa	3.0189e-05	0	0	0	0	0	0	0	0	0	0	0	0	0	0	0	0	1	0
Arachidonate 5-lipoxygenase OS=Homo sapiens OX=9606 GN=ALOX5 PE=1 SV=2	LOX5_HUMAN	P09917	ALOX5	78 kDa	0	0	0	0	0	4.0729e-05	3.9686e-05	0	0	4.2177e-05	0	0.00010871	0	0	0	0	0	4	0
Leucine-rich PPR motif-containing protein, mitochondrial OS=Homo sapiens OX=9606 GN=LRPPRC PE=1 SV=3	LPPRC_HUMAN	P42704	LRPPRC	158 kDa	7.3805e-05	0.00026642	0.00017293	0.000221	0.00022181	9.8462e-05	0.00026863	0	0.00023568	0	9.5162e-05	0.00029785	0.00020968	0.00030709	2.9641e-05	2.6629e-05	8.2708e-05	10	5
Lipopolysaccharide-responsive and beige-like anchor protein OS=Homo sapiens OX=9606 GN=LRBA PE=1 SV=4	LRBA_HUMAN	P50851	LRBA	319 kDa	0	0	0	0	0	0	9.3427e-06	0	0	0	0	0	0	0	0	0	0	1	0
Leucine-rich repeat-containing protein 40 OS=Homo sapiens OX=9606 GN=LRRC40 PE=1 SV=1	LRC40_HUMAN	Q9H9A6	LRRC40	68 kDa	8.5452e-05	3.8558e-05	0	0	0	4.56e-05	0	0.00010412	0	0	0	0	0	0	0.00013727	0	9.576e-05	4	2
Leucine-rich repeat-containing protein 47 OS=Homo sapiens OX=9606 GN=LRRC47 PE=1 SV=1	LRC47_HUMAN	Q8N1G4	LRRC47	63 kDa	0.00048531	0.00015926	0	5.8713e-05	0	0	0	0.00021503	0.00014088	0.00029256	0.00045508	0.00050273	0	0	0	0	0.00079104	8	1
Leucine-rich repeat-containing protein 4B OS=Homo sapiens OX=9606 GN=LRRC4B PE=2 SV=3	LRC4B_HUMAN	Q9NT99	LRRC4B	76 kDa	0	0	0	0	0	0	0	0	3.8399e-05	0	3.7211e-05	0	0	9.237e-05	0	0	0.00012128	2	2
Leucine-rich repeat-containing protein 57 OS=Homo sapiens OX=9606 GN=LRRC57 PE=1 SV=1	LRC57_HUMAN	Q8N9N7	LRRC57	27 kDa	0.00043048	0	0.00011207	0	0	0	0	0	0	0	0	0	0	0	0	0	0.0002412	2	1
Leucine-rich repeat-containing protein 59 OS=Homo sapiens OX=9606 GN=LRRC59 PE=1 SV=1	LRC59_HUMAN	Q96AG4	LRRC59	35 kDa	0.00041891	0.00022682	0	0	0	0.0011624	0.00017426	0	0.00035672	9.2597e-05	0.00017284	0	0	0	0	0	0	7	0
Volume-regulated anion channel subunit LRRC8A OS=Homo sapiens OX=9606 GN=LRRC8A PE=1 SV=1	LRC8A_HUMAN	Q8IWT6	LRRC8A	94 kDa	3.1755e-05	0.00011463	0	0	0	6.7781e-05	6.6045e-05	0	6.7601e-05	3.5095e-05	6.5509e-05	6.0306e-05	0.00028869	0.00016262	0.00015303	4.5828e-05	0.00021351	8	5
Leucine-rich repeat and calponin homology domain-containing protein 4 OS=Homo sapiens OX=9606 GN=LRCH4 PE=1 SV=2	LRCH4_HUMAN	O75427	LRCH4	73 kDa	7.5318e-05	0	0	0	0	0	0	0	0	0	0	0	0	0	0	0	0	1	0
Leucine-rich repeats and immunoglobulin-like domains protein 1 OS=Homo sapiens OX=9606 GN=LRIG1 PE=1 SV=2	LRIG1_HUMAN	Q96JA1	LRIG1	119 kDa	4.7065e-05	0	4.9012e-05	0	2.3575e-05	0	7.3417e-05	0	7.5146e-05	0	4.8547e-05	0	2.6742e-05	6.0256e-05	0.00011341	0	0.00010548	6	4
Prolow-density lipoprotein receptor-related protein 1 OS=Homo sapiens OX=9606 GN=LRP1 PE=1 SV=2	LRP1_HUMAN	Q07954	LRP1	505 kDa	0.00069058	0.00021455	0.00040673	0.00022599	0.00027219	0.00015103	0.00041205	0.00052419	0.00059649	0.00026275	0.00053132	0.000258	0.00036022	0.00023915	0.00041828	0.0002369	0.00039962	12	5
Low-density lipoprotein receptor-related protein 4 OS=Homo sapiens OX=9606 GN=LRP4 PE=1 SV=4	LRP4_HUMAN	O75096	LRP4	212 kDa	0	0	0	0	0	0	2.8082e-05	3.2904e-05	2.8744e-05	0	0	0	1.5343e-05	0	0	0	0	3	1
Limbic system-associated membrane protein OS=Homo sapiens OX=9606 GN=LSAMP PE=1 SV=2	LSAMP_HUMAN	Q13449	LSAMP	37 kDa	0.00045659	0.00075541	0.00055472	0.001114	0.00076235	0	0.00039568	0	0.00081001	0	0.00078495	0.0010116	0.00086477	0.0007794	0.00024449	0.00054912	0.00059694	9	5
LETM1 domain-containing protein 1 OS=Homo sapiens OX=9606 GN=LETMD1 PE=1 SV=1	LTMD1_HUMAN	Q6P1Q0	LETMD1	42 kDa	0	0	0	9.5083e-05	0	0	0	0	0	0	0	0.00020353	0.00024358	0.00027442	0.00011477	0	0	2	3
Ragulator complex protein LAMTOR1 OS=Homo sapiens OX=9606 GN=LAMTOR1 PE=1 SV=2	LTOR1_HUMAN	Q6IAA8	LAMTOR1	18 kDa	0.0012781	0.00028834	0.0019964	0.001063	0.0011203	0.00085252	0.0014952	0.0013627	0.0013604	0.0021188	0.0011535	0.00091021	0.0012708	0.00081813	0.0017965	0.00092225	0.0014322	12	5
Ragulator complex protein LAMTOR3 OS=Homo sapiens OX=9606 GN=LAMTOR3 PE=1 SV=1	LTOR3_HUMAN	Q9UHA4	LAMTOR3	14 kDa	0.00062229	0.00074877	0	0	0.00083121	0	0.00043142	0	0	0.0011463	0.00064188	0	0.00047144	0	0	0	0	6	1
Ragulator complex protein LAMTOR5 OS=Homo sapiens OX=9606 GN=LAMTOR5 PE=1 SV=1	LTOR5_HUMAN	O43504	LAMTOR5	10 kDa	0.00028265	0.00076522	0.00029434	0	0.00084948	0.00090498	0.00088181	0	0.00090258	0.00093716	0.00087466	0.00053679	0.0012848	0.0014475	0.0013622	0	0.00063349	10	4
Lumican OS=Homo sapiens OX=9606 GN=LUM PE=1 SV=2	LUM_HUMAN	P51884	LUM	38 kDa	0	6.8674e-05	0	0	0.00015247	0.00056852	7.9137e-05	0	0	8.4104e-05	0.00023548	0	0	0	0	0	0	6	0
Immunoglobulin lambda variable 1-47 OS=Homo sapiens OX=9606 GN=IGLV1-47 PE=1 SV=2	LV147_HUMAN	P01700	IGLV1-47	12 kDa	0.00065952	0.00039678	0.00045786	0.00087769	0.00022023	0.0009385	0	0.00080362	0.000234	0.00097187	0.00022676	0	0	0.0005629	0.0010595	0.0015863	0	10	3
Immunoglobulin lambda variable 1-51 OS=Homo sapiens OX=9606 GN=IGLV1-51 PE=1 SV=2	LV151_HUMAN	P01701	IGLV1-51	12 kDa	0	0	0	0	0	0	0	0.00026787	0	0.00048593	0	0	0	0.0005629	0	0.00063454	0	2	2
Immunoglobulin lambda variable 3-10 OS=Homo sapiens OX=9606 GN=IGLV3-10 PE=3 SV=2	LV310_HUMAN	A0A075B6K4	IGLV3-10	12 kDa	0	0	0	0	0	0	0	0	0	0	0	0	0	0	0	0.00096836	0	0	1
Immunoglobulin lambda variable 3-19 OS=Homo sapiens OX=9606 GN=IGLV3-19 PE=1 SV=2	LV319_HUMAN	P01714	IGLV3-19	12 kDa	0.00022965	0	0	0.00030562	0	0	0	0.00083949	0	0.0010153	0	0	0.00052195	0	0	0.0009943	0	4	2
Immunoglobulin lambda variable 3-25 OS=Homo sapiens OX=9606 GN=IGLV3-25 PE=1 SV=2	LV325_HUMAN	P01717	IGLV3-25	12 kDa	0	0	0	0	0	0	0	0	0	0.00050763	0.00047377	0	0	0	0	0	0	2	0
Immunoglobulin lambda variable 4-69 OS=Homo sapiens OX=9606 GN=IGLV4-69 PE=1 SV=1	LV469_HUMAN	A0A075B6H9	IGLV4-69	13 kDa	0	0	0	0	0	0.00069205	0	0.00052674	0	0	0	0	0	0	0	0.0024955	0	2	1
Immunoglobulin lambda variable 5-39 OS=Homo sapiens OX=9606 GN=IGLV5-39 PE=3 SV=1	LV539_HUMAN (+1)	A0A0G2JS06	IGLV5-39	13 kDa	0	0	0	0	0	0.00089272	0	0	0	0.00023112	0	0	0	0	0	0.00030179	0	2	1
Immunoglobulin lambda variable 8-61 OS=Homo sapiens OX=9606 GN=IGLV8-61 PE=3 SV=7	LV861_HUMAN	A0A075B6I0	IGLV8-61	13 kDa	0	0	0	0.00028057	0	0.00045002	0	0	0	0.00046602	0.00021747	0	0	0	0	0.0012171	0	4	1
Immunoglobulin lambda variable 9-49 OS=Homo sapiens OX=9606 GN=IGLV9-49 PE=1 SV=1	LV949_HUMAN	A0A0B4J1Y8	IGLV9-49	13 kDa	0	0	0	0	0	0.00089272	0	0	0	0	0	0	0	0	0	0.0012072	0	1	1
Lysosomal alpha-glucosidase OS=Homo sapiens OX=9606 GN=GAA PE=1 SV=4	LYAG_HUMAN	P10253	GAA	105 kDa	2.7018e-05	7.3146e-05	0	3.5956e-05	0.00010827	0.00020185	5.6194e-05	3.2921e-05	0	0.0001493	8.3607e-05	7.6967e-05	6.1406e-05	0	0	0	0	10	1
Tyrosine-protein kinase Lyn OS=Homo sapiens OX=9606 GN=LYN PE=1 SV=3	LYN_HUMAN	P07948	LYN	59 kDa	0	0	0	0.00013371	0	0.00010723	0	0	5.3473e-05	0	5.1819e-05	4.7703e-05	0	0	0	0	0	5	0
Acyl-protein thioesterase 1 OS=Homo sapiens OX=9606 GN=LYPLA1 PE=1 SV=1	LYPA1_HUMAN	O75608	LYPLA1	25 kDa	0.00011183	0.00010092	0	0	0	0.00011935	0	0	0.00047615	0	0	0.00010619	0	0	0	0	0.00025064	5	1
Lysophospholipase-like protein 1 OS=Homo sapiens OX=9606 GN=LYPLAL1 PE=1 SV=3	LYPL1_HUMAN	Q5VWZ2	LYPLAL1	26 kDa	0	0.00029382	0	0.00014443	0	0	0	0	0.00011552	0	0	0	0	0	0	0	0.00060809	3	1
Protein LYRIC OS=Homo sapiens OX=9606 GN=MTDH PE=1 SV=2	LYRIC_HUMAN	Q86UE4	MTDH	64 kDa	0.00039775	0.0002393	0.0004142	0.00047051	0.00026564	0.00023583	0.00018384	0.0002154	0.00042338	0.00014653	0.0003191	0.0001259	0.00035156	0.0002829	0.00021298	6.3781e-05	0.00029715	12	5
Complex III assembly factor LYRM7 OS=Homo sapiens OX=9606 GN=LYRM7 PE=1 SV=1	LYRM7_HUMAN	Q5U5X0	LYRM7	12 kDa	0	0	0	0.00065827	0.00024776	0	0	0	0	0	0	0	0.00028105	0	0	0.00035693	0	2	2
Lysozyme C OS=Homo sapiens OX=9606 GN=LYZ PE=1 SV=1	LYSC_HUMAN	P61626	LYZ	17 kDa	0	0	0.00072392	0.00069385	0	0.0009274	0	0	0	0.0007683	0.00035853	0.00033005	0.00039499	0.0006675	0	0	0	6	2
Mitochondrial 2-oxoglutarate/malate carrier protein OS=Homo sapiens OX=9606 GN=SLC25A11 PE=1 SV=3	M2OM_HUMAN	Q02978	SLC25A11	34 kDa	0.0017202	0.0029569	0.0024738	0.0014172	0.0015592	0.00026227	0.0019593	0.00069869	0.0021798	0.0010864	0.0013519	0.0025669	0.0037235	0.0046144	0.0025002	0.0021279	0.0014687	12	5
Mannosyl-oligosaccharide 1,2-alpha-mannosidase IB OS=Homo sapiens OX=9606 GN=MAN1A2 PE=1 SV=1	MA1A2_HUMAN	O60476	MAN1A2	73 kDa	0	0	0	5.3401e-05	0	0	0	0	0	0	0	0	0	0	0	0	0	1	0
Mannosyl-oligosaccharide 1,2-alpha-mannosidase IC OS=Homo sapiens OX=9606 GN=MAN1C1 PE=1 SV=1	MA1C1_HUMAN	Q9NR34	MAN1C1	71 kDa	4.0827e-05	0	8.5032e-05	0	4.0901e-05	0	0.00016983	0	0	9.0245e-05	4.2113e-05	0	4.6396e-05	5.227e-05	0	0	0	6	2
Alpha-mannosidase 2 OS=Homo sapiens OX=9606 GN=MAN2A1 PE=1 SV=2	MA2A1_HUMAN	Q16706	MAN2A1	131 kDa	0	0	0	0	0	7.1987e-05	0	0	0	2.4849e-05	2.3192e-05	0	0	0	0	0	0	3	0
Alpha-mannosidase 2x OS=Homo sapiens OX=9606 GN=MAN2A2 PE=2 SV=3	MA2A2_HUMAN	P49641	MAN2A2	131 kDa	0	0	2.3291e-05	0	0	0	0	0	0	0	0	0	5.0834e-05	0	0	3.2279e-05	0	1	2
Alpha-mannosidase 2C1 OS=Homo sapiens OX=9606 GN=MAN2C1 PE=1 SV=1	MA2C1_HUMAN	Q9NTJ4	MAN2C1	116 kDa	4.9464e-05	2.2319e-05	0	0	0	0	7.7158e-05	0	0	2.7334e-05	5.1022e-05	0	0	0	0	0	8.3145e-05	5	1
O-acetyl-ADP-ribose deacetylase MACROD1 OS=Homo sapiens OX=9606 GN=MACROD1 PE=1 SV=2	MACD1_HUMAN	Q9BQ69	MACROD1	36 kDa	0	7.1421e-05	0.00016483	0	0	0	0	0	0	0	0	0	0	0	0	0	0.00026606	2	1
Microtubule-actin cross-linking factor 1, isoforms 1/2/3/5 OS=Homo sapiens OX=9606 GN=MACF1 PE=1 SV=4	MACF1_HUMAN	Q9UPN3	MACF1	838 kDa	3.4815e-06	3.1418e-06	1.0876e-05	1.39e-05	1.7439e-05	2.601e-05	2.5343e-05	3.3937e-05	1.1117e-05	3.0782e-05	7.1822e-05	6.6118e-06	0	0	0	2.0098e-05	1.1704e-05	12	2
MAP kinase-activating death domain protein OS=Homo sapiens OX=9606 GN=MADD PE=1 SV=2	MADD_HUMAN	Q8WXG6	MADD	183 kDa	0	1.4093e-05	0	0	0	0	0	3.8058e-05	0	0	0	1.4829e-05	0	0	0	2.2538e-05	0	3	1
Macrophage erythroblast attacher OS=Homo sapiens OX=9606 GN=MAEA PE=1 SV=1	MAEA_HUMAN	Q7L5Y9	MAEA	45 kDa	0	0	0	0	0	0	0	0.00031658	0	7.1786e-05	0	0	0	0	0	0	0	2	0
Myelin-associated glycoprotein OS=Homo sapiens OX=9606 GN=MAG PE=1 SV=1	MAG_HUMAN	P20916	MAG	69 kDa	0	7.4159e-05	0.00012836	5.468e-05	0.00028813	0	0	0	0	0	0	7.8032e-05	0.00028015	5.2604e-05	0	5.9298e-05	0	5	3
Melanoma-associated antigen D2 OS=Homo sapiens OX=9606 GN=MAGED2 PE=1 SV=2	MAGD2_HUMAN	Q9UNF1	MAGED2	65 kDa	0	0	0	5.6485e-05	0	0.0001812	4.4139e-05	0	0	4.691e-05	0	0	0	0	0	0	0	4	0
Magnesium transporter protein 1 OS=Homo sapiens OX=9606 GN=MAGT1 PE=1 SV=1	MAGT1_HUMAN	Q9H0U3	MAGT1	38 kDa	0.00030712	6.9289e-05	0.00015991	0.00030654	0.00023075	0.00040972	0.00015969	0.00028067	0.00032691	0.00025457	0.00023759	0.00014582	0.0001745	0.00029489	0.00024668	0.00011081	0	12	4
Mesencephalic astrocyte-derived neurotrophic factor OS=Homo sapiens OX=9606 GN=MANF PE=1 SV=3	MANF_HUMAN	P55145	MANF	21 kDa	0.00028265	0.00025507	0	0	0	0.00015083	0	0	0	0.00015619	0.00072888	0	0	0	0	0	0	5	0
NAD-dependent malic enzyme, mitochondrial OS=Homo sapiens OX=9606 GN=ME2 PE=1 SV=1	MAOM_HUMAN	P23368	ME2	65 kDa	8.8086e-05	0.00019873	4.5865e-05	5.8613e-05	0.00048535	9.4011e-05	0.00013741	5.3666e-05	9.3761e-05	9.7353e-05	0	8.3644e-05	0.0001001	0.00028193	0	0	0.00014807	11	3
NADP-dependent malic enzyme, mitochondrial OS=Homo sapiens OX=9606 GN=ME3 PE=2 SV=2	MAON_HUMAN	Q16798	ME3	67 kDa	0	0	0	0	0	0	0	0	0	0	0	8.0874e-05	9.6786e-05	0.00010904	0	0	0	1	2
NADP-dependent malic enzyme OS=Homo sapiens OX=9606 GN=ME1 PE=1 SV=1	MAOX_HUMAN	P48163	ME1	64 kDa	0	8.116e-05	0	0	0	0	0	0	0	0	0	0	0	0	0	0	0	1	0
Microtubule-associated protein 1A OS=Homo sapiens OX=9606 GN=MAP1A PE=1 SV=6	MAP1A_HUMAN	P78559	MAP1A	305 kDa	0	8.281e-05	5.7335e-05	0.00010991	5.5157e-05	0	4.7714e-05	0.00012299	1.9535e-05	2.0283e-05	4.7326e-05	0.00013942	4.1712e-05	3.5244e-05	4.4223e-05	2.6486e-05	9.2548e-05	10	5
Microtubule-associated protein 1B OS=Homo sapiens OX=9606 GN=MAP1B PE=1 SV=2	MAP1B_HUMAN	P46821	MAP1B	271 kDa	6.2531e-05	0.00052668	0.00016279	0.00051317	0.00043851	0.00022246	0.00013006	0.00035557	0.00022187	0.00044921	0.0003655	0.00038596	0.00018949	0.00012008	0.0003181	0.00028577	0.00039708	12	5
Microtubule-associated protein 1S OS=Homo sapiens OX=9606 GN=MAP1S PE=1 SV=2	MAP1S_HUMAN	Q66K74	MAP1S	112 kDa	4.8576e-05	6.5756e-05	0	3.2323e-05	2.4332e-05	5.1844e-05	2.5258e-05	5.919e-05	0	5.3687e-05	0	4.6127e-05	0	0	3.9017e-05	0	8.1653e-05	9	2
Methionine aminopeptidase 2 OS=Homo sapiens OX=9606 GN=METAP2 PE=1 SV=1	MAP2_HUMAN	P50579	METAP2	53 kDa	0.00010762	4.856e-05	0	0	5.3907e-05	5.7429e-05	0.00011192	6.5567e-05	0.00011455	5.9471e-05	0.00016651	0	6.1149e-05	0	0	0	0.0001809	9	2
Microtubule-associated protein 6 OS=Homo sapiens OX=9606 GN=MAP6 PE=1 SV=2	MAP6_HUMAN	Q96JE9	MAP6	87 kDa	0	0	0	0	0	0	0	0	0	0	0	6.0084e-05	0	4.0504e-05	0	0	0	1	1
Mitochondrial amidoxime reducing component 2 OS=Homo sapiens OX=9606 GN=MARC2 PE=1 SV=1	MARC2_HUMAN	Q969Z3	2002-03-01	38 kDa	0.00030712	0.00013858	0.00023987	0.00010218	0.00023075	0	0.00015969	0	0.00024518	8.4857e-05	0.0001584	0.00014582	0.00043626	0.00029489	0	0.00022161	0	10	3
Myristoylated alanine-rich C-kinase substrate OS=Homo sapiens OX=9606 GN=MARCKS PE=1 SV=4	MARCS_HUMAN	P29966	MARCKS	32 kDa	0.001317	0.0011186	0.0013715	0.002062	0.0014746	0.0018191	0.001853	0.00094401	0.0023915	0.0021406	0.0025572	0.0017656	0.0014967	0.0017854	0.0012445	0.00067085	0.0020836	12	5
Microtubule-associated protein RP/EB family member 1 OS=Homo sapiens OX=9606 GN=MAPRE1 PE=1 SV=3	MARE1_HUMAN	Q15691	MAPRE1	30 kDa	0.00019195	8.6611e-05	0	0	0.00028844	0	0.00029942	0.00035083	0.00030647	0.0007425	0.00059398	0.00036454	0	0	0.00030835	0.00013851	0.00032265	9	3
Microtubule-associated protein RP/EB family member 2 OS=Homo sapiens OX=9606 GN=MAPRE2 PE=1 SV=1	MARE2_HUMAN	Q15555	MAPRE2	37 kDa	0.00031463	0.00021295	0.00024573	0.00041871	0.0003152	8.3949e-05	0.0002454	0.00028753	8.3726e-05	0	0.00024341	0.00052284	0.00026816	0	0.00025272	0	0.00052887	11	3
Microtubule-associated protein RP/EB family member 3 OS=Homo sapiens OX=9606 GN=MAPRE3 PE=1 SV=1	MARE3_HUMAN	Q9UPY8	MAPRE3	32 kDa	0	0	0	0	0	0	0	0	0	0	0	0.00034767	0.00010402	0.00011719	0	0.0001321	0.00020515	1	4
Mannan-binding lectin serine protease 1 OS=Homo sapiens OX=9606 GN=MASP1 PE=1 SV=3	MASP1_HUMAN	P48740	MASP1	79 kDa	0	0	0	4.897e-05	0	0	0	0.00017935	0	0	0	0	0	4.711e-05	5.9112e-05	0.00010621	0	2	3
Matrin-3 OS=Homo sapiens OX=9606 GN=MATR3 PE=1 SV=2	MATR3_HUMAN	P43243	MATR3	95 kDa	0.00027331	0	0	0	0	0.00012964	9.474e-05	0.00018501	0	0.00010069	0.00025059	0.00020185	0	0	0.00014635	0	0.00020418	7	2
Myb-binding protein 1A OS=Homo sapiens OX=9606 GN=MYBBP1A PE=1 SV=2	MBB1A_HUMAN	Q9BQG0	MYBBP1A	149 kDa	0	0	0	0	0	0	0	7.0801e-05	0	0	0	0	0	0	0	2.7952e-05	0	1	1
Mannose-binding protein C OS=Homo sapiens OX=9606 GN=MBL2 PE=1 SV=2	MBL2_HUMAN	P11226	MBL2	26 kDa	0	0	0	0	0	0.00011069	0	0.00012638	0	0	0	0	0	0	0	0	0	2	0
Metallo-beta-lactamase domain-containing protein 2 OS=Homo sapiens OX=9606 GN=MBLAC2 PE=1 SV=3	MBLC2_HUMAN	Q68D91	MBLAC2	31 kDa	9.2191e-05	0.00033278	9.6003e-05	0.00036806	0.00018471	0	0	0	0	0	0	0.00026262	0.00052382	0.00035408	0.00059239	0	0	6	3
Lysophospholipid acyltransferase 5 OS=Homo sapiens OX=9606 GN=LPCAT3 PE=1 SV=1	MBOA5_HUMAN	Q6P1A2	LPCAT3	56 kDa	0.00015845	9.5325e-05	0.00011	7.0287e-05	0.00010582	0	0.00016477	0	0	0.00011674	0.00010896	0.0001003	0.00012004	6.7618e-05	0.00016969	0.00015245	0	9	4
Lysophospholipid acyltransferase 7 OS=Homo sapiens OX=9606 GN=MBOAT7 PE=1 SV=2	MBOA7_HUMAN	Q96N66	MBOAT7	53 kDa	0.00059943	0.00039342	0.00062423	0.00043513	0.00049133	0.00052343	0.0005667	0.0004648	0.00052204	0.00042159	0.00028105	0.00015524	0.00018578	6.9767e-05	0.00017508	7.8645e-05	0.00048854	12	5
Myelin basic protein OS=Homo sapiens OX=9606 GN=MBP PE=1 SV=3	MBP_HUMAN	P02686	MBP	33 kDa	0	0.0017562	0.0023789	0.00090079	0.0011867	0.0003612	0.0014958	0.00051548	0.00063042	0.00018702	0.00017455	0.0024103	0.0011538	0.0017332	0.0010873	0.0012211	0.0016119	11	5
Membralin OS=Homo sapiens OX=9606 GN=TMEM259 PE=1 SV=1	MBRL_HUMAN	Q4ZIN3	TMEM259	68 kDa	0.00012446	0	0	0	0	0	0	0	8.8317e-05	0	0	0	0	0	6.6643e-05	0	0	2	1
Eukaryotic translation elongation factor 1 epsilon-1 OS=Homo sapiens OX=9606 GN=EEF1E1 PE=1 SV=1	MCA3_HUMAN	O43324	EEF1E1	20 kDa	0	0.0001334	0	0	0	0	0	0	0	0	0.00076239	0	0	0	0	0	0	2	0
Mitochondrial carnitine/acylcarnitine carrier protein OS=Homo sapiens OX=9606 GN=SLC25A20 PE=1 SV=1	MCAT_HUMAN	O43772	SLC25A20	33 kDa	8.5452e-05	0.00077115	0.00053392	0.00034116	0.00042803	9.12e-05	8.8865e-05	0	0.00045479	9.4442e-05	0.00017629	0.00024343	0.00038843	0.0001094	0	0.00012332	0	11	3
Methylcrotonoyl-CoA carboxylase subunit alpha, mitochondrial OS=Homo sapiens OX=9606 GN=MCCC1 PE=1 SV=3	MCCA_HUMAN	Q96RQ3	MCCC1	80 kDa	0.00049669	0.00012806	0.00036945	0.00037771	0.00014217	0	0.00014758	0.00012969	0.00030211	0	0.00025616	0.00020213	8.0633e-05	4.542e-05	0	0.0003072	0.00039757	10	4
Methylcrotonoyl-CoA carboxylase beta chain, mitochondrial OS=Homo sapiens OX=9606 GN=MCCC2 PE=1 SV=1	MCCB_HUMAN	Q9HCC0	MCCC2	61 kDa	0.00050255	0.00016491	0.00023788	0.00042559	0.00018307	0	0.00038008	0	0.00048629	0	0.00028275	0.00013015	0.00010383	0.00011698	7.3391e-05	0.00013187	0.00051197	9	5
DNA replication licensing factor MCM4 OS=Homo sapiens OX=9606 GN=MCM4 PE=1 SV=5	MCM4_HUMAN	P33991	MCM4	97 kDa	0	0	0	0	0	0.00015905	0	0	0	0.00023058	0	0	0	0	0	0	0	2	0
DNA replication licensing factor MCM5 OS=Homo sapiens OX=9606 GN=MCM5 PE=1 SV=5	MCM5_HUMAN	P33992	MCM5	82 kDa	0	0	0	0	0	0.0001496	0	0	0	7.7458e-05	0	0	0	0	0	0	0	2	0
DNA replication licensing factor MCM6 OS=Homo sapiens OX=9606 GN=MCM6 PE=1 SV=1	MCM6_HUMAN	Q14566	MCM6	93 kDa	0	0	0	0	0	0.00023405	0	0	0	0.00020775	3.2316e-05	0	0	0	0	0	0	3	0
DNA replication licensing factor MCM7 OS=Homo sapiens OX=9606 GN=MCM7 PE=1 SV=4	MCM7_HUMAN	P33993	MCM7	81 kDa	3.5774e-05	0	0	0	0	0.00022908	0	0.00021795	7.6157e-05	0.00055352	0	0	0	0	0	0	0	5	0
Calcium uniporter protein, mitochondrial OS=Homo sapiens OX=9606 GN=MCU PE=1 SV=1	MCU_HUMAN	Q8NE86	MCU	40 kDa	0.00014656	0.00019839	0.00038155	9.7521e-05	0.00022023	0	0.00015241	0	0.000234	0	0	0.00013917	0.0006662	0.00065672	0.00035315	0.00063454	0	8	4
Mitochondrial calcium uniporter regulator 1 OS=Homo sapiens OX=9606 GN=MCUR1 PE=1 SV=1	MCUR1_HUMAN	Q96AQ8	MCUR1	40 kDa	0	0	7.461e-05	0.00038139	0	0	0	0	7.6263e-05	0	0	6.8034e-05	0.00032568	9.1727e-05	0	0.0002068	0	4	3
Malate dehydrogenase, cytoplasmic OS=Homo sapiens OX=9606 GN=MDH1 PE=1 SV=4	MDHC_HUMAN	P40925	MDH1	36 kDa	0.00038505	0.0021544	0.0012029	0.00071739	0.0011572	0.00065751	0.00096101	0.0012199	0.00040986	0.00051067	0.00047661	0.00234	0.00078762	0.00049296	0.00012371	0.00044456	0.0013808	12	5
Malate dehydrogenase, mitochondrial OS=Homo sapiens OX=9606 GN=MDH2 PE=1 SV=3	MDHM_HUMAN	P40926	MDH2	36 kDa	0.0017503	0.0025409	0.0029321	0.0015191	0.0028969	0.00040608	0.0018993	0.00083453	0.002592	0.0010092	0.0010989	0.0017343	0.0015566	0.0021434	0.00073347	0.0013179	0.00059694	12	5
Methyl-CpG-binding protein 2 OS=Homo sapiens OX=9606 GN=MECP2 PE=1 SV=1	MECP2_HUMAN	P51608	MECP2	52 kDa	0	0	0	0	0	0	0	6.4488e-05	0	0	0	0	0	0	0	0	0	1	0
Methylosome protein 50 OS=Homo sapiens OX=9606 GN=WDR77 PE=1 SV=1	MEP50_HUMAN	Q9BQA1	WDR77	37 kDa	0.00052646	0	0	0.00050044	0.00015069	0.0004816	0.00078211	0.00073313	8.0054e-05	0.00058184	0.00046546	7.1415e-05	8.5466e-05	0	0.00036245	0.00032562	0.00058996	10	4
LRP chaperone MESD OS=Homo sapiens OX=9606 GN=MESD PE=1 SV=2	MESD_HUMAN	Q14696	MESD	26 kDa	0.00021984	0.00019839	0.00022893	0.00014628	0.00022023	0	0.00022862	0.00026787	0.000117	0.00024297	0.00034014	0.00020875	0	0.00014073	0	0.00015863	0.00024636	11	3
U6 small nuclear RNA (adenine-(43)-N(6))-methyltransferase OS=Homo sapiens OX=9606 GN=METTL16 PE=1 SV=2	MET16_HUMAN	Q86W50	METTL16	64 kDa	0	0	0	0	0	0	0	0	0	0	0	0	0	0	7.3521e-05	0	0	0	1
Methyltransferase-like protein 7A OS=Homo sapiens OX=9606 GN=METTL7A PE=1 SV=1	MET7A_HUMAN	Q9H8H3	METTL7A	28 kDa	0.001265	0.0010464	0.0012075	0.00084172	0.00084483	0.00078753	0.0010962	0.0020552	0.0015709	0.0012816	0.0015223	0.0012012	0.00071875	0.00067479	0.0011854	0.00076066	0.0014176	12	5
Methyltransferase-like protein 7B OS=Homo sapiens OX=9606 GN=METTL7B PE=1 SV=2	MET7B_HUMAN	Q6UX53	METTL7B	28 kDa	0	9.513e-05	0.00010977	0	0.00021121	0	0.00065774	0.00077068	0.00033662	0.00034951	0.00097861	0	0	0	0	0	0	8	0
S-adenosylmethionine synthase isoform type-2 OS=Homo sapiens OX=9606 GN=MAT2A PE=1 SV=1	METK2_HUMAN	P31153	MAT2A	44 kDa	0	0.00041135	6.781e-05	8.6658e-05	0.0001957	0.00013899	6.7717e-05	0.00031738	0	0.00043181	6.7168e-05	0.00024733	0	0	0	0.00018795	0.00021891	10	2
Mitochondrial fission factor OS=Homo sapiens OX=9606 GN=MFF PE=1 SV=1	MFF_HUMAN	Q9GZY8	MFF	38 kDa	0	6.7871e-05	0.00023496	0.00010009	0.00015069	0	0.00023463	0	0.00016011	0	7.7577e-05	0.00014283	0.0002564	0.00048143	0	0	0	8	2
Lactadherin OS=Homo sapiens OX=9606 GN=MFGE8 PE=1 SV=2	MFGM_HUMAN	Q08431	MFGE8	43 kDa	0	5.9979e-05	0	0	0	0	0	0	0	0	0	0	0	0	0	0	0	1	0
Mitofusin-2 OS=Homo sapiens OX=9606 GN=MFN2 PE=1 SV=3	MFN2_HUMAN	O95140	MFN2	86 kDa	0	0	0.0002123	0.00013565	0	0	0	0	0	0	0	0	0	4.35e-05	0.00021833	0	3.8076e-05	2	3
Major facilitator superfamily domain-containing protein 10 OS=Homo sapiens OX=9606 GN=MFSD10 PE=1 SV=1	MFS10_HUMAN	Q14728	MFSD10	48 kDa	0	0	0	0	0	6.0332e-05	0	0	6.0172e-05	0	0.00011662	0	6.424e-05	0.00014475	9.0811e-05	0.00016317	0	3	4
Alpha-1,3-mannosyl-glycoprotein 2-beta-N-acetylglucosaminyltransferase OS=Homo sapiens OX=9606 GN=MGAT1 PE=1 SV=2	MGAT1_HUMAN	P26572	MGAT1	51 kDa	5.78e-05	0	0	0	0	6.1688e-05	0	0	0	0	0	0	0	0	0	0	0	2	0
Microsomal glutathione S-transferase 1 OS=Homo sapiens OX=9606 GN=MGST1 PE=1 SV=1	MGST1_HUMAN	P10620	MGST1	18 kDa	0.002821	0.0019468	0.0025921	0.0015459	0.0019949	0.0021253	0.0029337	0.0016176	0.001943	0.0031178	0	0.0018909	0.0011315	0.0019121	0.0010663	0.0016764	0.0026034	11	5
Microsomal glutathione S-transferase 2 OS=Homo sapiens OX=9606 GN=MGST2 PE=1 SV=1	MGST2_HUMAN	Q99735	MGST2	17 kDa	0.00017497	0.00031581	0	0	0.00035058	0.00056023	0.0009098	0	0.00018625	0.00058015	0.00018048	0.00016615	0.00039768	0	0	0.00050504	0.00019608	9	3
Microsomal glutathione S-transferase 3 OS=Homo sapiens OX=9606 GN=MGST3 PE=1 SV=1	MGST3_HUMAN	O14880	MGST3	17 kDa	0	0.0016798	0.00052865	0	0.00050857	0	0	0	0.00018012	0	0	0.00016068	0.00096149	0.00021664	0	0	0	5	2
MICOS complex subunit MIC13 OS=Homo sapiens OX=9606 GN=MIC13 PE=1 SV=1	MIC13_HUMAN	Q5XKP0	MIC13	13 kDa	0	0	0.00068097	0	0.0006551	0	0.00022668	0	0.0011601	0	0	0.0010349	0.0019817	0.0011163	0	0.00031458	0	5	3
MICOS complex subunit MIC19 OS=Homo sapiens OX=9606 GN=CHCHD3 PE=1 SV=1	MIC19_HUMAN	Q9NX63	CHCHD3	26 kDa	0.0019263	0.0028631	0.0033039	0.0025635	0.0029513	0.00060465	0.001414	0	0.0020504	0.00050092	0.00093502	0.0019367	0.0032191	0.0031914	0.0029123	0.0014717	0.00012698	11	5
MICOS complex subunit MIC25 OS=Homo sapiens OX=9606 GN=CHCHD6 PE=1 SV=1	MIC25_HUMAN	Q9BRQ6	CHCHD6	26 kDa	0	0.00029632	0.00011398	0.00029132	0.00032895	0	0.00022764	0	0	0	0	0.00072753	0.00049752	0.0016815	0.00052748	0.00094776	0	6	4
MICOS complex subunit MIC26 OS=Homo sapiens OX=9606 GN=APOO PE=1 SV=1	MIC26_HUMAN	Q9BUR5	APOO	22 kDa	0.00051962	0.00058616	0.00040583	0.0012101	0.00039042	0	0.00040528	0	0.00069137	0.00028714	0.00026799	0.00024671	0.0013286	0.0019957	0.0010434	0.0016873	0.00043672	10	5
MICOS complex subunit MIC27 OS=Homo sapiens OX=9606 GN=APOOL PE=1 SV=1	MIC27_HUMAN	Q6UXV4	APOOL	29 kDa	0.0003839	0.00051967	0.0013992	0.00038317	0.0013461	0.00010243	0.00059884	0	0.00081726	0	0	0.0002734	0.001745	0.0015973	0.00015418	0.00055404	0	9	4
MICOS complex subunit MIC60 OS=Homo sapiens OX=9606 GN=IMMT PE=1 SV=1	MIC60_HUMAN	Q16891	IMMT	84 kDa	0.0017984	0.0023273	0.0024029	0.0018063	0.0022776	0.00043458	0.001835	0.00020674	0.0025283	0.00045003	0.00084004	0.0015789	0.002545	0.0030845	0.0014173	0.0018609	0.00057039	12	5
Calcium uptake protein 2, mitochondrial OS=Homo sapiens OX=9606 GN=MICU2 PE=1 SV=2	MICU2_HUMAN	Q8IYU8	MICU2	50 kDa	0	0	0	0	5.9372e-05	0	0	0	0.00012617	0	0	0	0	0	0	0	0	2	0
Calcium uptake protein 3, mitochondrial OS=Homo sapiens OX=9606 GN=MICU3 PE=2 SV=1	MICU3_HUMAN	Q86XE3	MICU3	61 kDa	0	0	0	0	0	0	0	0	0	0	0	0	5.515e-05	0.00024853	0	0	0	0	2
Migration and invasion enhancer 1 OS=Homo sapiens OX=9606 GN=MIEN1 PE=1 SV=1	MIEN1_HUMAN	Q9BRT3	MIEN1	12 kDa	0	0	0	0	0	0	0	0	0	0.00024719	0	0	0	0	0	0	0.00050128	1	1
Macrophage migration inhibitory factor OS=Homo sapiens OX=9606 GN=MIF PE=1 SV=4	MIF_HUMAN	P14174	MIF	12 kDa	0	0.0010092	0.00046582	0	0.00044813	0.00095482	0	0.00054506	0	0.00049439	0.00069212	0.00042477	0.00025417	0.00057269	0.00071859	0.00064557	0.00050128	8	5
Mimecan OS=Homo sapiens OX=9606 GN=OGN PE=1 SV=1	MIME_HUMAN	P20774	OGN	34 kDa	0	0	0.00017976	0	0	0	8.9759e-05	0	0	0	0	0	0	0	0.00013865	0	9.6724e-05	2	2
Mitochondrial Rho GTPase 1 OS=Homo sapiens OX=9606 GN=RHOT1 PE=1 SV=2	MIRO1_HUMAN	Q8IXI2	RHOT1	71 kDa	0.00016648	7.5119e-05	0.00013002	0	0	8.8839e-05	4.3282e-05	0.00010143	8.8603e-05	0	4.2931e-05	0.00011856	0.00018919	0.00015985	6.6859e-05	0.00012013	0.00018656	9	5
Mitochondrial Rho GTPase 2 OS=Homo sapiens OX=9606 GN=RHOT2 PE=1 SV=2	MIRO2_HUMAN	Q8IXI1	RHOT2	68 kDa	0	0	8.6683e-05	0.00022155	8.339e-05	4.4419e-05	8.6564e-05	5.0714e-05	0.00017721	0	8.5862e-05	7.9042e-05	0.00014189	0	6.6859e-05	0	0	9	2
Mitogen-activated protein kinase 1 OS=Homo sapiens OX=9606 GN=MAPK1 PE=1 SV=3	MK01_HUMAN	P28482	MAPK1	41 kDa	0.00042869	0.00064477	0.00044642	0.00047542	0.00042946	0.00015251	7.4301e-05	0.00034823	0.00022815	0.00023689	0.00081068	0.00094982	0.00048716	0.00018294	0.001033	0.00072179	0.0015213	12	5
Mitogen-activated protein kinase 3 OS=Homo sapiens OX=9606 GN=MAPK3 PE=1 SV=4	MK03_HUMAN	P27361	MAPK3	43 kDa	0	0.00018373	0.00014135	9.0316e-05	0.00013598	0	0.0002823	0	0.00014448	0	0	0.00057999	0.00015424	0	0.00010902	0.00019589	0.00060842	7	4
Myosin regulatory light chain 12A OS=Homo sapiens OX=9606 GN=MYL12A PE=1 SV=2	ML12A_HUMAN (+1)	P19105	MYL12A	20 kDa	0.00060167	0.00054296	0.00062655	0.0012011	0.00075343	0.00064213	0.00015642	0.00054984	0.00080054	0.00049872	0.00062061	0.00042849	0.0005128	0.00096286	0.0014498	0.00043416	0.00033712	12	5
Membrane protein MLC1 OS=Homo sapiens OX=9606 GN=MLC1 PE=1 SV=5	MLC1_HUMAN	Q15049	MLC1	41 kDa	0.00020468	0	0.00056838	0	6.8349e-05	0	0	0	7.2622e-05	0	0.00035187	6.4785e-05	0.00062025	0.00078612	0.0001096	0.00019693	7.6455e-05	6	5
Malectin OS=Homo sapiens OX=9606 GN=MLEC PE=1 SV=1	MLEC_HUMAN	Q14165	MLEC	32 kDa	0.0013213	0.00039746	0.0012842	0.00070335	0.00052947	0.00065808	0.00064122	0.0010733	0.0011251	0.00087618	0.00081774	0.00041822	0.0007007	0.00056387	0.00084902	0.001017	0.0008884	12	5
Microtubule-associated proteins 1A/1B light chain 3A OS=Homo sapiens OX=9606 GN=MAP1LC3A PE=1 SV=2	MLP3A_HUMAN	Q9H492	MAP1LC3A	14 kDa	0	0.00038367	0.00022136	0	0.00063886	0	0	0	0	0	0	0	0	0	0	0.00030678	0	3	1
Membrane magnesium transporter 1 OS=Homo sapiens OX=9606 GN=MMGT1 PE=1 SV=1	MMGT1_HUMAN	Q8N4V1	MMGT1	15 kDa	0.0011781	0	0.00040893	0	0	0	0.00020419	0	0.00062699	0.000434	0	0	0	0	0	0.00028336	0.00022003	5	2
Matrix metalloproteinase-14 OS=Homo sapiens OX=9606 GN=MMP14 PE=1 SV=3	MMP14_HUMAN	P50281	MMP14	66 kDa	8.8389e-05	0	0	0	0	0.000283	0	0	0	0	0	0	0	0	0	0	0	2	0
Matrix metalloproteinase-9 OS=Homo sapiens OX=9606 GN=MMP9 PE=1 SV=3	MMP9_HUMAN	P14780	MMP9	78 kDa	7.2762e-05	0.00013133	7.5771e-05	9.6831e-05	0.00021868	0.00027179	0	0.00022165	0	8.0416e-05	0.00030021	0.00010364	8.2686e-05	9.3154e-05	0	0.00010501	0	10	3
MMS19 nucleotide excision repair protein homolog OS=Homo sapiens OX=9606 GN=MMS19 PE=1 SV=2	MMS19_HUMAN	Q96T76	MMS19	113 kDa	4.9944e-05	0	2.6005e-05	0	5.0034e-05	0	0	3.0428e-05	0	0	0	0	0	0	0	0	2.7984e-05	4	1
Methylmalonate-semialdehyde dehydrogenase [acylating], mitochondrial OS=Homo sapiens OX=9606 GN=ALDH6A1 PE=1 SV=2	MMSA_HUMAN	Q02252	ALDH6A1	58 kDa	0.00052885	0.00091112	0.0010013	0.00089574	0.0014931	5.1311e-05	0.00074995	5.8582e-05	0.00086997	0	0.00039673	0.00068479	0.00098342	0.0011695	0.00084955	0.0011795	0.001293	11	5
Myeloid cell nuclear differentiation antigen OS=Homo sapiens OX=9606 GN=MNDA PE=1 SV=1	MNDA_HUMAN	P41218	MNDA	46 kDa	0	0	0	0	0	0.00040469	0	0.00015401	0	6.9846e-05	0.00026075	0	0	0	0	0	0	4	0
MOB kinase activator 1A OS=Homo sapiens OX=9606 GN=MOB1A PE=1 SV=4	MOB1A_HUMAN (+1)	Q9H8S9	MOB1A	25 kDa	0.00035724	0.00032239	0.00024801	0	0.00035788	0.00012709	0.00049534	0.00043529	0.0002535	0	0.00024566	0.00022615	0.00027064	0.00015245	0.00038258	0.00034371	0.00053377	10	5
Moesin OS=Homo sapiens OX=9606 GN=MSN PE=1 SV=3	MOES_HUMAN	P26038	MSN	68 kDa	0.00035662	0.00060343	0.00027853	0.00094918	0.00053589	0.0010467	0.00088079	0.0003259	0.00061684	0.0010346	0.0007357	0.00021165	0.00020263	0.00022828	0.00028644	0.00012867	9.9909e-05	12	5
Myelin-oligodendrocyte glycoprotein OS=Homo sapiens OX=9606 GN=MOG PE=1 SV=2	MOG_HUMAN	Q16653	MOG	28 kDa	0	0.0007518	0.0010844	0.00013858	0.00073025	0.00055569	0.0014078	0.00038066	0.00055422	0.00023018	0	0.0010877	0.0009467	0.0010666	0	0.00075143	0.00023339	10	4
Mannosyl-oligosaccharide glucosidase OS=Homo sapiens OX=9606 GN=MOGS PE=1 SV=5	MOGS_HUMAN	Q13724	MOGS	92 kDa	0.0006146	0.00013866	0.00022401	0.00028627	0.0002155	0.00022958	0.0004474	0.00044934	0.00058878	0.00016982	0.00028528	0.00020426	0.0004889	0.00023606	0.00059239	0.0002661	0.00013775	12	5
Protein MON2 homolog OS=Homo sapiens OX=9606 GN=MON2 PE=1 SV=3	MON2_HUMAN	Q7Z3U7	MON2	190 kDa	0	0	0	0	0	3.1976e-05	0	1.8253e-05	0	0	0	0	0	0	0	0	1.6787e-05	2	1
Monocarboxylate transporter 1 OS=Homo sapiens OX=9606 GN=SLC16A1 PE=1 SV=3	MOT1_HUMAN	P53985	SLC16A1	54 kDa	0.0003601	0.00027854	0.00010714	6.846e-05	0.00020614	0.00043922	0.00069545	0.00037609	0.00043805	0.00039798	0.00095512	0.00029309	0.00017538	0	0.00041319	0	0	12	2
Monocarboxylate transporter 4 OS=Homo sapiens OX=9606 GN=SLC16A3 PE=1 SV=1	MOT4_HUMAN	O15427	SLC16A3	49 kDa	5.5314e-05	4.9918e-05	0	7.3613e-05	0.00011083	0.00064938	0.00023009	6.74e-05	5.8878e-05	0.00024453	0.00011411	0.00010505	0	0	0	0	0	11	0
Monocarboxylate transporter 8 OS=Homo sapiens OX=9606 GN=SLC16A2 PE=1 SV=2	MOT8_HUMAN	P36021	SLC16A2	60 kDa	9.544e-05	0	9.9387e-05	0	0	0.00010186	0	0	0	0	9.8446e-05	9.0627e-05	5.4229e-05	0	0	0	0	5	1
DBH-like monooxygenase protein 1 OS=Homo sapiens OX=9606 GN=MOXD1 PE=1 SV=1	MOXD1_HUMAN	Q6UVY6	MOXD1	70 kDa	4.196e-05	7.5732e-05	8.739e-05	0	8.407e-05	0	4.3635e-05	0	4.4663e-05	0	4.3281e-05	0	0	0	0	0	0	7	0
Dual specificity mitogen-activated protein kinase kinase 1 OS=Homo sapiens OX=9606 GN=MAP2K1 PE=1 SV=2	MP2K1_HUMAN	Q02750	MAP2K1	43 kDa	0	0	6.8155e-05	0.00052259	0	0.0001397	0.00020419	0.00023925	0	0	0	0.00062148	0	0	0	0	0.0005134	6	1
Dual specificity mitogen-activated protein kinase kinase 2 OS=Homo sapiens OX=9606 GN=MAP2K2 PE=1 SV=1	MP2K2_HUMAN	P36507	MAP2K2	44 kDa	0.00038582	0	0	0.0003423	0	0.00020588	0.00020061	0.00015671	6.8446e-05	7.1068e-05	0.00013266	0.00012212	0	0	0.00020659	0	0.00021618	9	2
Mitochondrial pyruvate carrier 2 OS=Homo sapiens OX=9606 GN=MPC2 PE=1 SV=1	MPC2_HUMAN	O95563	MPC2	14 kDa	0.00060759	0.00073108	0.0014763	0	0.00040579	0.00021615	0.0012637	0.00024678	0.0010779	0.00022384	0	0.00057695	0.00069046	0.0010372	0	0.00029229	0	10	3
Phosphate carrier protein, mitochondrial OS=Homo sapiens OX=9606 GN=SLC25A3 PE=1 SV=2	MPCP_HUMAN	Q00325	SLC25A3	40 kDa	0.0010658	0.0013465	0.0024417	0.0016075	0.0019931	0.0010616	0.0014778	0.00086578	0.0024202	0.00086381	0.0016124	0.0019566	0.0030683	0.0030019	0.0026252	0.0027687	0.001274	12	5
Mannose-6-phosphate isomerase OS=Homo sapiens OX=9606 GN=MPI PE=1 SV=2	MPI_HUMAN	P34949	MPI	47 kDa	0	0.00038412	0	0	0	0	0	0	0	0	0	0.00011548	0	0	0	0	0	2	0
MAGUK p55 subfamily member 2 OS=Homo sapiens OX=9606 GN=MPP2 PE=1 SV=3	MPP2_HUMAN	Q14168	MPP2	65 kDa	0	0.00016119	0	0	0	0	0	0	0	0	0	0	5.0745e-05	0	0	0	0	1	1
MAGUK p55 subfamily member 6 OS=Homo sapiens OX=9606 GN=MPP6 PE=1 SV=2	MPP6_HUMAN	Q9NZW5	MPP6	61 kDa	0	8.5969e-05	0	0.00044372	0.00014315	5.0836e-05	9.9068e-05	0	0.0002028	5.2643e-05	0	9.0459e-05	0	0	0	0	5.3377e-05	8	1
Mitochondrial-processing peptidase subunit alpha OS=Homo sapiens OX=9606 GN=PMPCA PE=1 SV=2	MPPA_HUMAN	Q10713	PMPCA	58 kDa	0	0.00013264	0	0	0	0	0	0	5.2149e-05	0	0	4.6522e-05	0	0	0	0	0	3	0
Mitochondrial-processing peptidase subunit beta OS=Homo sapiens OX=9606 GN=PMPCB PE=1 SV=2	MPPB_HUMAN	O75439	PMPCB	54 kDa	0	0	0	0	0.00015808	0	0	0	0.00011198	0	0.00016277	4.9947e-05	0	0	0	0	0	4	0
Cation-dependent mannose-6-phosphate receptor OS=Homo sapiens OX=9606 GN=M6PR PE=1 SV=1	MPRD_HUMAN	P20645	M6PR	31 kDa	0.0012071	0.00067038	0.0010637	0.00074144	0.00046512	0.0011892	0.0010622	0.00079201	0.00029652	0.00092363	0.00076624	0.0010581	0.0012663	0.00095104	0	0.00093806	0.00083245	12	4
Cation-independent mannose-6-phosphate receptor OS=Homo sapiens OX=9606 GN=IGF2R PE=1 SV=3	MPRI_HUMAN	P11717	IGF2R	274 kDa	0.00026847	1.8636e-05	4.3011e-05	5.4966e-05	4.1377e-05	0.00019836	3.2214e-05	7.549e-05	3.2973e-05	6.8472e-05	3.1952e-05	2.9415e-05	0.00010561	1.322e-05	3.3175e-05	1.4902e-05	1.1571e-05	12	5
Mannose-P-dolichol utilization defect 1 protein OS=Homo sapiens OX=9606 GN=MPDU1 PE=1 SV=2	MPU1_HUMAN	O75352	MPDU1	27 kDa	0.00020827	0.0003759	0	0.00013858	0.00020864	0.00022228	0.00021658	0	0.00022169	0.00023018	0	0	0.00011834	0	0	0	0	8	1
Macrophage mannose receptor 1 OS=Homo sapiens OX=9606 GN=MRC1 PE=1 SV=1	MRC1_HUMAN	P22897	MRC1	166 kDa	0	1.5942e-05	0	0	1.7697e-05	0.00030166	0	0	0	0	0	0.00011742	0	0	0	0	0	4	0
C-type mannose receptor 2 OS=Homo sapiens OX=9606 GN=MRC2 PE=1 SV=2	MRC2_HUMAN	Q9UBG0	MRC2	167 kDa	0.00012174	3.1388e-05	1.811e-05	6.9432e-05	0	0.00012992	0.00016277	0.00014834	0.0001666	9.6103e-05	0.00017939	0	0	0	0	0	0	10	0
Serine/threonine-protein kinase MRCK beta OS=Homo sapiens OX=9606 GN=CDC42BPB PE=1 SV=2	MRCKB_HUMAN	Q9Y5S2	CDC42BPB	194 kDa	0	0	0	4.0012e-05	0	3.2088e-05	0	0	0	0	1.5506e-05	2.8549e-05	1.7083e-05	0	0	0	1.6846e-05	4	2
Double-strand break repair protein MRE11 OS=Homo sapiens OX=9606 GN=MRE11 PE=1 SV=3	MRE11_HUMAN	P49959	MRE11	81 kDa	0	0	0	0	0	0.00015509	0	0	0	0.00020076	3.7473e-05	0	0	0	0	0	0	3	0
MARCKS-related protein OS=Homo sapiens OX=9606 GN=MARCKSL1 PE=1 SV=2	MRP_HUMAN	P49006	MARCKSL1	20 kDa	0	0.00023807	0	0.00017554	0.00013214	0.00028155	0.00027434	0.00016072	0.0001404	0.00029156	0	0.0002505	0	0	0	0	0	9	0
Multidrug resistance-associated protein 4 OS=Homo sapiens OX=9606 GN=ABCC4 PE=1 SV=3	MRP4_HUMAN	O15439	ABCC4	150 kDa	7.7649e-05	1.7518e-05	0	0	0	0	2.0187e-05	0	2.0663e-05	0	0	1.8433e-05	0	0	0	0	0	5	0
Magnesium transporter MRS2 homolog, mitochondrial OS=Homo sapiens OX=9606 GN=MRS2 PE=1 SV=1	MRS2_HUMAN	Q9HD23	MRS2	50 kDa	0	0	0	0	0	0	0	0	0	0	0	0	6.5981e-05	0	0	0	0	0	1
DNA mismatch repair protein Msh6 OS=Homo sapiens OX=9606 GN=MSH6 PE=1 SV=2	MSH6_HUMAN	P52701	MSH6	153 kDa	0	0	0	0	0	0	0	0	0	4.1805e-05	0	0	0	0	0	0	0	1	0
RNA-binding protein Musashi homolog 2 OS=Homo sapiens OX=9606 GN=MSI2 PE=1 SV=1	MSI2H_HUMAN	Q96DH6	MSI2	35 kDa	7.8418e-05	0.0002123	0	0	0	0	8.155e-05	0	0	0	0	0	0	0	0	0	0.00035151	3	1
Motile sperm domain-containing protein 2 OS=Homo sapiens OX=9606 GN=MOSPD2 PE=1 SV=1	MSPD2_HUMAN	Q8NHP6	MOSPD2	60 kDa	4.9655e-05	0	0.00010342	0.00019824	4.9744e-05	0	0	0	0	0	0	0	0	0	0	0	0	4	0
Macrophage scavenger receptor types I and II OS=Homo sapiens OX=9606 GN=MSR1 PE=1 SV=1	MSRE_HUMAN	P21757	MSR1	50 kDa	0	0	0	0	0.00011427	0	0	0	0	0	0	0	0	0	0	0	0	1	0
Metastasis-associated protein MTA2 OS=Homo sapiens OX=9606 GN=MTA2 PE=1 SV=1	MTA2_HUMAN	O94776	MTA2	75 kDa	3.8505e-05	0	0	0.00020497	0	8.2189e-05	0	0	0	4.2556e-05	0	0	0	0	0	0	0	4	0
Microtubule-associated protein 2 OS=Homo sapiens OX=9606 GN=MAP2 PE=1 SV=4	MTAP2_HUMAN	P11137	MAP2	200 kDa	0	0	0	5.6207e-05	0	0	0	0	0	0	0	8.021e-05	0	0	0	0	4.733e-05	2	1
Mitochondrial carrier homolog 1 OS=Homo sapiens OX=9606 GN=MTCH1 PE=1 SV=1	MTCH1_HUMAN	Q9NZJ7	MTCH1	42 kDa	0.00046285	0.0005967	0.00075741	0.00043997	0.00059616	7.0569e-05	0.00075638	8.0568e-05	0.00028153	7.3078e-05	0.00047743	0.00043951	0.00067626	0.0011851	0.00053109	0.00047713	0.00059278	12	5
Mitochondrial carrier homolog 2 OS=Homo sapiens OX=9606 GN=MTCH2 PE=1 SV=1	MTCH2_HUMAN	Q9Y6C9	MTCH2	33 kDa	0.0016978	0.0022216	0.0030056	0.0014686	0.0025512	0.0012684	0.0016773	0.0018618	0.00253	0.0012196	0.0017512	0.0020152	0.0022187	0.0020649	0.0020455	0.0017151	0.001522	12	5
Mitochondrial fission process protein 1 OS=Homo sapiens OX=9606 GN=MTFP1 PE=1 SV=1	MTFP1_HUMAN	Q9UDX5	MTFP1	18 kDa	0	0	0	0	0	0	0	0	0	0	0	0	0.00017608	0.00039675	0	0	0	0	2
Myotubularin-related protein 5 OS=Homo sapiens OX=9606 GN=SBF1 PE=1 SV=4	MTMR5_HUMAN	O95248	SBF1	208 kDa	0	0	0	0	0	0	0	0	0	0	0	2.615e-05	0	0	0	0	6.1721e-05	1	1
Myotubularin-related protein 13 OS=Homo sapiens OX=9606 GN=SBF2 PE=1 SV=1	MTMRD_HUMAN	Q86WG5	SBF2	208 kDa	0	0	0	3.7025e-05	0	0	2.8933e-05	3.3901e-05	0	1.5374e-05	2.8698e-05	0	0	0	6.704e-05	0	0.0001403	5	2
Methylthioribose-1-phosphate isomerase OS=Homo sapiens OX=9606 GN=MRI1 PE=1 SV=1	MTNA_HUMAN	Q9BV20	MRI1	39 kDa	0	0	0	0	0	0	0	0	0	0	0	0	0	0	0	0	0.00023434	0	1
Serine/threonine-protein kinase mTOR OS=Homo sapiens OX=9606 GN=MTOR PE=1 SV=1	MTOR_HUMAN	P42345	MTOR	289 kDa	0.00010091	0	0	5.3715e-05	0	1.0769e-05	6.2962e-05	4.9182e-05	3.2222e-05	5.5761e-05	1.0408e-05	0	0	1.2919e-05	1.621e-05	2.9125e-05	7.9155e-05	8	4
Microsomal triglyceride transfer protein large subunit OS=Homo sapiens OX=9606 GN=MTTP PE=1 SV=1	MTP_HUMAN	P55157	MTTP	99 kDa	5.7542e-05	0	0	3.8289e-05	0	0	0	0	0	0.00012719	0	0	0	0	0	0	0	3	0
Myotrophin OS=Homo sapiens OX=9606 GN=MTPN PE=1 SV=2	MTPN_HUMAN	P58546	MTPN	13 kDa	0.00043595	0.00098355	0.00068097	0.00087025	0.0010918	0.00069791	0.00068004	0.00079681	0.00023202	0.00072272	0.00044968	0.00062095	0.00049541	0.0008372	0.0014006	0.00094374	0.00024427	12	5
Metaxin-1 OS=Homo sapiens OX=9606 GN=MTX1 PE=1 SV=3	MTX1_HUMAN	Q13505	MTX1	51 kDa	0	0.00024905	0.00017244	0	0.00027647	0	0	0	0.0001175	0	0	5.2412e-05	0.00012545	0.00042399	0	0	0	5	2
Metaxin-2 OS=Homo sapiens OX=9606 GN=MTX2 PE=1 SV=1	MTX2_HUMAN	O75431	MTX2	30 kDa	0	0.00052955	0.00020369	0	9.7975e-05	0	0	0	0.0001041	0	0	9.2867e-05	0.00022228	0.00037563	0	0	0	5	2
Cell surface glycoprotein MUC18 OS=Homo sapiens OX=9606 GN=MCAM PE=1 SV=2	MUC18_HUMAN	P43121	MCAM	72 kDa	0	3.5931e-05	0	0	0.00015955	0	0	0	0	0	0.00012321	0	0	0	0	0	0	3	0
Mitochondrial ubiquitin ligase activator of NFKB 1 OS=Homo sapiens OX=9606 GN=MUL1 PE=1 SV=1	MUL1_HUMAN	Q969V5	MUL1	40 kDa	0	0	7.6094e-05	0	0	0	0	0	0	0	0	0	0.00049823	0	0	0.00010546	0	1	2
Methylmalonyl-CoA mutase, mitochondrial OS=Homo sapiens OX=9606 GN=MUT PE=1 SV=4	MUTA_HUMAN	P22033	MUT	83 kDa	0	0	0.00014285	9.128e-05	0.00010307	0	7.1329e-05	0	0	0	0	0	0	0	0	0	0	4	0
Major vault protein OS=Homo sapiens OX=9606 GN=MVP PE=1 SV=4	MVP_HUMAN	Q14764	MVP	99 kDa	0.00020162	0.00057185	0.00035993	0.00049831	0.00063481	0.0017829	0.00014977	7.0193e-05	3.0659e-05	0.00012733	0.00035652	0.00019145	3.2732e-05	0	0	0.00029098	3.2277e-05	12	3
Interferon-induced GTP-binding protein Mx1 OS=Homo sapiens OX=9606 GN=MX1 PE=1 SV=4	MX1_HUMAN	P20591	MX1	76 kDa	0	0	0	0	0	0	0.00016162	0	0	4.2941e-05	0	0	0	0	0	0	0	2	0
Unconventional myosin-XVIIIa OS=Homo sapiens OX=9606 GN=MYO18A PE=1 SV=3	MY18A_HUMAN	Q92614	MYO18A	233 kDa	0.00021288	2.2602e-05	6.5202e-05	6.666e-05	0	0	5.209e-05	6.1034e-05	5.3317e-05	1.384e-05	2.5834e-05	2.3782e-05	0	1.6032e-05	0	0	7.0165e-05	10	2
E3 ubiquitin-protein ligase MYCBP2 OS=Homo sapiens OX=9606 GN=MYCBP2 PE=1 SV=3	MYCB2_HUMAN	O75592	MYCBP2	510 kDa	0	0	0	0	0	0	0	0	0	0	0	0	0	0	1.781e-05	0	0	0	1
Proton myo-inositol cotransporter OS=Homo sapiens OX=9606 GN=SLC2A13 PE=1 SV=3	MYCT_HUMAN	Q96QE2	SLC2A13	70 kDa	0	7.1641e-05	0	0	3.9765e-05	0	4.1278e-05	0	0	0	0	7.5383e-05	9.0214e-05	0	0	0	0	4	1
Myeloid-derived growth factor OS=Homo sapiens OX=9606 GN=MYDGF PE=1 SV=1	MYDGF_HUMAN	Q969H8	MYDGF	19 kDa	0.00074339	0	0.00046448	0.00039572	0.00074472	0.00095206	0.00092768	0.0012681	0.00047477	0.0011502	0.00061344	0.00042354	0	0.00095173	0.001433	0.00085828	0.00083305	11	4
Myosin-10 OS=Homo sapiens OX=9606 GN=MYH10 PE=1 SV=3	MYH10_HUMAN	P35580	MYH10	229 kDa	0.00066386	0.00018795	0.00052865	0.00019055	0.00010432	0	0.00046024	1.5861e-05	0.00027711	8.6317e-05	0.00025511	0.00017304	0.00010355	0.00024997	0.00018819	0.00024421	0.00014587	11	5
Myosin-14 OS=Homo sapiens OX=9606 GN=MYH14 PE=1 SV=2	MYH14_HUMAN	Q7Z406	MYH14	228 kDa	0.00064464	0	0.00024167	0.00015442	0	0	0	0	2.7447e-05	0	0	0	0	0	0	0	0	4	0
Myosin-9 OS=Homo sapiens OX=9606 GN=MYH9 PE=1 SV=4	MYH9_HUMAN	P35579	MYH9	227 kDa	0.002349	0.00043818	0.0015032	0.0010304	0.00060475	0.0016667	0.0018151	0.00063961	0.00089399	0.00071068	0.0017462	0.00094706	0.00014913	0.00042002	0.00071676	0.00058711	0.00020588	12	5
Myosin light chain 4 OS=Homo sapiens OX=9606 GN=MYL4 PE=1 SV=3	MYL4_HUMAN	P12829	MYL4	22 kDa	0.00052226	0.00011783	0.00027193	0.00034751	0	0	0	0	0	0	0	0	0	0	0	0	0	4	0
Myosin light polypeptide 6 OS=Homo sapiens OX=9606 GN=MYL6 PE=1 SV=2	MYL6_HUMAN	P60660	MYL6	17 kDa	0.0022144	0.001076	0.0026608	0.0024936	0.00085323	0.001818	0.0010628	0.0010378	0.0010879	0.0013178	0.00087852	0.00097049	0.00096786	0.00087231	0.0016418	0.0012292	0.00095443	12	5
Unconventional myosin-Ib OS=Homo sapiens OX=9606 GN=MYO1B PE=1 SV=3	MYO1B_HUMAN	O43795	MYO1B	132 kDa	0	0	0	0	0	0.00014499	0	0	2.4101e-05	0.0001001	0	0	0	0	0	0	0	3	0
Unconventional myosin-Ic OS=Homo sapiens OX=9606 GN=MYO1C PE=1 SV=4	MYO1C_HUMAN	O00159	MYO1C	122 kDa	0	0	2.5197e-05	0	2.424e-05	0.00025824	7.5489e-05	0	2.5756e-05	0.00021394	0	0	0	0	0	0	0	6	0
Unconventional myosin-Ig OS=Homo sapiens OX=9606 GN=MYO1G PE=1 SV=2	MYO1G_HUMAN	B0I1T2	MYO1G	116 kDa	0	0	2.6311e-05	0	0	5.3932e-05	0	0	0	8.3774e-05	0	0	0	0	0	0	0	3	0
Unconventional myosin-Va OS=Homo sapiens OX=9606 GN=MYO5A PE=1 SV=2	MYO5A_HUMAN	Q9Y4I1	MYO5A	215 kDa	1.3866e-05	0.0001001	0.00027435	0.00033215	0.00020836	2.9597e-05	0.00012978	0.00020275	0.00014759	0	0	0.00036867	0.0001103	0.00021302	0.00031184	0.00038021	0.00048169	10	5
Unconventional myosin-VI OS=Homo sapiens OX=9606 GN=MYO6 PE=1 SV=4	MYO6_HUMAN	Q9UM54	MYO6	150 kDa	5.9632e-05	0	4.1399e-05	5.2906e-05	0	0	2.0671e-05	7.2661e-05	4.2316e-05	0	6.151e-05	3.775e-05	0	0	0	0	4.455e-05	8	1
Unconventional myosin-IXb OS=Homo sapiens OX=9606 GN=MYO9B PE=1 SV=3	MYO9B_HUMAN	Q13459	MYO9B	243 kDa	0	1.0761e-05	0	3.1738e-05	2.3892e-05	1.2727e-05	4.9603e-05	5.812e-05	1.2693e-05	7.9074e-05	4.92e-05	0	0	0	0	0	0	9	0
Myoferlin OS=Homo sapiens OX=9606 GN=MYOF PE=1 SV=1	MYOF_HUMAN	Q9NZM1	MYOF	235 kDa	2.496e-05	4.5049e-05	0.00011696	0.00013287	0.00010002	0.00051945	0.00023361	6.0827e-05	1.3284e-05	0.00027586	0.00021884	0.00011851	4.2546e-05	0	0	3.6022e-05	0	12	2
Myelin P2 protein OS=Homo sapiens OX=9606 GN=PMP2 PE=1 SV=3	MYP2_HUMAN	P02689	PMP2	15 kDa	0	0	0	0	0	0	0	0	0	0	0	0.00037006	0	0	0	0	0	1	0
Myelin proteolipid protein OS=Homo sapiens OX=9606 GN=PLP1 PE=1 SV=2	MYPR_HUMAN	P60201	PLP1	30 kDa	0.00018571	0.0010894	0.0011604	0.00098859	0.0012093	0.0010901	0.0010622	0.0011314	0.00088955	0.00020525	9.5781e-05	0.00088173	0.0014773	0.0011888	0.000895	0.0013401	0.0011446	12	5
Sodium/calcium exchanger 2 OS=Homo sapiens OX=9606 GN=SLC8A2 PE=2 SV=2	NAC2_HUMAN	Q9UPR5	SLC8A2	100 kDa	0	7.5608e-05	0	0.00014866	8.3933e-05	0	2.9043e-05	0	0	0	0	0.00021215	9.521e-05	0.00014302	8.9726e-05	0.00012091	0	5	4
N-acetyl-D-glucosamine kinase OS=Homo sapiens OX=9606 GN=NAGK PE=1 SV=4	NAGK_HUMAN	Q9UJ70	NAGK	37 kDa	0	0.00020243	0	0	0.00014981	0.0002394	0.00031103	0.00036443	0	0.00041319	0.00046275	0.000142	0	0	0	0	0	8	0
NAD kinase 2, mitochondrial OS=Homo sapiens OX=9606 GN=NADK2 PE=1 SV=2	NAKD2_HUMAN	Q4G0N4	NADK2	49 kDa	0.00011639	5.2515e-05	0.000303	0.00038722	0.00029149	0	0.00048413	0	0.00018583	0	0	5.5258e-05	6.613e-05	0.00059602	9.3482e-05	8.3983e-05	0	8	4
Nicotinamide phosphoribosyltransferase OS=Homo sapiens OX=9606 GN=NAMPT PE=1 SV=1	NAMPT_HUMAN	P43490	NAMPT	56 kDa	0.0012572	0.0012764	0.00032731	0.00090629	0.0011545	0.0019568	0.0022336	0.0017873	0.0010037	0.0020843	0.0021614	0.00094513	0.00011906	6.7067e-05	0	0.0001512	0.00023482	12	4
RNA cytidine acetyltransferase OS=Homo sapiens OX=9606 GN=NAT10 PE=1 SV=2	NAT10_HUMAN	Q9H0A0	NAT10	116 kDa	0	0	0	0	0	0.00016069	0	0	0	0	2.5884e-05	0	0	0	4.0311e-05	0	2.8121e-05	2	2
NADH-cytochrome b5 reductase 1 OS=Homo sapiens OX=9606 GN=CYB5R1 PE=1 SV=1	NB5R1_HUMAN	Q9UHQ9	CYB5R1	34 kDa	0.001265	0.001446	0.0015807	0.00044892	0.0011828	0.00027001	0.0029818	0.00020552	0.00080789	0.0013049	0.0010439	0.0014414	0.0002875	0.0014036	0.00027094	0.00036512	0.00028351	12	5
NADH-cytochrome b5 reductase 3 OS=Homo sapiens OX=9606 GN=CYB5R3 PE=1 SV=3	NB5R3_HUMAN	P00387	CYB5R3	34 kDa	0.0023072	0.0030846	0.0027586	0.0012509	0.0027394	9.12e-05	0.0027548	0.001666	0.0020011	0.0015111	0.0022036	0.0012983	0.0023306	0.0026256	0.0027454	0.0030831	0.0019152	12	5
Neuroblastoma-amplified sequence OS=Homo sapiens OX=9606 GN=NBAS PE=1 SV=2	NBAS_HUMAN	A2RRP1	NBAS	269 kDa	1.0848e-05	2.937e-05	3.3891e-05	0	2.1735e-05	4.6312e-05	5.6407e-05	7.9311e-05	2.3094e-05	3.5969e-05	4.476e-05	5.1506e-05	0	0	0	0	4.8627e-05	11	1
Neurobeachin OS=Homo sapiens OX=9606 GN=NBEA PE=1 SV=3	NBEA_HUMAN	Q8NFP9	NBEA	328 kDa	0	0	0	2.3238e-05	0	0	0	2.1277e-05	9.2934e-06	0	0	0	0	0	0	3.7801e-05	0	3	1
Neural cell adhesion molecule 1 OS=Homo sapiens OX=9606 GN=NCAM1 PE=1 SV=3	NCAM1_HUMAN	P13591	NCAM1	95 kDa	0.0011092	0.0014068	0.0012799	0.0012766	0.0013514	0.00038393	0.0013405	0.00073056	0.0013721	0.0008283	0.0014533	0.0015941	0.0014649	0.0015352	0.001541	0.001644	0.0014781	12	5
Neural cell adhesion molecule 2 OS=Homo sapiens OX=9606 GN=NCAM2 PE=1 SV=2	NCAM2_HUMAN	O15394	NCAM2	93 kDa	6.146e-05	0.00041598	0.00038401	0.00024538	0.00027707	0	0.00019174	0	0.00029439	0	0	0.00064197	0.00055875	0.00043277	0.00049366	0.00031045	0.00010331	8	5
Neurocan core protein OS=Homo sapiens OX=9606 GN=NCAN PE=1 SV=3	NCAN_HUMAN	O14594	NCAN	143 kDa	0	0	2.0276e-05	2.5912e-05	0	0	0	0.00014235	0	0	0	1.8489e-05	0.00019914	0.00019942	6.2557e-05	0.0001686	0.00026184	4	5
Neurochondrin OS=Homo sapiens OX=9606 GN=NCDN PE=1 SV=1	NCDN_HUMAN	Q9UBB6	NCDN	79 kDa	0	0.00038209	0.00029394	9.3909e-05	0.00024742	7.5312e-05	0.00025684	0.00034394	0.00022534	3.8995e-05	0.00010918	0.00053606	0.00040095	0.00027103	0.00034007	0.0002546	0.00035585	11	5
Neutral cholesterol ester hydrolase 1 OS=Homo sapiens OX=9606 GN=NCEH1 PE=1 SV=3	NCEH1_HUMAN	Q6PIU2	NCEH1	46 kDa	0.00094563	0.00079648	0.0016412	0.0010068	0.0011368	0.00080739	0.00085227	0.0014595	0.00087235	0.00090577	0.00065027	0.0010177	0.0017194	0.0016949	0.0018229	0.0016377	0.0011303	12	5
Putative neutrophil cytosol factor 1B OS=Homo sapiens OX=9606 GN=NCF1B PE=5 SV=2	NCF1B_HUMAN (+2)	A6NI72	NCF1B	45 kDa	0	0	0	0	0	0	0	0	0	0.00021811	0	0	0	0	0	0	0	1	0
Neural cell adhesion molecule L1-like protein OS=Homo sapiens OX=9606 GN=CHL1 PE=1 SV=4	NCHL1_HUMAN	O00533	CHL1	135 kDa	0	7.686e-05	4.4346e-05	0.00017002	0.00014931	0	0.00026571	7.7834e-05	0.00020398	0	0	0.00012131	4.8393e-05	0	6.8409e-05	0	9.5443e-05	8	3
Nck-associated protein 1 OS=Homo sapiens OX=9606 GN=NCKAP1 PE=1 SV=1	NCKP1_HUMAN	Q9Y2A7	NCKAP1	129 kDa	4.5605e-05	6.1733e-05	9.4982e-05	0.0003338	0	4.8672e-05	0.00014228	0.00033342	0.00021844	7.5604e-05	0.00023521	0.00010826	7.7738e-05	0.00011677	0.00021978	0.00013163	0.00038329	11	5
Nck-associated protein 1-like OS=Homo sapiens OX=9606 GN=NCKAP1L PE=1 SV=3	NCKPL_HUMAN	P55160	NCKAP1L	128 kDa	0	0	2.3767e-05	0	2.2864e-05	4.8715e-05	0	0	0	0.0001009	0	0	0	0	0	0	0	4	0
Sodium/potassium/calcium exchanger 2 OS=Homo sapiens OX=9606 GN=SLC24A2 PE=1 SV=1	NCKX2_HUMAN	Q9UI40	SLC24A2	74 kDa	0	0.00014046	0.00012157	0	0	0	0	4.7415e-05	0	0	0	7.39e-05	0.00013266	0.00014945	0	5.6158e-05	0	4	3
Nicalin OS=Homo sapiens OX=9606 GN=NCLN PE=1 SV=2	NCLN_HUMAN	Q969V3	NCLN	63 kDa	0.0011878	0.00045352	0.0003806	0.00036479	0.00032038	0.00039007	0.00023755	0.00033401	0.00043766	5.0492e-05	0.00023562	0.00021691	0.00083067	0.0011113	0.0008073	0.00092307	0.00020479	12	5
NADPH--cytochrome P450 reductase OS=Homo sapiens OX=9606 GN=POR PE=1 SV=2	NCPR_HUMAN	P16435	POR	77 kDa	0.0013677	0.00082287	0.00051433	0.00060673	0.00060898	0.00040548	0.00098775	0.00032406	0.00093014	0.00054587	0.00094054	0.000469	0.0003454	0.00014592	0.00061032	0.00027415	0.00038318	12	5
Nucleoside diphosphate kinase 3 OS=Homo sapiens OX=9606 GN=NME3 PE=1 SV=2	NDK3_HUMAN	Q13232	NME3	19 kDa	0.00030439	0.00054939	0.00031698	0.00040509	0.00060988	0.00016243	0	0.0003709	0.000324	0	0.00062796	0.00014452	0.00051886	0.00097426	0.00073347	0.00065894	0.00034111	10	5
Putative nucleoside diphosphate kinase OS=Homo sapiens OX=9606 GN=NME2P1 PE=5 SV=1	NDK8_HUMAN	O60361	NME2P1	16 kDa	0	0.00084714	0.00019551	0.00074956	0.00018808	0.00020037	0.00097621	0.0006863	0.00059953	0.00082999	0.00019366	0.00017828	0	0	0	0	0	11	0
Nucleoside diphosphate kinase A OS=Homo sapiens OX=9606 GN=NME1 PE=1 SV=1	NDKA_HUMAN	P15531	NME1	17 kDa	0.00016922	0.00030542	0.00017622	0	0.00033904	0.0005418	0.00052793	0.00020619	0	0	0.00052364	0.00032137	0.0001923	0.00021664	0.00027184	0.00048843	0	9	4
Protein NDRG1 OS=Homo sapiens OX=9606 GN=NDRG1 PE=1 SV=1	NDRG1_HUMAN	Q92597	NDRG1	43 kDa	0	0.00029457	0	0	6.54e-05	0.00048771	0.00013578	0	0	0.0001443	0.00013468	0	0	0	0	0	0	6	0
Protein NDRG2 OS=Homo sapiens OX=9606 GN=NDRG2 PE=1 SV=2	NDRG2_HUMAN	Q9UN36	NDRG2	41 kDa	0.00013866	0.0001877	0	0.00018453	0.00020836	0	0.00036049	0.00025343	0.00029518	0.00015325	0.00035756	0.00046083	0.00039393	0.00017752	0	0	0.00077692	10	3
Protein NDRG3 OS=Homo sapiens OX=9606 GN=NDRG3 PE=1 SV=2	NDRG3_HUMAN	Q9UGV2	NDRG3	41 kDa	0.00027436	0.0001238	0.00014285	0.00018256	0.00013743	0	0.00014266	0.00016715	0.00014602	0.00015161	0.0001415	0.00013026	0.00015589	0.00017563	0.00044074	0.00019798	0.00015373	11	5
Protein NDRG4 OS=Homo sapiens OX=9606 GN=NDRG4 PE=1 SV=2	NDRG4_HUMAN	Q9ULP0	NDRG4	38 kDa	0	0.00019783	0	9.7244e-05	7.3203e-05	0	7.5989e-05	8.9037e-05	7.7779e-05	0	0	0.00013877	0.00016608	0	0	0.00010546	0.00016377	7	3
NADH dehydrogenase [ubiquinone] 1 alpha subcomplex subunit 2 OS=Homo sapiens OX=9606 GN=NDUFA2 PE=1 SV=3	NDUA2_HUMAN	O43678	NDUFA2	11 kDa	0.00051962	0.0021102	0.0040583	0.0038033	0.0010411	0	0.0021615	0.00063315	0.0027655	0.00028714	0.00053598	0.001727	0.0044287	0.0049894	0.0012521	0.0041245	0.00087345	11	5
NADH dehydrogenase [ubiquinone] 1 alpha subcomplex subunit 3 OS=Homo sapiens OX=9606 GN=NDUFA3 PE=1 SV=1	NDUA3_HUMAN	O95167	NDUFA3	9 kDa	0	0.00082899	0.0009566	0	0.00092026	0	0	0	0.00032593	0	0	0.00058153	0.00069594	0.00078404	0	0.00088382	0	5	3
Cytochrome c oxidase subunit NDUFA4 OS=Homo sapiens OX=9606 GN=NDUFA4 PE=1 SV=1	NDUA4_HUMAN	O00483	NDUFA4	9 kDa	0.00063509	0.00085969	0.0016534	0.0016904	0.0012725	0.00067781	0.00099068	0.00077385	0.001014	0.00070191	0.00098264	0.0015077	0.00072171	0.0016262	0.0020404	0.0036662	0.0007117	12	5
NADH dehydrogenase [ubiquinone] 1 alpha subcomplex subunit 5 OS=Homo sapiens OX=9606 GN=NDUFA5 PE=1 SV=3	NDUA5_HUMAN	Q16718	NDUFA5	13 kDa	0.00044347	0.00080041	0.0011545	0.00059017	0.0006664	0.00094659	0.0011529	0.00081055	0.0014161	0.00049012	0.00068615	0.0010528	0.0027718	0.002271	0.0007124	0.00064001	0.00024848	12	5
NADH dehydrogenase [ubiquinone] 1 alpha subcomplex subunit 6 OS=Homo sapiens OX=9606 GN=NDUFA6 PE=1 SV=3	NDUA6_HUMAN	P56556	NDUFA6	18 kDa	0.00033404	0.00045218	0.00069571	0.00088909	0.00033464	0	0.0012158	0	0.0012445	0	0.0008614	0.001586	0.0026572	0.0023521	0.0018781	0.0012052	0.00018717	9	5
NADH dehydrogenase [ubiquinone] 1 alpha subcomplex subunit 7 OS=Homo sapiens OX=9606 GN=NDUFA7 PE=1 SV=3	NDUA7_HUMAN	O95182	NDUFA7	13 kDa	0	0.0020541	0.0030815	0.0027263	0.0031924	0	0.0021304	0.00027736	0.0024229	0	0.00046958	0.0012969	0.005432	0.0072854	0.0029252	0.0029565	0	9	4
NADH dehydrogenase [ubiquinone] 1 alpha subcomplex subunit 8 OS=Homo sapiens OX=9606 GN=NDUFA8 PE=1 SV=3	NDUA8_HUMAN	P51970	NDUFA8	20 kDa	0.00059817	0.0010796	0.0015573	0.00079604	0.0013483	0.0006384	0.00046654	0.00018222	0.0012734	0.0006611	0.00077126	0.00071	0.0022092	0.002106	0.00096091	0.00086327	0.00050274	12	5
NADH dehydrogenase [ubiquinone] 1 alpha subcomplex subunit 9, mitochondrial OS=Homo sapiens OX=9606 GN=NDUFA9 PE=1 SV=2	NDUA9_HUMAN	Q16795	NDUFA9	43 kDa	0.00047758	0.0010467	0.0016341	0.00054477	0.00095688	0	0.0007095	0.0002494	0.00079884	7.5404e-05	0.00021112	0.00084221	0.0027911	0.0027078	0.0013152	0.0013785	7.6455e-05	11	5
NADH dehydrogenase [ubiquinone] 1 alpha subcomplex subunit 10, mitochondrial OS=Homo sapiens OX=9606 GN=NDUFA10 PE=1 SV=1	NDUAA_HUMAN	O95299	NDUFA10	41 kDa	7.2454e-05	0.00039231	0.0003018	0.00028927	0.0009436	7.7327e-05	0.00037674	0	0.00038561	0	7.4736e-05	0.000688	0.0016467	0.0015769	0.00069835	0.00062739	0.00032477	10	5
NADH dehydrogenase [ubiquinone] 1 alpha subcomplex subunit 11 OS=Homo sapiens OX=9606 GN=NDUFA11 PE=1 SV=3	NDUAB_HUMAN	Q86Y39	NDUFA11	15 kDa	0.00036484	0.00049387	0.0024695	0.00048553	0.0018275	0.00038938	0.00037941	0.00044455	0.00097086	0.00040322	0.00037633	0.0012125	0.0033168	0.0014013	0.0023443	0.0021061	0.0010221	12	5
NADH dehydrogenase [ubiquinone] 1 alpha subcomplex subunit 12 OS=Homo sapiens OX=9606 GN=NDUFA12 PE=1 SV=1	NDUAC_HUMAN	Q9UI09	NDUFA12	17 kDa	0	0.0012806	0.002032	0.00070821	0.0014217	0	0.00055341	0	0.00056645	0	0	0.0010107	0.0020158	0.0020439	0.0011398	0.00128	0	7	4
NADH dehydrogenase [ubiquinone] 1 alpha subcomplex subunit 13 OS=Homo sapiens OX=9606 GN=NDUFA13 PE=1 SV=3	NDUAD_HUMAN	Q9P0J0	NDUFA13	17 kDa	0.0010717	0.0017731	0.0020461	0.00023771	0.0021473	0.00038127	0.00092876	0.00065294	0.0019013	0.00039482	0.0011055	0.0016961	0.0030447	0.0032015	0.0020086	0.0015467	0.001201	12	5
NADH dehydrogenase [ubiquinone] 1 beta subcomplex subunit 1 OS=Homo sapiens OX=9606 GN=NDUFB1 PE=1 SV=1	NDUB1_HUMAN	O75438	NDUFB1	7 kDa	0	0.0004002	0	0	0.00088853	0	0.00046118	0	0.00094408	0	0	0	0	0.0011355	0.0007124	0.00064001	0.00049696	4	4
NADH dehydrogenase [ubiquinone] 1 beta subcomplex subunit 2, mitochondrial OS=Homo sapiens OX=9606 GN=NDUFB2 PE=1 SV=1	NDUB2_HUMAN	O95178	NDUFB2	12 kDa	0.00024496	0.00066319	0	0	0	0	0.00025475	0	0.00026075	0	0	0	0.0013919	0.0021953	0.0015741	0.0010606	0.00027451	4	5
NADH dehydrogenase [ubiquinone] 1 beta subcomplex subunit 3 OS=Homo sapiens OX=9606 GN=NDUFB3 PE=1 SV=3	NDUB3_HUMAN	O43676	NDUFB3	11 kDa	0.00078738	0.001658	0.0013666	0.0027943	0.0018405	0	0.0010918	0.00031981	0.0016762	0	0.0010829	0.0012461	0.0026843	0.0033602	0.003373	0.0026515	0.00058824	10	5
NADH dehydrogenase [ubiquinone] 1 beta subcomplex subunit 4 OS=Homo sapiens OX=9606 GN=NDUFB4 PE=1 SV=3	NDUB4_HUMAN	O95168	NDUFB4	15 kDa	0.00099695	0.0017994	0.0037374	0.0010614	0.0029962	0.0004256	0.0010368	0.00048591	0.0021224	0.00088146	0.001234	0.0026507	0.0049849	0.0071476	0.003203	0.0043163	0.00089376	12	5
NADH dehydrogenase [ubiquinone] 1 beta subcomplex subunit 5, mitochondrial OS=Homo sapiens OX=9606 GN=NDUFB5 PE=1 SV=1	NDUB5_HUMAN	O43674	NDUFB5	22 kDa	0	0	0.00042516	0.00018111	0.00013634	0	0.00014153	0	0.00014486	0	0	0.00025846	0.0012372	0.0020908	0.0010931	0.00058921	0	6	4
NADH dehydrogenase [ubiquinone] 1 beta subcomplex subunit 6 OS=Homo sapiens OX=9606 GN=NDUFB6 PE=1 SV=3	NDUB6_HUMAN	O95139	NDUFB6	15 kDa	0	0.00018134	0.00083703	0	0.0014092	0	0.00062691	0	0.0014973	0	0.00020728	0.00095406	0.0015985	0.0023154	0.0012912	0.00261	0.00067556	7	5
NADH dehydrogenase [ubiquinone] 1 beta subcomplex subunit 7 OS=Homo sapiens OX=9606 GN=NDUFB7 PE=1 SV=4	NDUB7_HUMAN	P17568	NDUFB7	16 kDa	0.00018775	0.001186	0.00097755	0.00049971	0.00094042	0	0.00019524	0	0.00079937	0	0	0.0010697	0.0012801	0.00096146	0.0006032	0.0005419	0	8	4
NADH dehydrogenase [ubiquinone] 1 beta subcomplex subunit 8, mitochondrial OS=Homo sapiens OX=9606 GN=NDUFB8 PE=1 SV=1	NDUB8_HUMAN	O95169	NDUFB8	22 kDa	0	0.00074877	0.000144	0.0005521	0.00069267	0	0.00028762	0	0.0001472	0	0	0.00026262	0.00094288	0.0014163	0.00066643	0.00099786	0	7	4
NADH dehydrogenase [ubiquinone] 1 beta subcomplex subunit 9 OS=Homo sapiens OX=9606 GN=NDUFB9 PE=1 SV=3	NDUB9_HUMAN	Q9Y6M9	NDUFB9	22 kDa	0	0.0005187	0.00059855	0.00076491	0.0012956	0	0.00029886	0	0.0003059	0	0	0.00054579	0.0024494	0.0023916	0.001385	0.0014516	0	7	4
NADH dehydrogenase [ubiquinone] 1 beta subcomplex subunit 10 OS=Homo sapiens OX=9606 GN=NDUFB10 PE=1 SV=3	NDUBA_HUMAN	O96000	NDUFB10	21 kDa	0.0010468	0.0018893	0.0021802	0.00099506	0.0017977	0.0004788	0.00093308	0.00018222	0.0017509	0.00049582	0.0010798	0.00142	0.0037386	0.0032547	0.0019218	0.0019423	0.0010055	12	5
NADH dehydrogenase [ubiquinone] 1 subunit C2 OS=Homo sapiens OX=9606 GN=NDUFC2 PE=1 SV=1	NDUC2_HUMAN	O95298	NDUFC2	14 kDa	0.0010807	0.00078023	0.0015756	0.0011506	0.0012992	0.00023068	0.0011239	0	0.0018406	0.00047777	0.0004459	0.0012315	0.0031931	0.0022138	0.00034722	0.00062387	0.00024222	11	5
NADH dehydrogenase [ubiquinone] 1 alpha subcomplex assembly factor 2 OS=Homo sapiens OX=9606 GN=NDUFAF2 PE=1 SV=1	NDUF2_HUMAN	Q8N183	NDUFAF2	20 kDa	0	0	0	0	0	0	0	0	0	0	0	0	0	0.0007794	0	0	0	0	1
NADH dehydrogenase [ubiquinone] 1 alpha subcomplex assembly factor 3 OS=Homo sapiens OX=9606 GN=NDUFAF3 PE=1 SV=1	NDUF3_HUMAN	Q9BU61	NDUFAF3	20 kDa	0	0	0	0.00018603	0	0	0	0	0	0	0	0	0	0.00035793	0	0	0	1	1
NADH dehydrogenase [ubiquinone] 1 alpha subcomplex assembly factor 4 OS=Homo sapiens OX=9606 GN=NDUFAF4 PE=1 SV=1	NDUF4_HUMAN	Q9P032	NDUFAF4	20 kDa	0	0.00026528	0.00030611	0	0	0	0	0	0	0	0	0	0.00016702	0	0	0	0	2	1
NADH-ubiquinone oxidoreductase 75 kDa subunit, mitochondrial OS=Homo sapiens OX=9606 GN=NDUFS1 PE=1 SV=3	NDUS1_HUMAN	P28331	NDUFS1	79 kDa	0.00028304	0.00060663	0.0011421	0.00098876	0.0011696	3.776e-05	0.00091982	0.00025866	0.0010545	0.00027371	0.00047442	0.00067191	0.0020103	0.0019477	0.0018756	0.0014807	0.00027753	12	5
NADH dehydrogenase [ubiquinone] iron-sulfur protein 2, mitochondrial OS=Homo sapiens OX=9606 GN=NDUFS2 PE=1 SV=2	NDUS2_HUMAN	O75306	NDUFS2	53 kDa	0.00022221	0.00070187	0.001157	7.3931e-05	0.0009461	0	0.00046217	6.7691e-05	0.0013009	0	0.00040112	0.00079128	0.0017677	0.0022048	0.00053545	0.00096208	6.2254e-05	10	5
NADH dehydrogenase [ubiquinone] iron-sulfur protein 3, mitochondrial OS=Homo sapiens OX=9606 GN=NDUFS3 PE=1 SV=1	NDUS3_HUMAN	O75489	NDUFS3	30 kDa	0.0014614	0.001143	0.0027394	0.0012966	0.0011712	0.00062389	0.0016211	0.0007123	0.0015556	0.00053839	0.00040199	0.0016653	0.0033215	0.0029936	0.0014086	0.0016873	0.00032754	12	5
NADH dehydrogenase [ubiquinone] iron-sulfur protein 4, mitochondrial OS=Homo sapiens OX=9606 GN=NDUFS4 PE=1 SV=1	NDUS4_HUMAN	O43181	NDUFS4	20 kDa	0.00014698	0.00092847	0.0010714	0.0003912	0.00058897	0	0.00076424	0.00017909	0.00078224	0	0.00030321	0.00055826	0.0010021	0.0013172	0.0011805	0.0012727	0	10	4
NADH dehydrogenase [ubiquinone] iron-sulfur protein 5 OS=Homo sapiens OX=9606 GN=NDUFS5 PE=1 SV=3	NDUS5_HUMAN	O43920	NDUFS5	13 kDa	0	0	0.0010108	0.00096877	0.00048618	0	0	0.00059134	0.0015497	0	0.00075088	0.0016129	0.0027575	0.0043492	0.001949	0.0010506	0	7	4
NADH dehydrogenase [ubiquinone] iron-sulfur protein 6, mitochondrial OS=Homo sapiens OX=9606 GN=NDUFS6 PE=1 SV=1	NDUS6_HUMAN	O75380	NDUFS6	14 kDa	0	0.0014975	0.00108	0.00027605	0.00083121	0	0.0010786	0.0005055	0.00088317	0	0.00085585	0.0005909	0.0040073	0.0058424	0.004665	0.0029936	0	9	4
NADH dehydrogenase [ubiquinone] iron-sulfur protein 7, mitochondrial OS=Homo sapiens OX=9606 GN=NDUFS7 PE=1 SV=3	NDUS7_HUMAN	O75251	NDUFS7	24 kDa	0	0	0.00037725	0	0.00036292	0	0.00012558	0	0.00012854	0	0	0	0.00041168	0.0004638	0	0.00017427	0	4	3
NADH dehydrogenase [ubiquinone] iron-sulfur protein 8, mitochondrial OS=Homo sapiens OX=9606 GN=NDUFS8 PE=1 SV=1	NDUS8_HUMAN	O00217	NDUFS8	24 kDa	0	0.00022106	0	0	0	0	0	0	0	0	0	0	0.00041756	0.00015681	0	0	0	1	2
NADH dehydrogenase [ubiquinone] flavoprotein 1, mitochondrial OS=Homo sapiens OX=9606 GN=NDUFV1 PE=1 SV=4	NDUV1_HUMAN	P49821	NDUFV1	51 kDa	5.5434e-05	0.00065033	0.00080817	0.00066394	0.00094406	5.9162e-05	0.00057647	6.7546e-05	0.00088508	0	0.00034308	0.0004211	0.0013859	0.0016323	0.00062335	0.00072001	0.00012424	11	5
[truncated: 1,246 more rows]

## Sheet: Table S1C
	CUSA-EV Samples
[truncated: 24 more rows]

[truncated: 4 more sheets: Table S1D, Table S1E, Table S2A, Table S2B]
